# Supplementary material for: Revealing composition and structure dependent deep-level defect in antimony trisulfide photovoltaics
Source: Nat Commun. 2021 May 31;12:3260. doi: 10.1038/s41467-021-23592-0 (PMC8166839; doi:10.1038/s41467-021-23592-0)
Supplement: Supplementary file 3 — Source Data [file 41467_2021_23592_MOESM3_ESM.xlsx]

## Sheet: Fig. 2c
2θ /degree	Intensity /a.u.
	Sb-rich	S-rich
10.402	28275	28483.3
10.422	28433.3	28383.3
10.442	29375	29375
10.462	27541.7	26941.7
10.482	28550	28050
10.502	27750	28250
10.522	28750	28008.3
10.542	28225	28616.7
10.562	28141.7	28116.7
10.582	27408.3	29191.7
10.602	27950	28816.7
10.622	27950	28858.3
10.642	28091.7	28541.7
10.662	28666.7	28358.3
10.682	28216.7	28566.7
10.702	28733.3	28608.3
10.722	28375	28091.7
10.742	28316.7	28225
10.762	27683.3	27441.7
10.782	28283.3	28275
10.802	27708.3	28666.7
10.822	28216.7	28158.3
10.842	28316.7	29266.7
10.862	27783.3	29958.3
10.882	28191.7	28941.7
10.902	28675	29191.7
10.922	29591.7	29733.3
10.942	27900	29391.7
10.962	28991.7	29025
10.982	29075	29525
11.002	29700	30050
11.022	29425	31316.7
11.042	28808.3	31866.7
11.062	28325	31675
11.082	28633.3	31991.7
11.102	29200	31591.7
11.122	28766.7	30091.7
11.142	28783.3	29291.7
11.162	27916.7	28666.7
11.182	27558.3	27825
11.202	27583.3	28133.3
11.222	28200	27983.3
11.242	27650	27641.7
11.262	26975	27883.3
11.282	27458.3	28083.3
11.302	26958.3	28316.7
11.322	27275	27241.7
11.342	27391.7	26883.3
11.362	27608.3	26733.3
11.382	27316.7	27708.3
11.402	27025	27316.7
11.422	27558.3	26625
11.442	27633.3	27766.7
11.462	27575	26858.3
11.482	27575	26408.3
11.502	27608.3	27108.3
11.522	26525	26166.7
11.542	26266.7	27466.7
11.562	26950	27591.7
11.582	27000	26183.3
11.602	26608.3	27475
11.622	26700	27408.3
11.642	27216.7	27108.3
11.662	27241.7	26433.3
11.682	26725	27175
11.702	26608.3	27258.3
11.722	26825	26691.7
11.742	26333.3	27341.7
11.762	27058.3	26758.3
11.782	26416.7	26258.3
11.802	26758.3	26941.7
11.822	27008.3	26575
11.842	27166.7	27475
11.862	25950	26083.3
11.882	25858.3	26425
11.902	26316.7	25958.3
11.922	26891.7	26300
11.942	26750	26733.3
11.962	26908.3	26833.3
11.982	26133.3	25958.3
12.002	25983.3	26791.7
12.022	26050	26616.7
12.042	26541.7	25833.3
12.062	26350	26500
12.082	26408.3	26175
12.102	26450	25775
12.122	26466.7	25816.7
12.142	25841.7	26566.7
12.162	26391.7	26600
12.182	26033.3	25800
12.202	26200	26491.7
12.222	26675	26375
12.242	25641.7	26991.7
12.262	25375	25650
12.282	26291.7	26941.7
12.302	25400	26016.7
12.322	25100	26425
12.342	25925	26166.7
12.362	25725	24850
12.382	26725	25475
12.402	25516.7	25525
12.422	26008.3	26058.3
12.442	26008.3	25375
12.462	25241.7	24958.3
12.482	25000	25741.7
12.502	25841.7	26341.7
12.522	25333.3	25558.3
12.542	25908.3	26258.3
12.562	26191.7	26108.3
12.582	26216.7	25350
12.602	26508.3	25666.7
12.622	25983.3	25466.7
12.642	25275	25466.7
12.662	25683.3	25500
12.682	26050	25916.7
12.702	25591.7	25575
12.722	26008.3	25766.7
12.742	25533.3	25183.3
12.762	24675	25891.7
12.782	26150	25850
12.802	25833.3	25858.3
12.822	25583.3	25166.7
12.842	25900	25758.3
12.862	25450	25516.7
12.882	25825	25200
12.902	24983.3	25441.7
12.922	26050	25933.3
12.942	25683.3	25500
12.962	26258.3	26200
12.982	25866.7	26016.7
13.002	25525	25175
13.022	25225	25650
13.042	25583.3	25158.3
13.062	24525	25983.3
13.082	25141.7	25316.7
13.102	26008.3	25675
13.122	25308.3	25116.7
13.142	25591.7	25633.3
13.162	24741.7	25125
13.182	25316.7	25225
13.202	25191.7	25491.7
13.222	25508.3	25550
13.242	24933.3	24825
13.262	25775	24683.3
13.282	24266.7	24983.3
13.302	24116.7	25050
13.322	25233.3	25525
13.342	24391.7	25091.7
13.362	23950	25200
13.382	24483.3	25583.3
13.402	24783.3	25325
13.422	24816.7	25216.7
13.442	24875	24325
13.462	24891.7	24775
13.482	24433.3	25566.7
13.502	25400	24708.3
13.522	24316.7	25241.7
13.542	24650	24433.3
13.562	24958.3	23658.3
13.582	24925	25000
13.602	25458.3	25108.3
13.622	24541.7	25366.7
13.642	25508.3	24850
13.662	24808.3	24500
13.682	25583.3	24375
13.702	24308.3	24500
13.722	24391.7	23916.7
13.742	24783.3	24950
13.762	24483.3	24616.7
13.782	24083.3	24091.7
13.802	25116.7	23950
13.822	24841.7	24375
13.842	24683.3	24466.7
13.862	24691.7	24358.3
13.882	24291.7	24175
13.902	23983.3	24633.3
13.922	24541.7	24458.3
13.942	23950	24558.3
13.962	24416.7	24575
13.982	25116.7	24166.7
14.002	24675	24800
14.022	24133.3	24908.3
14.042	25050	24716.7
14.062	24083.3	23933.3
14.082	24283.3	24516.7
14.102	24000	24983.3
14.122	23941.7	24625
14.142	24233.3	23791.7
14.162	24525	23808.3
14.182	23433.3	23566.7
14.202	23883.3	24450
14.222	24208.3	24000
14.242	24000	24100
14.262	24483.3	24783.3
14.282	24375	24725
14.302	23575	24450
14.322	24100	24250
14.342	23875	24500
14.362	24533.3	24175
14.382	24958.3	24233.3
14.402	24066.7	24750
14.422	25025	23908.3
14.442	24225	24233.3
14.462	24066.7	24191.7
14.482	24566.7	23483.3
14.502	24791.7	23975
14.522	24100	23741.7
14.542	23525	24266.7
14.562	23925	23891.7
14.582	23783.3	24266.7
14.602	24175	23416.7
14.622	23800	24041.7
14.642	23608.3	23466.7
14.662	23241.7	23966.7
14.682	23641.7	23775
14.702	23758.3	23866.7
14.722	23141.7	24466.7
14.742	23958.3	23675
14.762	23158.3	24341.7
14.782	23858.3	23783.3
14.802	23475	23225
14.822	23533.3	23500
14.842	23708.3	23400
14.862	23808.3	23316.7
14.882	23675	23516.7
14.902	23875	22816.7
14.922	23866.7	23558.3
14.942	24116.7	23741.7
14.962	23858.3	23383.3
14.982	24408.3	23908.3
15.002	23800	23808.3
15.022	24333.3	23950
15.042	24041.7	23450
15.062	23800	23125
15.082	23791.7	23975
15.102	24125	23350
15.122	24533.3	23550
15.142	24450	23175
15.162	25058.3	24200
15.182	25066.7	23775
15.202	24541.7	23166.7
15.222	24633.3	23616.7
15.242	25583.3	23850
15.262	24950	24425
15.282	24841.7	25183.3
15.302	25850	24208.3
15.322	25583.3	25008.3
15.342	26783.3	25466.7
15.362	26916.7	25016.7
15.382	26925	24916.7
15.402	28083.3	25591.7
15.422	28583.3	26166.7
15.442	29883.3	26558.3
15.462	29866.7	26433.3
15.482	31716.7	26975
15.502	33466.7	28983.3
15.522	34150	29100
15.542	36008.3	30625
15.562	39825	32800
15.582	42441.7	34191.7
15.602	45741.7	35458.3
15.622	47916.7	36050
15.642	47558.3	35866.7
15.662	47158.3	35800
15.682	41850	34200
15.702	36800	32150
15.722	33283.3	29075
15.742	29008.3	27266.7
15.762	27358.3	25341.7
15.782	26475	25008.3
15.802	25408.3	24741.7
15.822	24233.3	23833.3
15.842	24208.3	23491.7
15.862	23400	23608.3
15.882	24316.7	23875
15.902	22933.3	23016.7
15.922	23725	22575
15.942	23583.3	22966.7
15.962	23316.7	22258.3
15.982	22791.7	23425
16.002	22875	23250
16.022	23316.7	22450
16.042	23483.3	22416.7
16.062	23191.7	22583.3
16.082	22658.3	23316.7
16.102	23025	22241.7
16.122	22991.7	22733.3
16.142	22358.3	22875
16.162	23183.3	21858.3
16.182	22558.3	21791.7
16.202	22641.7	22408.3
16.222	21833.3	22833.3
16.242	22683.3	22441.7
16.262	23141.7	22416.7
16.282	22383.3	22158.3
16.302	22483.3	21883.3
16.322	22408.3	22250
16.342	21866.7	21491.7
16.362	22616.7	22233.3
16.382	22625	22333.3
16.402	22691.7	21725
16.422	22258.3	22183.3
16.442	21725	22025
16.462	22441.7	21908.3
16.482	22325	22200
16.502	22800	22825
16.522	22750	21750
16.542	21816.7	22416.7
16.562	22250	21741.7
16.582	22533.3	21883.3
16.602	21975	21591.7
16.622	21358.3	21866.7
16.642	22033.3	22025
16.662	21808.3	22591.7
16.682	22383.3	22291.7
16.702	22000	22266.7
16.722	21925	21808.3
16.742	22375	22508.3
16.762	22350	22050
16.782	22758.3	22466.7
16.802	22083.3	22750
16.822	22433.3	22475
16.842	22616.7	22741.7
16.862	22233.3	22025
16.882	22016.7	23483.3
16.902	22700	22950
16.922	22841.7	22200
16.942	23508.3	22600
16.962	22716.7	22025
16.982	22366.7	22691.7
17.002	22725	23308.3
17.022	23550	23200
17.042	23400	23933.3
17.062	23850	24366.7
17.082	24533.3	23608.3
17.102	24066.7	24683.3
17.122	25108.3	24833.3
17.142	25450	25133.3
17.162	25700	24783.3
17.182	25850	26316.7
17.202	26441.7	24458.3
17.222	27233.3	26733.3
17.242	27433.3	26983.3
17.262	28150	28583.3
17.282	29633.3	29825
17.302	30208.3	29866.7
17.322	31725	31191.7
17.342	32308.3	32891.7
17.362	34975	35966.7
17.382	38033.3	38741.7
17.402	41108.3	41200
17.422	45208.3	46133.3
17.442	50325	50200
17.462	56300	55625
17.482	62116.7	61141.7
17.502	67575	67241.7
17.522	72341.7	71266.7
17.542	69600	69158.3
17.562	64958.3	65766.7
17.582	56383.3	58466.7
17.602	47566.7	51516.7
17.622	39750	42225
17.642	33091.7	36308.3
17.662	29850	31458.3
17.682	28750	28708.3
17.702	26266.7	26700
17.722	25533.3	26408.3
17.742	24325	25225
17.762	24508.3	24666.7
17.782	23891.7	23991.7
17.802	23958.3	24441.7
17.822	24441.7	24325
17.842	23525	22991.7
17.862	23608.3	23383.3
17.882	22208.3	24225
17.902	22850	22750
17.922	22308.3	23316.7
17.942	22675	22700
17.962	22991.7	22483.3
17.982	22400	22450
18.002	23766.7	22616.7
18.022	22550	22341.7
18.042	21533.3	22400
18.062	22200	22466.7
18.082	22583.3	23158.3
18.102	21883.3	22383.3
18.122	21816.7	22450
18.142	21916.7	22425
18.162	21650	22658.3
18.182	22083.3	21516.7
18.202	22675	21941.7
18.222	22700	21916.7
18.242	21633.3	22941.7
18.262	22283.3	21933.3
18.282	22350	22000
18.302	22358.3	22125
18.322	22133.3	22208.3
18.342	22091.7	22583.3
18.362	22125	22116.7
18.382	22050	22641.7
18.402	22241.7	21925
18.422	22166.7	22425
18.442	21800	22283.3
18.462	21991.7	22558.3
18.482	22200	22508.3
18.502	22233.3	22683.3
18.522	22025	22583.3
18.542	21958.3	22341.7
18.562	22316.7	22750
18.582	22391.7	21966.7
18.602	22550	22233.3
18.622	22950	22475
18.642	21625	22066.7
18.662	22100	22516.7
18.682	21933.3	22683.3
18.702	21775	22716.7
18.722	21641.7	22833.3
18.742	21966.7	21558.3
18.762	21958.3	22375
18.782	21233.3	22041.7
18.802	21191.7	22283.3
18.822	21491.7	22150
18.842	20858.3	22808.3
18.862	21708.3	21608.3
18.882	22250	22816.7
18.902	22100	22600
18.922	21833.3	22608.3
18.942	22925	22916.7
18.962	22050	22591.7
18.982	22516.7	22166.7
19.002	21808.3	22175
19.022	21841.7	22041.7
19.042	22033.3	22741.7
19.062	21825	22875
19.082	22008.3	22258.3
19.102	21966.7	22391.7
19.122	21750	22433.3
19.142	21991.7	22675
19.162	22558.3	23133.3
19.182	22516.7	22525
19.202	22691.7	22083.3
19.222	22250	22533.3
19.242	22250	23125
19.262	21983.3	23050
19.282	21908.3	22341.7
19.302	21983.3	22408.3
19.322	22475	22366.7
19.342	22458.3	22691.7
19.362	22141.7	22916.7
19.382	22308.3	23583.3
19.402	22150	23025
19.422	22300	21850
19.442	22233.3	23158.3
19.462	22175	23150
19.482	22608.3	22908.3
19.502	22666.7	22900
19.522	22066.7	22991.7
19.542	22900	22716.7
19.562	22633.3	23208.3
19.582	22275	22608.3
19.602	22575	23266.7
19.622	22166.7	22641.7
19.642	21733.3	23966.7
19.662	22491.7	23450
19.682	22691.7	23100
19.702	22333.3	23208.3
19.722	22750	22775
19.742	22900	22616.7
19.762	22308.3	22858.3
19.782	22600	22925
19.802	22116.7	23008.3
19.822	22816.7	22908.3
19.842	22716.7	22375
19.862	21808.3	23383.3
19.882	22250	23125
19.902	22600	23433.3
19.922	23091.7	22875
19.942	21741.7	24016.7
19.962	21916.7	23100
19.982	22116.7	23491.7
20.002	23625	23475
20.022	23141.7	23225
20.042	23233.3	23641.7
20.062	22275	24708.3
20.082	23541.7	22791.7
20.102	21875	22883.3
20.122	22850	23500
20.142	22841.7	23925
20.162	23275	22900
20.182	23191.7	23541.7
20.202	22200	23325
20.222	22858.3	23400
20.242	23050	23441.7
20.262	22266.7	23025
20.282	23041.7	23233.3
20.302	22241.7	24116.7
20.322	22508.3	23583.3
20.342	23058.3	23575
20.362	22383.3	23325
20.382	23425	23658.3
20.402	22850	23050
20.422	22800	24641.7
20.442	22875	24091.7
20.462	22783.3	22725
20.482	23558.3	23825
20.502	22508.3	23700
20.522	22991.7	23275
20.542	23525	23858.3
20.562	23666.7	24225
20.582	22666.7	24550
20.602	23850	24200
20.622	23008.3	23783.3
20.642	22375	24275
20.662	22458.3	25141.7
20.682	23150	24841.7
20.702	24325	23583.3
20.722	22858.3	24091.7
20.742	23050	24258.3
20.762	22616.7	24616.7
20.782	22975	24133.3
20.802	23391.7	24008.3
20.822	23208.3	23950
20.842	23000	24141.7
20.862	23408.3	23966.7
20.882	23325	24108.3
20.902	23100	23725
20.922	23758.3	24825
20.942	23266.7	24083.3
20.962	23275	24116.7
20.982	22683.3	24316.7
21.002	22675	24325
21.022	22850	24491.7
21.042	23575	25066.7
21.062	23158.3	24900
21.082	22550	25016.7
21.102	23766.7	24958.3
21.122	23333.3	24283.3
21.142	23366.7	24350
21.162	23916.7	24791.7
21.182	23616.7	24266.7
21.202	23891.7	24991.7
21.222	23825	24916.7
21.242	23708.3	25258.3
21.262	23458.3	24316.7
21.282	22991.7	24933.3
21.302	23691.7	24516.7
21.322	23041.7	24291.7
21.342	23225	25108.3
21.362	24125	24400
21.382	23791.7	25783.3
21.402	24333.3	24741.7
21.422	23516.7	24975
21.442	24133.3	24658.3
21.462	24166.7	24850
21.482	24150	24875
21.502	22883.3	24633.3
21.522	23766.7	25741.7
21.542	23500	25458.3
21.562	23491.7	25425
21.582	23416.7	26141.7
21.602	23608.3	25633.3
21.622	23833.3	25566.7
21.642	23800	25333.3
21.662	24733.3	25783.3
21.682	23841.7	26291.7
21.702	23966.7	26141.7
21.722	23900	25416.7
21.742	24650	25558.3
21.762	24950	26433.3
21.782	24850	26133.3
21.802	24258.3	26650
21.822	24216.7	25691.7
21.842	23691.7	26550
21.862	25016.7	26383.3
21.882	25133.3	26791.7
21.902	24283.3	27391.7
21.922	24958.3	26500
21.942	24600	26800
21.962	25341.7	27091.7
21.982	24700	27400
22.002	24600	27800
22.022	25625	28916.7
22.042	25300	28991.7
22.062	26183.3	29500
22.082	26508.3	29558.3
22.102	26675	31375
22.122	27233.3	32316.7
22.142	26491.7	33775
22.162	27800	33858.3
22.182	29191.7	36516.7
22.202	30891.7	39216.7
22.222	32033.3	42975
22.242	32358.3	45891.7
22.262	33100	49558.3
22.282	33891.7	51291.7
22.302	33741.7	52458.3
22.322	33258.3	49958.3
22.342	31616.7	46625
22.362	30125	41908.3
22.382	29266.7	39025
22.402	27200	35033.3
22.422	26516.7	32941.7
22.442	26608.3	30266.7
22.462	26375	30166.7
22.482	25083.3	28300
22.502	25433.3	28075
22.522	25700	28408.3
22.542	25308.3	27883.3
22.562	25341.7	27700
22.582	24916.7	28033.3
22.602	25200	27000
22.622	24983.3	28141.7
22.642	25650	27250
22.662	25016.7	27266.7
22.682	25758.3	27583.3
22.702	25225	26583.3
22.722	24933.3	26191.7
22.742	24558.3	27266.7
22.762	25083.3	26575
22.782	25583.3	26966.7
22.802	24908.3	27275
22.822	24950	26841.7
22.842	25216.7	26516.7
22.862	24966.7	27433.3
22.882	24883.3	27300
22.902	25716.7	26766.7
22.922	24666.7	26925
22.942	25175	27058.3
22.962	25566.7	27075
22.982	24208.3	26716.7
23.002	24591.7	27300
23.022	25033.3	27708.3
23.042	25175	27300
23.062	24858.3	27450
23.082	25141.7	26708.3
23.102	25100	27458.3
23.122	24775	26750
23.142	25033.3	27666.7
23.162	25216.7	26908.3
23.182	25250	27066.7
23.202	25016.7	26783.3
23.222	24608.3	26383.3
23.242	25433.3	26691.7
23.262	25483.3	27566.7
23.282	25983.3	28000
23.302	24266.7	27375
23.322	25733.3	27366.7
23.342	25200	27875
23.362	25350	28175
23.382	25233.3	27158.3
23.402	24858.3	27400
23.422	25091.7	26891.7
23.442	25633.3	27708.3
23.462	25425	27600
23.482	24916.7	27991.7
23.502	25683.3	27316.7
23.522	24758.3	26600
23.542	25416.7	27633.3
23.562	24475	27500
23.582	25900	27900
23.602	25550	27525
23.622	25800	27941.7
23.642	24841.7	28191.7
23.662	25483.3	27358.3
23.682	25333.3	28608.3
23.702	26650	27858.3
23.722	25250	28333.3
23.742	25575	27908.3
23.762	26300	27983.3
23.782	27016.7	28641.7
23.802	26741.7	28483.3
23.822	26125	29133.3
23.842	26666.7	30550
23.862	26141.7	28875
23.882	26650	28583.3
23.902	26141.7	28900
23.922	26408.3	28266.7
23.942	25691.7	28550
23.962	26091.7	27216.7
23.982	26500	28125
24.002	26258.3	28325
24.022	25666.7	28675
24.042	25900	28083.3
24.062	26475	27658.3
24.082	26891.7	28700
24.102	27058.3	29300
24.122	26300	29033.3
24.142	26650	29375
24.162	28141.7	29141.7
24.182	26933.3	29816.7
24.202	27041.7	29766.7
24.222	28116.7	29708.3
24.242	27433.3	28741.7
24.262	28008.3	29391.7
24.282	28141.7	28900
24.302	28283.3	30566.7
24.322	28391.7	30491.7
24.342	28566.7	31366.7
24.362	28300	30016.7
24.382	28700	30158.3
24.402	28675	29991.7
24.422	30391.7	30533.3
24.442	29808.3	31258.3
24.462	30075	31516.7
24.482	31450	31950
24.502	31383.3	32308.3
24.522	31466.7	33183.3
24.542	32308.3	33091.7
24.562	32691.7	35033.3
24.582	33141.7	34683.3
24.602	34733.3	35775
24.622	35575	37366.7
24.642	36441.7	38500
24.662	37766.7	40541.7
24.682	39333.3	41975
24.702	41333.3	45316.7
24.722	44550	48325
24.742	47700	50383.3
24.762	51208.3	54083.3
24.782	54966.7	58608.3
24.802	59908.3	62516.7
24.822	66150	66250
24.842	70700	70633.3
24.862	74658.3	73558.3
24.882	77158.3	78150
24.902	76975	75841.7
24.922	72666.7	74666.7
24.942	66225	69308.3
24.962	60466.7	63483.3
24.982	54591.7	57533.3
25.002	48733.3	52183.3
25.022	44275	45883.3
25.042	40075	43333.3
25.062	37591.7	40041.7
25.082	34583.3	37975
25.102	33675	35800
25.122	32300	35158.3
25.142	31225	34158.3
25.162	30775	34000
25.182	29600	32675
25.202	29825	32741.7
25.222	29808.3	31450
25.242	28750	31150
25.262	28058.3	30983.3
25.282	29091.7	30758.3
25.302	28525	30991.7
25.322	27625	30541.7
25.342	28533.3	30800
25.362	29050	30766.7
25.382	28008.3	30708.3
25.402	28733.3	30616.7
25.422	28650	30700
25.442	28341.7	31000
25.462	28683.3	30400
25.482	28033.3	32175
25.502	28908.3	31191.7
25.522	27850	31666.7
25.542	28583.3	31075
25.562	27841.7	31000
25.582	28316.7	30500
25.602	29500	30716.7
25.622	29875	31441.7
25.642	29650	31183.3
25.662	29141.7	31716.7
25.682	30233.3	32125
25.702	29583.3	32000
25.722	29533.3	31708.3
25.742	29666.7	32416.7
25.762	29325	31266.7
25.782	29600	31641.7
25.802	29291.7	32133.3
25.822	29933.3	31983.3
25.842	30550	33975
25.862	30816.7	32608.3
25.882	29666.7	33016.7
25.902	31058.3	32625
25.922	30825	33591.7
25.942	32041.7	34408.3
25.962	32550	34441.7
25.982	33058.3	35891.7
26.002	33566.7	36175
26.022	34483.3	36225
26.042	35550	36291.7
26.062	36408.3	39108.3
26.082	37416.7	37966.7
26.102	38616.7	40283.3
26.122	40108.3	41408.3
26.142	42641.7	40791.7
26.162	43541.7	44133.3
26.182	46091.7	45033.3
26.202	49008.3	47516.7
26.222	53150	50125
26.242	56666.7	53266.7
26.262	61466.7	56216.7
26.282	68625	62308.3
26.302	76991.7	67716.7
26.322	87558.3	75008.3
26.342	100267	85991.7
26.362	111225	98250
26.382	127625	110717
26.402	143700	123483
26.422	152392	136567
26.442	153042	140158
26.462	150575	138633
26.482	138808	129033
26.502	123483	117392
26.522	109800	103375
26.542	95358.3	90283.3
26.562	81441.7	80383.3
26.582	71216.7	70325
26.602	64325	64133.3
26.622	58008.3	58591.7
26.642	53591.7	54191.7
26.662	50241.7	50583.3
26.682	46541.7	48083.3
26.702	45300	46500
26.722	42866.7	42441.7
26.742	41600	41583.3
26.762	38966.7	40425
26.782	37150	38983.3
26.802	36900	37075
26.822	35850	37600
26.842	35416.7	36658.3
26.862	33783.3	35983.3
26.882	33400	35675
26.902	32500	33658.3
26.922	31400	33641.7
26.942	31358.3	33791.7
26.962	30233.3	32608.3
26.982	31116.7	32833.3
27.002	29675	32533.3
27.022	29875	32550
27.042	30200	32016.7
27.062	29383.3	31716.7
27.082	28850	31691.7
27.102	29483.3	31891.7
27.122	29783.3	31850
27.142	28616.7	32241.7
27.162	29266.7	30716.7
27.182	28525	30600
27.202	28258.3	31283.3
27.222	28366.7	30433.3
27.242	28283.3	30250
27.262	27908.3	30525
27.282	28625	30050
27.302	28175	30700
27.322	28216.7	30591.7
27.342	27875	30350
27.362	27400	31216.7
27.382	27591.7	30133.3
27.402	27950	30425
27.422	27066.7	29733.3
27.442	27875	30683.3
27.462	28350	31041.7
27.482	27558.3	30791.7
27.502	27391.7	30125
27.522	27183.3	30683.3
27.542	27500	30283.3
27.562	26866.7	30475
27.582	27783.3	30658.3
27.602	27966.7	29766.7
27.622	27850	30091.7
27.642	27133.3	29833.3
27.662	27983.3	30666.7
27.682	27166.7	30191.7
27.702	28025	31300
27.722	28283.3	31275
27.742	28225	32191.7
27.762	28500	31366.7
27.782	28216.7	30741.7
27.802	28991.7	31516.7
27.822	28191.7	31383.3
27.842	28216.7	31433.3
27.862	28475	31975
27.882	29166.7	31866.7
27.902	28933.3	32175
27.922	29800	32908.3
27.942	29391.7	33383.3
27.962	30691.7	32558.3
27.982	31325	34766.7
28.002	31641.7	35583.3
28.022	31425	36241.7
28.042	33525	37350
28.062	33991.7	38633.3
28.082	35508.3	39158.3
28.102	34975	40775
28.122	37008.3	40766.7
28.142	36408.3	42150
28.162	36508.3	41708.3
28.182	36975	41966.7
28.202	36875	42375
28.222	35850	41975
28.242	35825	40991.7
28.262	36125	39800
28.282	33866.7	40358.3
28.302	33566.7	40616.7
28.322	33200	41316.7
28.342	33408.3	40025
28.362	34575	42066.7
28.382	35558.3	43508.3
28.402	35825	45941.7
28.422	37125	48475
28.442	39616.7	51666.7
28.462	40316.7	54433.3
28.482	40800	58475
28.502	42166.7	60250
28.522	41391.7	61275
28.542	41116.7	58283.3
28.562	38416.7	56491.7
28.582	36791.7	51958.3
28.602	34316.7	47750
28.622	32966.7	44691.7
28.642	31241.7	41800
28.662	29750	37741.7
28.682	29000	35683.3
28.702	29091.7	34816.7
28.722	28716.7	33066.7
28.742	28008.3	31491.7
28.762	27291.7	31558.3
28.782	26825	31566.7
28.802	27341.7	31683.3
28.822	26966.7	31041.7
28.842	26791.7	29816.7
28.862	26441.7	30083.3
28.882	26666.7	29108.3
28.902	27258.3	29408.3
28.922	27158.3	29908.3
28.942	26416.7	29325
28.962	25675	29283.3
28.982	26441.7	29458.3
29.002	26958.3	29633.3
29.022	26783.3	29150
29.042	25175	30166.7
29.062	27058.3	29650
29.082	26975	29091.7
29.102	27766.7	29441.7
29.122	27258.3	29075
29.142	26566.7	29566.7
29.162	27550	30108.3
29.182	28416.7	30058.3
29.202	27691.7	29408.3
29.222	27858.3	28716.7
29.242	28283.3	29550
29.262	28291.7	29183.3
29.282	27858.3	28941.7
29.302	27383.3	28800
29.322	26941.7	28708.3
29.342	26141.7	28975
29.362	26100	29391.7
29.382	25691.7	29116.7
29.402	26308.3	29066.7
29.422	26516.7	28800
29.442	26191.7	28225
29.462	25966.7	27908.3
29.482	26266.7	27325
29.502	25750	28575
29.522	25241.7	28133.3
29.542	26258.3	28500
29.562	25916.7	29358.3
29.582	26158.3	28883.3
29.602	25558.3	27433.3
29.622	25258.3	28166.7
29.642	25725	28183.3
29.662	25500	28458.3
29.682	24891.7	27941.7
29.702	25325	28591.7
29.722	25558.3	28283.3
29.742	25541.7	27866.7
29.762	25383.3	27566.7
29.782	25683.3	29233.3
29.802	25816.7	28233.3
29.822	25775	28650
29.842	25158.3	28125
29.862	25808.3	28283.3
29.882	25416.7	28958.3
29.902	25300	28683.3
29.922	24883.3	28275
29.942	25516.7	28883.3
29.962	25925	28383.3
29.982	25091.7	27716.7
30.002	25500	28700
30.022	26408.3	28516.7
30.042	25983.3	29133.3
30.062	24316.7	27941.7
30.082	25475	28208.3
30.102	25075	27991.7
30.122	25100	29033.3
30.142	24800	28825
30.162	25116.7	27133.3
30.182	25575	28800
30.202	26566.7	28400
30.222	25475	28666.7
30.242	25508.3	28900
30.262	26175	28658.3
30.282	26150	28516.7
30.302	25900	29033.3
30.322	26358.3	29008.3
30.342	25166.7	29116.7
30.362	24800	28358.3
30.382	26200	28158.3
30.402	26650	28783.3
30.422	25258.3	28283.3
30.442	25816.7	28650
30.462	25783.3	27966.7
30.482	25141.7	28516.7
30.502	25658.3	28558.3
30.522	25391.7	28725
30.542	25883.3	28583.3
30.562	25558.3	28383.3
30.582	25591.7	28083.3
30.602	25533.3	27600
30.622	25016.7	28041.7
30.642	25758.3	28833.3
30.662	25083.3	27758.3
30.682	25008.3	27491.7
30.702	25258.3	28250
30.722	24866.7	28141.7
30.742	25133.3	28666.7
30.762	25358.3	28083.3
30.782	25150	28033.3
30.802	25491.7	27775
30.822	25308.3	28783.3
30.842	25700	27666.7
30.862	25358.3	28125
30.882	24650	28025
30.902	25300	28116.7
30.922	25741.7	28050
30.942	26041.7	27783.3
30.962	25191.7	27725
30.982	26116.7	28583.3
31.002	25458.3	27875
31.022	25458.3	29191.7
31.042	25550	28466.7
31.062	25616.7	29333.3
31.082	25983.3	28333.3
31.102	24616.7	28575
31.122	25933.3	28541.7
31.142	25908.3	28983.3
31.162	25958.3	28350
31.182	26083.3	28825
31.202	25791.7	28916.7
31.222	24483.3	27875
31.242	24633.3	28166.7
31.262	25083.3	27866.7
31.282	25383.3	29025
31.302	26625	28583.3
31.322	24908.3	27216.7
31.342	25466.7	28316.7
31.362	25541.7	28450
31.382	25483.3	28500
31.402	25291.7	27916.7
31.422	25491.7	27391.7
31.442	25550	27733.3
31.462	25541.7	27733.3
31.482	24525	28600
31.502	25325	27308.3
31.522	24416.7	27608.3
31.542	25050	27650
31.562	24575	27450
31.582	25200	28458.3
31.602	25525	27208.3
31.622	25083.3	27366.7
31.642	24941.7	27758.3
31.662	24475	27358.3
31.682	24741.7	27575
31.702	24458.3	27025
31.722	24883.3	27541.7
31.742	24150	28391.7
31.762	24691.7	27858.3
31.782	24166.7	27808.3
31.802	24900	27575
31.822	24716.7	27533.3
31.842	25725	27075
31.862	24783.3	26991.7
31.882	25025	27516.7
31.902	25008.3	27616.7
31.922	25191.7	27075
31.942	24325	27358.3
31.962	25300	27316.7
31.982	25141.7	27183.3
32.002	25375	27975
32.022	24258.3	28008.3
32.042	25775	27550
32.062	25216.7	27166.7
32.082	25691.7	27233.3
32.102	25341.7	27150
32.122	24808.3	27916.7
32.142	25225	27341.7
32.162	24616.7	27583.3
32.182	25433.3	27891.7
32.202	24691.7	27208.3
32.222	25766.7	27425
32.242	25400	27466.7
32.262	26016.7	27316.7
32.282	26516.7	27541.7
32.302	26616.7	28091.7
32.322	26283.3	28583.3
32.342	27283.3	28591.7
32.362	28700	27491.7
32.382	28533.3	27991.7
32.402	28266.7	28308.3
32.422	26933.3	28233.3
32.442	26783.3	27366.7
32.462	26325	26450
32.482	26158.3	27466.7
32.502	25066.7	27491.7
32.522	25841.7	26916.7
32.542	25283.3	26550
32.562	25308.3	27275
32.582	25633.3	27925
32.602	25558.3	28000
32.622	24850	27283.3
32.642	25175	26575
32.662	25075	27033.3
32.682	24941.7	26166.7
32.702	24975	27433.3
32.722	24733.3	26808.3
32.742	25441.7	27266.7
32.762	24691.7	26858.3
32.782	24700	26908.3
32.802	25100	27233.3
32.822	25366.7	27116.7
32.842	24383.3	27775
32.862	25141.7	27075
32.882	24533.3	27241.7
32.902	24591.7	27141.7
32.922	26391.7	28283.3
32.942	26316.7	28125
32.962	25783.3	29233.3
32.982	26041.7	28133.3
33.002	26166.7	27916.7
33.022	25558.3	27908.3
33.042	26691.7	27525
33.062	25691.7	28100
33.082	26658.3	29150
33.102	26300	28683.3
33.122	26083.3	29375
33.142	25783.3	28541.7
33.162	26241.7	29108.3
33.182	27241.7	28275
33.202	27541.7	29633.3
33.222	28450	30200
33.242	28150	30075
33.262	28341.7	30158.3
33.282	30516.7	30883.3
33.302	30125	30166.7
33.322	31825	31775
33.342	32875	31791.7
33.362	34500	33616.7
33.382	35508.3	33575
33.402	36608.3	34833.3
33.422	38658.3	36416.7
33.442	41583.3	37500
33.462	44041.7	39275
33.482	50141.7	40983.3
33.502	53016.7	44791.7
33.522	58450	49691.7
33.542	66275	55125
33.562	73566.7	59408.3
33.582	80425	67958.3
33.602	89308.3	74133.3
33.622	90925	80008.3
33.642	91450	79191.7
33.662	88208.3	78650
33.682	81775	74716.7
33.702	76966.7	70925
33.722	70666.7	65191.7
33.742	65150	60475
33.762	57000	55475
33.782	51316.7	50216.7
33.802	48058.3	46425
33.822	43300	42625
33.842	39316.7	39608.3
33.862	38266.7	37325
33.882	36008.3	36233.3
33.902	34775	34958.3
33.922	33091.7	33575
33.942	32266.7	32650
33.962	31108.3	31875
33.982	30100	30816.7
34.002	29683.3	30008.3
34.022	28341.7	30000
34.042	28283.3	28891.7
34.062	27250	28308.3
34.082	28375	27825
34.102	26283.3	27941.7
34.122	26275	27525
34.142	26408.3	26841.7
34.162	25900	27875
34.182	25400	27716.7
34.202	26166.7	26983.3
34.222	25341.7	26216.7
34.242	23908.3	26691.7
34.262	25016.7	26275
34.282	25066.7	26291.7
34.302	24575	26900
34.322	25008.3	26500
34.342	24858.3	26191.7
34.362	24266.7	25758.3
34.382	24850	25883.3
34.402	24033.3	25933.3
34.422	23741.7	25366.7
34.442	24125	25825
34.462	23641.7	25333.3
34.482	23766.7	26050
34.502	22791.7	25525
34.522	23283.3	25091.7
34.542	22750	24800
34.562	22975	24725
34.582	23433.3	25116.7
34.602	22983.3	25016.7
34.622	22975	24808.3
34.642	22841.7	23858.3
34.662	22708.3	24675
34.682	22275	24441.7
34.702	21875	24291.7
34.722	21791.7	24966.7
34.742	22891.7	24341.7
34.762	22650	24000
34.782	22616.7	24633.3
34.802	22408.3	23683.3
34.822	22658.3	23625
34.842	22675	23333.3
34.862	22991.7	24116.7
34.882	22300	24416.7
34.902	22716.7	23950
34.922	22550	23466.7
34.942	21833.3	25016.7
34.962	22525	24016.7
34.982	22050	24508.3
35.002	22416.7	24591.7
35.022	22166.7	23808.3
35.042	22050	24458.3
35.062	22641.7	24608.3
35.082	22091.7	23375
35.102	22608.3	24491.7
35.122	23325	24116.7
35.142	22650	24316.7
35.162	22091.7	24550
35.182	22241.7	25291.7
35.202	22941.7	25741.7
35.222	22708.3	26541.7
35.242	24400	25866.7
35.262	24700	26208.3
35.282	24750	26391.7
35.302	24258.3	27466.7
35.322	25225	28608.3
35.342	26458.3	29016.7
35.362	26958.3	31050
35.382	28308.3	32433.3
35.402	30450	34300
35.422	32175	36208.3
35.442	33358.3	39250
35.462	36500	43250
35.482	39325	45941.7
35.502	41800	49733.3
35.522	43208.3	52566.7
35.542	44641.7	52500
35.562	44558.3	53975
35.582	42775	53716.7
35.602	39725	50300
35.622	37225	46233.3
35.642	35850	45125
35.662	32591.7	41475
35.682	30191.7	37883.3
35.702	28716.7	34783.3
35.722	26425	32233.3
35.742	25891.7	29775
35.762	24791.7	27675
35.782	23550	27400
35.802	23341.7	26141.7
35.822	22558.3	25716.7
35.842	22275	25016.7
35.862	22041.7	24708.3
35.882	21983.3	23591.7
35.902	21366.7	24133.3
35.922	21600	24083.3
35.942	21758.3	22566.7
35.962	20966.7	23866.7
35.982	21583.3	22541.7
36.002	21525	23291.7
36.022	20875	23225
36.042	21166.7	22966.7
36.062	20916.7	22183.3
36.082	20908.3	22333.3
36.102	20975	23116.7
36.122	20908.3	22641.7
36.142	20966.7	21700
36.162	20733.3	22350
36.182	20366.7	22166.7
36.202	20916.7	22608.3
36.222	20241.7	22308.3
36.242	20941.7	22550
36.262	21400	23033.3
36.282	21408.3	22200
36.302	20500	22633.3
36.322	21150	22408.3
36.342	22316.7	22675
36.362	21500	22508.3
36.382	21025	22366.7
36.402	21916.7	22583.3
36.422	21625	23250
36.442	21316.7	22916.7
36.462	21233.3	22466.7
36.482	21058.3	23391.7
36.502	21583.3	23075
36.522	22408.3	23633.3
36.542	22208.3	24466.7
36.562	22091.7	23358.3
36.582	22450	24158.3
36.602	22483.3	23625
36.622	21983.3	23700
36.642	22666.7	23475
36.662	22908.3	23491.7
36.682	22250	22858.3
36.702	22258.3	24416.7
36.722	22216.7	23566.7
36.742	22916.7	22816.7
36.762	22100	23550
36.782	21225	23733.3
36.802	21466.7	23383.3
36.822	21725	23000
36.842	21983.3	23558.3
36.862	22016.7	23483.3
36.882	21916.7	23475
36.902	22266.7	23391.7
36.922	21950	23308.3
36.942	22416.7	23050
36.962	23025	23308.3
36.982	21733.3	23391.7
37.002	22933.3	23725
37.022	22766.7	23325
37.042	23350	24266.7
37.062	24216.7	23733.3
37.082	23025	24358.3
37.102	24083.3	23808.3
37.122	25208.3	24575
37.142	24300	24825
37.162	24600	25208.3
37.182	24625	25500
37.202	25316.7	25616.7
37.222	25550	25908.3
37.242	25925	26508.3
37.262	26841.7	27091.7
37.282	27641.7	27975
37.302	29500	28583.3
37.322	29475	29700
37.342	30133.3	30400
37.362	31383.3	31058.3
37.382	32766.7	31975
37.402	35000	33683.3
37.422	37358.3	34733.3
37.442	39750	36733.3
37.462	43891.7	40075
37.482	48491.7	41941.7
37.502	54833.3	44908.3
37.522	62450	51516.7
37.542	70891.7	59075
37.562	81991.7	69016.7
37.582	94183.3	76991.7
37.602	106192	89275
37.622	117508	101133
37.642	123883	106683
37.662	125083	110483
37.682	123967	111342
37.702	120325	107850
37.722	114675	103567
37.742	107792	98866.7
37.762	99858.3	91841.7
37.782	93150	85400
37.802	83441.7	79100
37.822	75450	71183.3
37.842	69416.7	67108.3
37.862	66150	63466.7
37.882	63108.3	60458.3
37.902	60266.7	59383.3
37.922	58458.3	58275
37.942	57466.7	58550
37.962	56241.7	58050
37.982	58325	58541.7
38.002	58791.7	59991.7
38.022	60100	61266.7
38.042	61600	64150
38.062	61433.3	66216.7
38.082	63791.7	67008.3
38.102	64391.7	69066.7
38.122	66200	70625
38.142	67600	73216.7
38.162	67683.3	73408.3
38.182	66808.3	73516.7
38.202	67758.3	73550
38.222	66158.3	72491.7
38.242	64483.3	70358.3
38.262	62575	70316.7
38.282	60808.3	67333.3
38.302	58650	65450
38.322	56116.7	61725
38.342	53441.7	58133.3
38.362	51033.3	56233.3
38.382	48025	51725
38.402	46516.7	49966.7
38.422	43091.7	45466.7
38.442	40975	43375
38.462	39425	41066.7
38.482	37191.7	39358.3
38.502	35850	36750
38.522	34233.3	36325
38.542	32133.3	34466.7
38.562	30725	32800
38.582	30691.7	32583.3
38.602	29891.7	32125
38.622	28808.3	30091.7
38.642	28200	30141.7
38.662	27983.3	29758.3
38.682	27841.7	29675
38.702	27591.7	27991.7
38.722	27316.7	28000
38.742	27191.7	28258.3
38.762	25925	27291.7
38.782	26200	27000
38.802	24483.3	26650
38.822	25033.3	26183.3
38.842	23716.7	25175
38.862	23691.7	23958.3
38.882	23783.3	23408.3
38.902	23441.7	23500
38.922	22491.7	23075
38.942	21158.3	22516.7
38.962	21216.7	22458.3
38.982	21541.7	22908.3
39.002	20433.3	21900
39.022	21016.7	22166.7
39.042	19841.7	21400
39.062	19741.7	21416.7
39.082	19975	21800
39.102	20825	20883.3
39.122	20458.3	21216.7
39.142	19316.7	20741.7
39.162	18958.3	20691.7
39.182	19508.3	19775
39.202	19258.3	20466.7
39.222	19516.7	20950
39.242	19158.3	20525
39.262	18908.3	20033.3
39.282	19183.3	20191.7
39.302	19166.7	20083.3
39.322	19041.7	19358.3
39.342	18675	19791.7
39.362	19658.3	19850
39.382	20033.3	19991.7
39.402	19508.3	19391.7
39.422	18466.7	20041.7
39.442	18675	20033.3
39.462	19133.3	19608.3
39.482	19533.3	19333.3
39.502	18983.3	20016.7
39.522	18908.3	20183.3
39.542	18775	20075
39.562	20166.7	20383.3
39.582	19658.3	19783.3
39.602	20116.7	19683.3
39.622	19800	20416.7
39.642	19966.7	19583.3
39.662	19725	20133.3
39.682	19283.3	18933.3
39.702	19633.3	19816.7
39.722	18425	19316.7
39.742	18458.3	19833.3
39.762	18858.3	19916.7
39.782	18866.7	20008.3
39.802	18458.3	20950
39.822	19283.3	20875
39.842	18941.7	20775
39.862	19000	20383.3
39.882	19250	21241.7
39.902	20216.7	22166.7
39.922	19408.3	22666.7
39.942	19958.3	22175
39.962	19675	22233.3
39.982	19550	23116.7
40.002	19883.3	23650
40.022	20191.7	23550
40.042	19433.3	23675
40.062	18858.3	23316.7
40.082	19050	21516.7
40.102	19691.7	21850
40.122	19033.3	21258.3
40.142	18358.3	20741.7
40.162	18066.7	20183.3
40.182	18216.7	19183.3
40.202	18241.7	20058.3
40.222	18283.3	19550
40.242	18300	19283.3
40.262	17575	19250
40.282	18791.7	18633.3
40.302	18275	19100
40.322	17341.7	19000
40.342	18666.7	18883.3
40.362	18175	19458.3
40.382	18808.3	19341.7
40.402	18900	19508.3
40.422	18750	18825
40.442	19091.7	19033.3
40.462	19641.7	18791.7
40.482	19641.7	18683.3
40.502	19308.3	17991.7
40.522	18208.3	17891.7
40.542	18183.3	18225
40.562	19008.3	18816.7
40.582	18050	17925
40.602	17875	17916.7
40.622	17241.7	17925
40.642	17616.7	17916.7
40.662	16658.3	18225
40.682	16808.3	18008.3
40.702	16966.7	17941.7
40.722	17000	17025
40.742	15925	18350
40.762	16458.3	18433.3
40.782	17725	17933.3
40.802	17008.3	18000
40.822	16783.3	17900
40.842	16941.7	17191.7
40.862	16483.3	17658.3
40.882	16900	16941.7
40.902	16833.3	17991.7
40.922	16958.3	17633.3
40.942	16583.3	18025
40.962	16458.3	17758.3
40.982	17208.3	17500
41.002	16375	17833.3
41.022	17075	17875
41.042	17358.3	17016.7
41.062	16950	18000
41.082	16458.3	17291.7
41.102	17158.3	17733.3
41.122	17825	17166.7
41.142	16583.3	17600
41.162	16708.3	16908.3
41.182	16933.3	17550
41.202	16583.3	17666.7
41.222	16741.7	17891.7
41.242	16533.3	17991.7
41.262	16575	17541.7
41.282	16508.3	17691.7
41.302	16683.3	16883.3
41.322	17491.7	17941.7
41.342	16666.7	17783.3
41.362	16508.3	17675
41.382	16750	17416.7
41.402	16950	17708.3
41.422	16725	17808.3
41.442	16750	17433.3
41.462	16858.3	17583.3
41.482	17091.7	16816.7
41.502	16283.3	16900
41.522	16491.7	17075
41.542	16158.3	17575
41.562	16283.3	17891.7
41.582	16016.7	17183.3
41.602	16725	17083.3
41.622	16775	17008.3
41.642	17141.7	17708.3
41.662	17125	17591.7
41.682	16216.7	17591.7
41.702	16291.7	17466.7
41.722	16441.7	17691.7
41.742	16075	16991.7
41.762	16391.7	17441.7
41.782	15883.3	17383.3
41.802	16216.7	17975
41.822	17383.3	17683.3
41.842	16050	16825
41.862	17141.7	16725
41.882	16591.7	17108.3
41.902	16483.3	16750
41.922	16450	16925
41.942	16658.3	17125
41.962	16933.3	17541.7
41.982	16283.3	18133.3
42.002	16933.3	18175
42.022	16858.3	17575
42.042	16116.7	17250
42.062	15958.3	17425
42.082	16558.3	18058.3
42.102	17158.3	17950
42.122	16708.3	17141.7
42.142	17066.7	18283.3
42.162	17175	18250
42.182	17141.7	17900
42.202	17875	17525
42.222	17116.7	18150
42.242	18341.7	18391.7
42.262	17425	18083.3
42.282	17766.7	18433.3
42.302	18058.3	19433.3
42.322	18075	18283.3
42.342	18050	19341.7
42.362	19508.3	19475
42.382	18608.3	19800
42.402	19158.3	19583.3
42.422	18408.3	19258.3
42.442	18691.7	19450
42.462	18883.3	18641.7
42.482	18316.7	19383.3
42.502	18575	19141.7
42.522	17750	19058.3
42.542	17783.3	19200
42.562	17833.3	18533.3
42.582	17866.7	18308.3
42.602	17366.7	18250
42.622	17975	18000
42.642	17400	18050
42.662	17275	17766.7
42.682	17083.3	17958.3
42.702	17416.7	17600
42.722	17825	18033.3
42.742	17441.7	18075
42.762	17816.7	18075
42.782	17500	18341.7
42.802	17983.3	18641.7
42.822	17725	18700
42.842	18200	18575
42.862	18141.7	18650
42.882	18491.7	17983.3
42.902	18758.3	18775
42.922	19500	18825
42.942	18950	18566.7
42.962	20133.3	19583.3
42.982	20216.7	20283.3
43.002	19825	20766.7
43.022	21425	21133.3
43.042	22591.7	21483.3
43.062	23283.3	22858.3
43.082	23758.3	24350
43.102	23416.7	23875
43.122	24425	24158.3
43.142	24166.7	24683.3
43.162	23741.7	24583.3
43.182	23308.3	22708.3
43.202	21975	22916.7
43.222	22150	22883.3
43.242	21733.3	21483.3
43.262	20291.7	22341.7
43.282	20025	21166.7
43.302	19825	20875
43.322	19150	20283.3
43.342	18833.3	19625
43.362	18558.3	20116.7
43.382	18133.3	19133.3
43.402	19400	19491.7
43.422	18833.3	19475
43.442	19141.7	19841.7
43.462	19000	19483.3
43.482	19741.7	19691.7
43.502	19000	19666.7
43.522	19891.7	20941.7
43.542	20125	21225
43.562	20100	21791.7
43.582	21158.3	22408.3
43.602	21641.7	22875
43.622	21575	22908.3
43.642	21708.3	22716.7
43.662	22066.7	23391.7
43.682	21316.7	23783.3
43.702	21975	22941.7
43.722	22008.3	22875
43.742	21541.7	23100
43.762	21591.7	23491.7
43.782	21625	22175
43.802	21241.7	21925
43.822	21208.3	21833.3
43.842	21025	22041.7
43.862	20450	21016.7
43.882	20241.7	20850
43.902	19841.7	20250
43.922	19075	19508.3
43.942	18983.3	19741.7
43.962	19241.7	19516.7
43.982	18708.3	20100
44.002	18691.7	19408.3
44.022	17691.7	19216.7
44.042	18291.7	19508.3
44.062	18100	18758.3
44.082	17908.3	18475
44.102	17791.7	19616.7
44.122	18483.3	19250
44.142	18350	18966.7
44.162	18066.7	18858.3
44.182	18433.3	18966.7
44.202	18358.3	19291.7
44.222	18200	18616.7
44.242	18091.7	19450
44.262	17491.7	19383.3
44.282	18141.7	19383.3
44.302	17908.3	17983.3
44.322	18466.7	18091.7
44.342	18450	17733.3
44.362	17775	19216.7
44.382	18208.3	18575
44.402	17883.3	19291.7
44.422	17691.7	18683.3
44.442	17841.7	18750
44.462	17633.3	18316.7
44.482	17616.7	19333.3
44.502	17808.3	18783.3
44.522	18033.3	18241.7
44.542	17391.7	19075
44.562	17916.7	18641.7
44.582	17558.3	18566.7
44.602	17391.7	17550
44.622	16875	17708.3
44.642	16791.7	17791.7
44.662	16783.3	18241.7
44.682	17083.3	17508.3
44.702	16891.7	18166.7
44.722	17091.7	17133.3
44.742	17250	17833.3
44.762	16950	17983.3
44.782	17558.3	17508.3
44.802	17208.3	17858.3
44.822	16575	16975
44.842	16758.3	17025
44.862	16741.7	17558.3
44.882	16316.7	16308.3
44.902	16533.3	16791.7
44.922	15866.7	16900
44.942	16950	16916.7
44.962	16225	16916.7
44.982	15875	16450
45.002	15783.3	16650
45.022	15725	16758.3
45.042	16208.3	16783.3
45.062	15850	16691.7
45.082	16141.7	16075
45.102	16058.3	15608.3
45.122	16416.7	16683.3
45.142	15975	16741.7
45.162	15808.3	16775
45.182	15808.3	16558.3
45.202	15516.7	16616.7
45.222	16150	16150
45.242	15700	16541.7
45.262	15875	16475
45.282	15216.7	16508.3
45.302	16216.7	16683.3
45.322	15841.7	17316.7
45.342	15708.3	16891.7
45.362	16016.7	17350
45.382	16008.3	16991.7
45.402	16375	16983.3
45.422	15900	17575
45.442	16225	18175
45.462	15700	18216.7
45.482	16425	18733.3
45.502	16250	18900
45.522	16908.3	19250
45.542	16591.7	18983.3
45.562	16700	19033.3
45.582	16783.3	18941.7
45.602	16833.3	18316.7
45.622	16616.7	18408.3
45.642	16075	17783.3
45.662	15991.7	17516.7
45.682	15850	17716.7
45.702	15858.3	17475
45.722	15858.3	17391.7
45.742	15666.7	17391.7
45.762	15875	16566.7
45.782	15766.7	16525
45.802	15008.3	16366.7
45.822	15516.7	16275
45.842	14641.7	15608.3
45.862	15425	15841.7
45.882	15525	15933.3
45.902	14691.7	16308.3
45.922	14925	16041.7
45.942	15083.3	15891.7
45.962	14741.7	15416.7
45.982	15391.7	16341.7
46.002	15650	16191.7
46.022	14850	15125
46.042	14983.3	16641.7
46.062	15716.7	15516.7
46.082	16516.7	16050
46.102	16083.3	16233.3
46.122	15700	16516.7
46.142	15858.3	16700
46.162	15958.3	16525
46.182	16533.3	17208.3
46.202	15983.3	16541.7
46.222	15641.7	16241.7
46.242	15441.7	16191.7
46.262	15641.7	16066.7
46.282	15383.3	14825
46.302	15625	16041.7
46.322	15350	15825
46.342	15175	16175
46.362	15141.7	15416.7
46.382	15175	15558.3
46.402	15708.3	15858.3
46.422	15008.3	16158.3
46.442	15050	15525
46.462	14883.3	15775
46.482	14800	15158.3
46.502	14858.3	14775
46.522	15408.3	15108.3
46.542	14941.7	15450
46.562	15291.7	15658.3
46.582	15233.3	16358.3
46.602	15666.7	16016.7
46.622	15516.7	15683.3
46.642	15766.7	16241.7
46.662	16600	15891.7
46.682	15841.7	16008.3
46.702	16058.3	15950
46.722	16208.3	16275
46.742	16883.3	16491.7
46.762	17291.7	16608.3
46.782	17475	16216.7
46.802	16625	16275
46.822	17433.3	17116.7
46.842	16466.7	16558.3
46.862	17350	17108.3
46.882	17058.3	16708.3
46.902	17158.3	16758.3
46.922	17475	17333.3
46.942	17141.7	16750
46.962	16133.3	16808.3
46.982	16716.7	17833.3
47.002	16858.3	16900
47.022	16416.7	17191.7
47.042	16625	17208.3
47.062	16741.7	17866.7
47.082	17100	17883.3
47.102	16458.3	17641.7
47.122	16325	16875
47.142	15858.3	16808.3
47.162	16025	17391.7
47.182	15833.3	17866.7
47.202	16066.7	17308.3
47.222	15408.3	17241.7
47.242	16216.7	16541.7
47.262	15791.7	17066.7
47.282	16175	17041.7
47.302	16383.3	16341.7
47.322	16100	16066.7
47.342	16425	16208.3
47.362	15683.3	16158.3
47.382	15908.3	15491.7
47.402	15516.7	16033.3
47.422	16058.3	16008.3
47.442	16000	15466.7
47.462	15983.3	15375
47.482	15391.7	15266.7
47.502	16050	15608.3
47.522	15433.3	15775
47.542	14908.3	16108.3
47.562	14950	15908.3
47.582	15266.7	15800
47.602	15216.7	16191.7
47.622	15283.3	16025
47.642	15141.7	16058.3
47.662	15850	16466.7
47.682	15658.3	15616.7
47.702	15683.3	16491.7
47.722	15983.3	16725
47.742	15858.3	16683.3
47.762	16208.3	16891.7
47.782	16033.3	17208.3
47.802	17066.7	17241.7
47.822	17108.3	16975
47.842	16516.7	17683.3
47.862	16408.3	18025
47.882	16416.7	17141.7
47.902	16450	17516.7
47.922	15850	17291.7
47.942	16133.3	17766.7
47.962	16000	16608.3
47.982	15683.3	16025
48.002	16808.3	16191.7
48.022	15791.7	16600
48.042	16508.3	16216.7
48.062	15791.7	17000
48.082	16366.7	16316.7
48.102	16400	16358.3
48.122	16241.7	15891.7
48.142	15633.3	15725
48.162	15575	16275
48.182	15708.3	16583.3
48.202	16191.7	15908.3
48.222	15858.3	16525
48.242	16958.3	16975
48.262	17166.7	16675
48.282	16908.3	16383.3
48.302	16683.3	16133.3
48.322	17050	16050
48.342	16075	15458.3
48.362	15716.7	15983.3
48.382	16216.7	16100
48.402	15250	15616.7
48.422	15866.7	16400
48.442	15800	15891.7
48.462	15916.7	15366.7
48.482	15000	14825
48.502	14641.7	15208.3
48.522	14333.3	14258.3
48.542	15216.7	15400
48.562	15450	14741.7
48.582	14641.7	15466.7
48.602	15008.3	14500
48.622	15133.3	14166.7
48.642	14625	15200
48.662	14833.3	15300
48.682	14708.3	14591.7
48.702	14358.3	14716.7
48.722	14416.7	14316.7
48.742	14316.7	14675
48.762	14208.3	14733.3
48.782	14466.7	14066.7
48.802	14608.3	15225
48.822	14200	15308.3
48.842	14766.7	15150
48.862	15283.3	15033.3
48.882	14741.7	14900
48.902	15308.3	15250
48.922	15125	14866.7
48.942	14858.3	15741.7
48.962	15716.7	15366.7
48.982	15666.7	14850
49.002	15175	14825
49.022	15816.7	14625
49.042	16033.3	15416.7
49.062	14958.3	14808.3
49.082	14116.7	15116.7
49.102	15233.3	14733.3
49.122	15225	15191.7
49.142	14933.3	14750
49.162	15000	15383.3
49.182	14875	14883.3
49.202	14775	14583.3
49.222	14800	14758.3
49.242	14508.3	14658.3
49.262	14266.7	14191.7
49.282	14575	14116.7
49.302	14325	14675
49.322	14775	14608.3
49.342	14583.3	14591.7
49.362	14125	14083.3
49.382	14425	14166.7
49.402	13966.7	14233.3
49.422	14483.3	13883.3
49.442	14433.3	14566.7
49.462	14441.7	14375
49.482	14941.7	14208.3
49.502	15141.7	14275
49.522	15200	14158.3
49.542	14983.3	14633.3
49.562	15108.3	14283.3
49.582	14616.7	14975
49.602	15600	14891.7
49.622	14516.7	14891.7
49.642	14091.7	14741.7
49.662	14600	15066.7
49.682	14816.7	15108.3
49.702	14591.7	14816.7
49.722	14441.7	15358.3
49.742	14516.7	15333.3
49.762	14766.7	15216.7
49.782	14933.3	14800
49.802	14833.3	14991.7
49.822	14908.3	14958.3
49.842	14550	14966.7
49.862	14450	14716.7
49.882	14275	15450
49.902	14816.7	14458.3
49.922	14925	15158.3
49.942	14416.7	14758.3
49.962	14433.3	14733.3
49.982	14516.7	14558.3
50.002	14991.7	14566.7
50.022	14916.7	14850
50.042	14675	14958.3
50.062	14600	15091.7
50.082	14091.7	15058.3
50.102	14800	14800
50.122	14508.3	14441.7
50.142	14816.7	14616.7
50.162	15325	15316.7
50.182	14575	14791.7
50.202	14483.3	15341.7
50.222	14325	14333.3
50.242	14558.3	15233.3
50.262	14516.7	14875
50.282	14275	14816.7
50.302	14316.7	14533.3
50.322	14800	14300
50.342	14541.7	14325
[truncated: 3 more rows]

## Sheet: Fig. 2d
Raman shift /cm-1	Intensity /a.u.
	Sb-rich	S-rich
102.764	1539	1843
104.601	1497	1739
106.439	1517	1731
108.276	1511	1723
110.112	1539	1719
111.948	1553	1729
113.783	1655	1759
115.618	1603	1789
117.452	1653	1853
119.287	1687	1821
121.12	1785	1919
122.954	1845	2005
124.787	1919	2125
126.62	2005	2129
128.452	1935	2139
130.284	1797	1965
132.116	1731	1861
133.947	1611	1747
135.778	1579	1763
137.609	1561	1739
139.439	1535	1735
141.269	1537	1743
143.098	1607	1789
144.928	1643	1793
146.756	1691	1909
148.583	1769	1979
150.411	1907	2127
152.239	2123	2331
154.066	2235	2477
155.893	2287	2555
157.72	2201	2397
159.546	2063	2301
161.372	1999	2253
163.198	2017	2213
165.023	1927	2269
166.846	1967	2339
168.67	2033	2303
170.494	2165	2467
172.318	2197	2529
174.141	2293	2635
175.965	2347	2713
177.785	2425	2857
179.608	2543	2915
181.43	2693	3029
183.251	2739	3067
185.073	2847	3251
186.891	2969	3291
188.712	2993	3459
190.532	3045	3429
192.352	2969	3329
194.172	2929	3189
195.989	2817	3171
197.807	2687	3087
199.626	2615	2979
201.444	2601	3043
203.26	2583	2953
205.077	2521	2931
206.894	2445	2861
208.709	2407	2919
210.525	2389	2737
212.341	2289	2623
214.157	2241	2583
215.97	2149	2503
217.785	2157	2471
219.599	2183	2435
221.411	2087	2397
223.225	2143	2505
225.039	2149	2483
226.85	2169	2575
228.662	2309	2641
230.473	2401	2707
232.285	2513	2847
234.096	2623	2911
235.906	2643	3005
237.717	2695	3053
239.527	2725	3063
241.336	2597	2951
243.146	2471	2809
244.953	2337	2727
246.762	2237	2551
248.569	2153	2549
250.378	2217	2383
252.186	2099	2449
253.992	2143	2483
255.799	2145	2451
257.604	2191	2495
259.411	2169	2545
261.215	2291	2581
263.021	2283	2665
264.825	2399	2699
266.63	2471	2831
268.433	2573	3017
270.238	2777	3267
272.04	3095	3471
273.844	3381	4081
275.646	3909	4401
277.449	4349	5069
279.25	4869	5725
281.052	5227	5991
282.852	5325	6049
284.652	4883	5701
286.454	4525	5181
288.253	4153	4597
290.053	3899	4339
291.852	3689	4223
293.652	3891	4233
295.45	4115	4419
297.247	4301	4733
299.046	4603	4975
300.843	4821	5107
302.641	4851	5121
304.437	4793	5071
306.232	4775	5117
308.03	4835	5213
309.825	4905	5241
311.619	4679	5105
313.415	4157	4325
315.209	3139	3349
317.003	2487	2627
318.798	1995	2077
320.591	1755	1899
322.383	1633	1755
324.175	1521	1611
325.969	1417	1525
327.76	1407	1461
329.552	1313	1385
331.344	1245	1311
333.135	1203	1335
334.925	1241	1299
336.714	1203	1235
338.506	1179	1223
340.295	1121	1207
342.083	1075	1233
343.872	1103	1133
345.659	1113	1133
347.449	1083	1159
349.236	1065	1105
351.023	1033	1067
352.81	1009	1125
354.596	1017	1113
356.384	1029	1031
358.169	1005	1057
359.954	1015	1067
361.739	997	1031
363.524	971	1065
365.308	997	1061
367.094	949	1029
368.877	993	1033
370.66	935	1015
372.443	915	965
374.225	933	959
376.007	919	975
377.789	941	989
379.57	939	949
381.351	935	961
383.132	913	959
384.912	919	945
386.694	879	937
388.474	925	965
390.253	915	933
392.032	891	957
393.811	925	919
395.589	871	927
397.367	883	903
399.145	893	911
400.922	891	933
402.699	901	955
404.475	883	911
406.251	927	937
408.027	897	895
409.803	867	895
411.578	897	929
413.353	873	925
415.127	879	907
416.901	843	891
418.673	871	907
420.447	875	885
422.22	825	877
423.992	861	875
425.765	823	851
427.537	791	887
429.309	831	857
431.08	869	875
432.851	847	875
434.622	847	843
436.39	857	887
438.16	865	857
439.93	849	889
441.699	835	891
443.468	849	883
445.237	863	871
447.005	849	891
448.771	809	887
450.539	833	877
452.306	801	853
454.073	805	835
455.84	783	829
457.604	791	847
459.37	777	873
461.135	835	819
462.901	799	871
464.664	813	829
466.428	819	873
468.192	829	869
469.956	795	869
471.718	811	845
473.481	827	855
475.244	821	867
477.007	799	855
478.767	793	877
480.529	795	859
482.29	815	839
484.049	797	797
485.81	799	825
487.571	831	821
489.329	805	883
491.089	797	861
492.848	809	847
494.605	829	843
496.364	809	859
498.122	793	861
499.879	807	845
501.636	805	855
503.392	799	851
505.149	817	855
506.906	775	853
508.66	763	829
510.416	781	819
512.17	795	825
513.925	815	811
515.679	795	847
517.433	765	811
519.188	751	809
520.94	755	803
522.694	743	781
524.445	755	761
526.198	745	793
527.949	759	769
529.701	761	721
531.451	721	749
533.203	739	763
534.952	739	755
536.703	751	725
538.452	715	753
540.203	743	709
541.951	729	767
543.698	749	739
545.448	743	763
547.195	699	725
548.943	727	745
550.69	743	749
552.438	737	713
554.184	739	783
555.929	725	755
557.676	703	769
559.421	737	721
561.167	743	733
562.911	711	747
564.655	715	757
566.4	721	717
568.143	701	747
569.886	723	737
571.63	709	743
573.372	701	713
575.114	745	741
576.857	709	739
578.598	719	697
580.339	709	697
582.081	695	731
583.821	725	697
585.561	701	729
587.3	697	715
589.041	695	655
590.78	719	745
592.518	675	727
594.256	705	703
595.996	693	647
597.734	703	695
599.471	683	693

## Sheet: Fig. 2e
Sb-rich				S-rich
Bind energy /eV	Intensity /a.u.			Bind energy /eV	Intensity /a.u.
	XPS survey	Sb 3d5/2	Sb 3d3/2		XPS survey	Sb 3d5/2	Sb 3d3/2
541.98	54106.6	54355.8	57826	541.98	54323.7	54571.4	57991.7
541.93	54321.4	54356.9	57960.1	541.93	53541.3	54572.5	58121.8
541.88	54083.5	54357.5	58101.1	541.88	53961.3	54575.2	58260.8
541.83	53947.3	54358.7	58250.5	541.83	53989.1	54577.1	58406.3
541.78	54522.5	54360.1	58408.7	541.78	53691.6	54579	58560
541.73	54921	54360.4	58575.2	541.73	54351.9	54581.5	58723.3
541.68	54284.4	54359.9	58750.4	541.68	54406.8	54582.6	58894.4
541.63	54219	54360.7	58937.9	541.63	54087.4	54583.7	59075.7
541.58	54958	54361.7	59137.2	541.58	54177.8	54585.4	59268.8
541.53	54440.5	54361.2	59347.7	541.53	54884.4	54587	59473.9
541.48	55264.3	54361.7	59573.6	541.48	55401	54587.1	59691
541.43	55155.7	54360.6	59813.1	541.43	55876.1	54586.1	59921.6
541.38	55466.9	54359.7	60070.1	541.38	55041.7	54584.1	60167.5
541.33	55726.6	54358.1	60346	541.33	55403	54583.9	60433.7
541.28	56434.4	54356.1	60643.6	541.28	55996.8	54583	60720.1
541.23	56344.7	54352.5	60965.7	541.23	56608.5	54580.8	61029.9
541.18	56994.5	54349.1	61317.6	541.18	56397.4	54577.3	61366.2
541.13	57782.3	54344.4	61703.6	541.13	57102.5	54574.4	61736.3
541.08	58461.1	54338	62130.3	541.08	58076.7	54569.9	62144.8
541.03	59209.8	54330.2	62607.2	541.03	58845.1	54563.3	62599.4
540.98	59348.3	54320.8	63146.2	540.98	59355.8	54555.2	63112
540.93	60561.8	54311.1	63761.9	540.93	60514.8	54545.9	63695.3
540.88	60870.5	54298.8	64471.4	540.88	61162.4	54534.2	64365.7
540.83	62805.9	54285.9	65299.6	540.83	62047.9	54521	65145.5
540.78	63378.6	54268.8	66271.8	540.78	63618.8	54506	66060.8
540.73	65150.7	54250.5	67427.5	540.73	65002.8	54487.6	67143.7
540.68	66953.6	54228.4	68803.7	540.68	66351.8	54466.3	68431.2
540.63	68506.3	54202.5	70451.9	540.63	67563.1	54442	69970.8
540.58	70882.8	54173.2	72431.6	540.58	70072	54415.2	71817.4
540.53	72696.4	54138.8	74808.5	540.53	71990.1	54382.9	74031
540.48	75239	54100.5	77663.6	540.48	74822.3	54346.5	76687.2
540.43	78060.1	54056.7	81072.3	540.43	76369.8	54303.9	79856.3
540.38	81502.1	54006.8	85127	540.38	80021.8	54258.1	83629.1
540.33	84817.3	53949.5	89920.4	540.33	83539.6	54204.3	88090.9
540.28	89450.9	53885	95547.7	540.28	86629	54142.9	93333.7
540.23	93080.6	53810.6	102107	540.23	91769.5	54074.7	99457.3
540.18	99041.4	53728.2	109667	540.18	97096.3	53995.5	106527
540.13	105483	53633	118303	540.13	102913	53904.7	114625
540.08	112810	53523.8	128065	540.08	110969	53801.3	123809
540.03	121825	53398.8	138978	540.03	117797	53680.4	134113
539.98	131304	53254.4	151050	539.98	127684	53544.7	145564
539.93	142473	53089.4	164207	539.93	138805	53387.6	158105
539.88	155947	52900.2	178376	539.88	150667	53206.3	171689
539.83	170250	52681.8	193421	539.83	164408	52999.2	186210
539.78	185859	52432.5	209157	539.78	179941	52762.4	201516
539.73	203579	52149.3	225365	539.73	196257	52491.7	217424
539.68	222201	51827.8	241704	539.68	215441	52185.6	233640
539.63	240570	51465.7	257839	539.63	234731	51837.7	249873
539.58	259255	51063.7	273359	539.58	254453	51447.8	265762
539.53	276269	50621	287800	539.53	272296	51014.8	280893
539.48	292435	50141	300674	539.48	290119	50542.7	294829
539.43	306421	49625.5	311429	539.43	305517	50031.5	307043
539.38	316445	49079	319584	539.38	316797	49486.2	317063
539.33	323897	48510	324718	539.33	326231	48915.6	324436
539.28	326623	47923.9	326531	539.28	330759	48323.6	328781
539.23	324909	47330.9	324897	539.23	331502	47720.8	329853
539.18	319044	46740.2	319886	539.18	328114	47115	327568
539.13	311099	46161	311748	539.13	321572	46515.3	322026
539.08	298562	45597.5	300874	539.08	311076	45928.5	313491
539.03	284606	45059.6	287753	539.03	298430	45362.9	302353
538.98	269109	44550.6	272890	538.98	283214	44823.3	289065
538.93	254265	44073.6	256838	538.93	266621	44315.2	274159
538.88	237804	43627.3	240062	538.88	251463	43841.6	258114
538.83	222459	43215.4	223001	538.83	233150	43399.6	241384
538.78	207593	42835.5	206027	538.78	217995	42996	224391
538.73	192584	42486.6	189438	538.73	202904	42624.1	207467
538.68	178204	42169.1	173536	538.68	188863	42283.8	190959
538.63	165729	41881.7	158501	538.63	175913	41972.9	175096
538.58	155072	41620.5	144482	538.58	162079	41689.2	160074
538.53	144627	41381.6	131577	538.53	150129	41434.6	146044
538.48	135391	41164.5	119832	538.48	141608	41205.2	133090
538.43	126162	40966.9	109290	538.43	132097	40993.6	121296
538.38	118461	40788.6	99920.6	538.38	123539	40802.1	110670
538.33	111469	40626.4	91679.4	538.33	116753	40628.6	101198
538.28	105110	40479	84500.2	538.28	109733	40469.3	92839.8
538.23	98962.4	40345	78295.2	538.23	103915	40324.9	85527.3
538.18	94553.2	40223.9	72989.4	538.18	98447.6	40192.7	79201
538.13	89640.8	40112	68476.9	538.13	92960.1	40072	73765.5
538.08	85354.7	40010.5	64664.1	538.08	88721.5	39962.9	69130.4
538.03	80975.2	39918.1	61457.7	538.03	84114.1	39862.8	65201.2
537.98	78747.5	39834.9	58768.6	537.98	80225.2	39772.5	61885.2
537.93	75019.9	39756.5	56519.3	537.93	77066.8	39690.4	59103.7
537.88	71402.3	39685.9	54638.4	537.88	74110.5	39615	56772.1
537.83	68754.2	39623.1	53063.6	537.83	71372.9	39545.9	54819.1
537.78	66371.8	39565.8	51739	537.78	68673.5	39482.7	53181.5
537.73	63782.5	39513.7	50617.5	537.73	66152.7	39425.2	51803.3
537.68	61802.6	39467.1	49664.1	537.68	64268.1	39373.1	50640.8
537.63	59971.7	39424.8	48845	537.63	62114	39325.1	49652
537.58	58434.6	39386.5	48134.7	537.58	59480.3	39281.7	48805
537.53	57115.4	39351.4	47512.1	537.53	58104.7	39244	48074.5
537.48	55543.3	39319.3	46960.3	537.48	56812.5	39209.3	47435.7
537.43	53923.9	39290.6	46468.1	537.43	55807.3	39177.5	46872.8
537.38	53100.5	39265.4	46025.2	537.38	54086.7	39147.9	46371
537.33	51845.4	39242.2	45622.1	537.33	53254.4	39122	45921.1
537.28	51192.9	39221.7	45253.6	537.28	52619.7	39098	45512.7
537.23	50331.2	39202.7	44913.3	537.23	50274.2	39075.6	45138.6
537.18	49413	39185.6	44598.7	537.18	49843.6	39058.2	44798.1
537.13	48201	39170.7	44306.6	537.13	48381	39041.9	44482.8
537.08	47457.1	39158.5	44035.1	537.08	48504.8	39028.8	44191.5
537.03	47103	39148	43781.4	537.03	47623.9	39015.7	43918.4
536.98	46413.4	39138.5	43542.8	536.98	47287.3	39004.6	43663.2
536.93	45881.9	39130.6	43319.2	536.93	46395.5	38994.4	43423.8
536.88	45247.2	39124	43108.9	536.88	45361.2	38986.2	43199.7
536.83	44915.9	39118.9	42910.9	536.83	45143.6	38980.5	42989.8
536.78	44456.1	39114.8	42723.9	536.78	44063.1	38975.4	42791.5
536.73	44180.8	39111.9	42547.2	536.73	44120.2	38972.8	42605.6
536.68	43305.6	39109.7	42380	536.68	43626.7	38970.3	42429.2
536.63	42989.3	39109.6	42222.8	536.63	43169.3	38969.1	42262.5
536.58	42228.5	39110.5	42073.8	536.58	43001.6	38969.1	42105
536.53	41511.3	39113.2	41933.6	536.53	42115.9	38969.6	41955.4
536.48	41536.1	39117.7	41801.2	536.48	41704.8	38972.4	41814.6
536.43	41675.6	39122.4	41675.2	536.43	41303.6	38976.2	41681.3
536.38	41772.8	39127.1	41554.6	536.38	41308.8	38981.2	41555.1
536.33	40795.3	39131.9	41439.2	536.33	40777.1	38986.5	41434.6
536.28	40570.6	39139	41331	536.28	40184.8	38993.1	41320.7
536.23	39985.6	39146.9	41227.8	536.23	40048.4	39001.4	41212.9
536.18	39905.4	39156.4	41130.5	536.18	39652.9	39010.2	41110.3
536.13	39789	39166.4	41037.6	536.13	39381.1	39020.2	41013
536.08	39144.9	39177	40948.8	536.08	39332.6	39031.2	40920.5
536.03	39369.4	39189.3	40865.1	536.03	39007.3	39042.6	40832.1
535.98	38919.2	39201.5	40784.4	535.98	39121.2	39055	40747.9
535.93	38659.1	39215	40708	535.93	38787	39067.5	40667.1
535.88	38220.2	39229.5	40635.3	535.88	38113.7	39081.2	40590.3
535.83	37820.7	39245.3	40566.5	535.83	37945	39096.7	40518.2
535.78	38040.2	39262.4	40501.4	535.78	37899.7	39112.9	40449.3
535.73	37896.1	39279.4	40438.3	535.73	37888.8	39129.8	40383.2
535.68	37562.9	39297.2	40378.1	535.68	37704.9	39147	40319.9
535.63	37631.4	39316.2	40321	535.63	37231.9	39165.1	40259.5
535.58	37369.7	39335.6	40266	535.58	36950.3	39184.7	40202.5
535.53	36917.3	39356	40213.8	535.53	36923.3	39205.4	40148.3
535.48	36612.4	39377.9	40164.4	535.48	37315.4	39226.6	40096.3
535.43	37141	39400.9	40117.7	535.43	37064.2	39247.6	40045.5
535.38	37177.9	39423.4	40071.7	535.38	36657.3	39269.6	39997.2
535.33	36769.8	39446.4	40027.3	535.33	36529.7	39293.1	39951.7
535.28	36874.2	39470.9	39985.5	535.28	36811.4	39317.4	39908.1
535.23	36597.7	39495.8	39945	535.23	35822.8	39341.7	39865.6
535.18	36645.3	39521.9	39906.7	535.18	35715.1	39368.8	39826.8
535.13	36337.3	39548.6	39869.7	535.13	36038.3	39396.8	39789.7
535.08	37015.9	39576.6	39834.7	535.08	36006.1	39424.7	39753.5
535.03	36363.5	39603.9	39799.6	535.03	36128.5	39453.4	39718.6
534.98	35879.2	39633.4	39767	534.98	35896.5	39482.7	39684.8
534.93	35734	39664.7	39736.8	534.93	35830.1	39513.1	39652.8
534.88	36411.5	39697.1	39708	534.88	34983.1	39544.5	39622.2
534.83	35705.6	39728.9	39678.9	534.83	35094.4	39578.6	39594.5
534.78	35242.4	39763	39652.3	534.78	34926	39613.2	39567.6
534.73	35588.3	39799.1	39627.7	534.73	35137.8	39649.2	39542.2
534.68	35295	39835.4	39603.4	534.68	34648.2	39685.6	39517.4
534.63	35099	39873.3	39580.6	534.63	35146.7	39724	39494.5
534.58	35119.8	39912.7	39559.1	534.58	35083.4	39762.3	39471.6
534.53	35333.4	39953.1	39538.4	534.53	35087.2	39801.8	39449.7
534.48	35066.4	39994.2	39518.1	534.48	34866.4	39842.5	39428.6
534.43	35155.4	40037	39499.1	534.43	34643.8	39884.7	39408.8
534.38	35316.9	40080.8	39480.8	534.38	34366	39928.6	39390.3
534.33	35059.1	40125.6	39462.8	534.33	34612.1	39974.3	39373.2
534.28	35207.9	40172.2	39446	534.28	34426	40020.8	39356.2
534.23	34720.5	40220	39429.6	534.23	33917.5	40069	39340.3
534.18	34783.8	40270.2	39414.9	534.18	34496.1	40119.8	39326.3
534.13	34467.3	40321.8	39400.7	534.13	34605.5	40170.7	39311.7
534.08	34613.2	40375.6	39387.7	534.08	34171.5	40223	39297.4
534.03	34651.4	40430.8	39375.1	534.03	33983.5	40277.8	39284.7
533.98	34065.7	40487.7	39362.8	533.98	34079.2	40334.8	39272.9
533.93	34213.3	40547.7	39352.4	533.93	34270.1	40393.2	39261.6
533.88	33534	40609.2	39342.3	533.88	34244.6	40453.2	39250.4
533.83	34138.9	40674.2	39334	533.83	34141	40515.1	39239.7
533.78	34240.1	40740	39325	533.78	33738	40579.2	39229.8
533.73	34331.1	40807.9	39316.2	533.73	33929.8	40646.5	39221.2
533.68	34035.3	40877.8	39307.7	533.68	33564	40715.4	39212.8
533.63	34604.6	40950.8	39300.3	533.63	33949.6	40787.6	39205.5
533.58	34842.8	41025.2	39292	533.58	33978.2	40861.4	39197.9
533.53	34180.5	41101.7	39283.7	533.53	33705.5	40937.7	39190.6
533.48	34128.4	41182.6	39277.2	533.48	33925.2	41017.4	39184.3
533.43	34104.1	41266.6	39271.1	533.43	33763.4	41099.5	39178
533.38	34290	41353.7	39265.5	533.38	33694.2	41185	39172.4
533.33	33756.6	41443.8	39259.9	533.33	33822.5	41273.8	39167.4
533.28	34300.5	41538.6	39255.8	533.28	33992.5	41365.8	39162.4
533.23	34423.6	41636	39250.8	533.23	34040.6	41461.1	39157.4
533.18	34753.7	41737	39245.9	533.18	34160.9	41559.9	39152.7
533.13	34266.1	41841.5	39240.6	533.13	34470.5	41662.5	39148
533.08	34729.3	41951.4	39236.7	533.08	33933	41768.6	39143
533.03	34658.6	42065.1	39232	533.03	34213.7	41880.4	39139.4
532.98	34694.6	42184	39227.8	532.98	34425.2	41996.5	39135.6
532.93	34689.9	42308	39223.9	532.93	34435.7	42117.1	39131.6
532.88	34866.8	42437.7	39220.2	532.88	34719.1	42243	39127.8
532.83	35128.2	42572.9	39216.4	532.83	34798.7	42373.9	39123.8
532.78	35628.8	42713.9	39212.2	532.78	34479.2	42510.8	39119.8
532.73	35544.8	42860.9	39207.3	532.73	34998	42655	39116.7
532.68	35562	43015.1	39202.8	532.68	34760.7	42804.8	39112.8
532.63	36069.1	43177	39198.5	532.63	34977.3	42962.5	39109.7
532.58	36304.6	43346.1	39193.3	532.58	35728	43127.5	39106.3
532.53	36297.2	43523.5	39187.8	532.53	35923.9	43299.4	39101.6
532.48	36955.5	43710.7	39182.6	532.48	36298.3	43480.1	39096.6
532.43	37340.5	43906.4	39176.2	532.43	36292.5	43669.5	39091.1
532.38	37469	44112.3	39169.1	532.38	36538.2	43869.4	39085.8
532.33	37707.6	44329.8	39162	532.33	37106.4	44080.1	39080.1
532.28	38433.9	44559.4	39154.5	532.28	37384.7	44301.9	39073.5
532.23	38795.3	44801.5	39145.6	532.23	37769.1	44536.9	39066.4
532.18	38991.2	45057.5	39136.2	532.18	37948.1	44785.6	39058.7
532.13	38788.4	45329.3	39126.5	532.13	38638.3	45050.3	39050.8
532.08	39580.1	45619.2	39117.3	532.08	39218	45332.1	39041.5
532.03	40489.7	45926.8	39106.7	532.03	39487.6	45633.3	39031.2
531.98	41019.9	46254.3	39094.2	531.98	39543.9	45958.4	39020.4
531.93	41691.8	46604.2	39080.8	531.93	40679.7	46310.6	39009.7
531.88	42107.5	46979.6	39066	531.88	41551.7	46693	38996.7
531.83	43121	47384.5	39050.5	531.83	41711.5	47112.5	38981.9
531.78	44030	47822.5	39032.9	531.78	42868	47578.5	38967
531.73	45534.1	48300.1	39013.5	531.73	44227.7	48099.9	38949.6
531.68	46003.9	48822.6	38991	531.68	45773.8	48688.1	38929.5
531.63	47297.5	49402.4	38967.6	531.63	45964.7	49359.9	38906.2
531.58	49157.9	50050.5	38941.5	531.58	48182.4	50139.2	38882.5
531.53	51004.3	50782.1	38911.5	531.53	49481.6	51047.7	38854.2
531.48	53030	51619.6	38877.6	531.48	51863.4	52121.3	38823.2
531.43	54803	52587.4	38839.4	531.43	52913.5	53394.6	38787.1
531.38	56907.7	53721.5	38797.5	531.38	54572.6	54919.4	38748.8
531.33	59037.3	55064.1	38751.2	531.33	57363.6	56751.5	38707
531.28	61453.3	56668.4	38700.3	531.28	59833.8	58955.4	38659.3
531.23	64847.2	58601.5	38644.2	531.23	62662.3	61612.9	38606.3
531.18	68226.3	60934.6	38580.9	531.18	66194.1	64805	38547.2
531.13	71448.1	63762	38510.3	531.13	69631.3	68631.7	38480.6
531.08	75931.6	67190.8	38432.8	531.08	72361.8	73201.2	38406.5
531.03	80349.6	71339.1	38345.7	531.03	77113.7	78630.5	38326.5
530.98	84895.3	76347.9	38249	530.98	82021.2	85044.4	38236.3
530.93	90813.9	82349.1	38142.5	530.93	88226.4	92548.8	38135.5
530.88	97157.5	89496.5	38023.3	530.88	94477.2	101267	38021.3
530.83	104703	97941.5	37890.3	530.83	101592	111310	37893.5
530.78	112684	107829	37741	530.78	110119	122771	37750.3
530.73	122995	119305	37574.4	530.73	118889	135738	37588.6
530.68	135134	132446	37385.5	530.68	130849	150225	37407.8
530.63	148919	147338	37170.4	530.63	144056	166250	37201.2
530.58	163733	164008	36925.4	530.58	157328	183776	36965.8
530.53	181461	182430	36648.3	530.53	173776	202723	36701.6
530.48	199928	202536	36332.9	530.48	193211	222972	36401.7
530.43	221472	224110	35977.3	530.43	214352	244273	36059.5
530.38	246097	246928	35575.1	530.38	237729	266389	35671.4
530.33	272666	270651	35119.4	530.33	262584	288997	35232.4
530.28	297022	294853	34606.1	530.28	288882	311712	34739.3
530.23	324218	319050	34039.6	530.23	315799	334115	34188.8
530.18	350259	342562	33414	530.18	342650	355647	33579.5
530.13	372428	364716	32731.3	530.13	367101	375785	32911.5
530.08	393954	384742	32000	530.08	390941	393948	32189.6
530.03	410686	401819	31221.1	530.03	410405	409534	31415.2
529.98	423394	415161	30404.9	529.98	427826	421986	30597.5
529.93	429233	424019	29559.8	529.93	435028	430754	29740.8
529.88	429790	427889	28700.5	529.88	437003	435472	28866.8
529.83	424192	426504	27838.2	529.83	435852	435900	27986.8
529.78	414638	419908	26986.2	529.78	428505	431986	27107.5
529.73	397526	408429	26152.8	529.73	414321	423869	26242
529.68	379327	392694	25354.2	529.68	395453	411901	25405.2
529.63	356803	373440	24592.9	529.63	376090	396544	24607.1
529.58	335260	351496	23878.1	529.58	353344	378349	23848.8
529.53	311289	327677	23207.9	529.53	331129	357919	23137.8
529.48	289059	302724	22587.6	529.48	305384	335825	22472.8
529.43	265399	277381	22013.5	529.43	283037	312701	21861.7
529.38	243226	252216	21488.7	529.38	259156	289048	21297.2
529.33	222261	227726	21010.3	529.33	237242	265346	20782.8
529.28	204132	204312	20575.8	529.28	218977	242013	20314.2
529.23	187619	182255	20179.1	529.23	199675	219369	19883.9
529.18	171152	161832	19816.8	529.18	182489	197765	19494
529.13	156720	143162	19489.1	529.13	167531	177401	19140.3
529.08	144026	126316	19191.5	529.08	153684	158442	18817.8
529.03	132285	111303	18920.5	529.03	140428	141000	18524.4
528.98	122053	98064.2	18674	528.98	129562	125117	18258.8
528.93	111946	86545	18448.9	528.93	118946	110841	18016
528.88	103446	76613.4	18245	528.88	109316	98127.3	17795.5
528.83	95115.5	68129.4	18058.8	528.83	100614	86914.7	17595.2
528.78	87469.2	60944.2	17890.1	528.78	92554.3	77117.9	17413.1
528.73	81448.9	54897.2	17737.4	528.73	85810.4	68623.7	17248
528.68	76012.2	49848.9	17597.3	528.68	79376.2	61334.9	17097
528.63	70648.3	45647.5	17468.6	528.63	73698.3	55119.2	16959.5
528.58	64700	42161.6	17351.1	528.58	68859.2	49853	16834
528.53	61276.8	39274	17246	528.53	63198.6	45415.8	16718.5
528.48	56571.7	36873.2	17148.1	528.48	58811.8	41692.3	16615
528.43	53067.4	34878.2	17060.1	528.43	55323.9	38584.4	16520.8
528.38	48864.7	33207.8	16979.4	528.38	51931.1	35990.8	16433.8
528.33	45962.3	31801.2	16907.6	528.33	48923.1	33827.4	16353.9
528.28	43667.9	30604.4	16841.8	528.28	44985.7	32020.1	16280.4
528.23	41629.7	29573.9	16780.9	528.23	42926.3	30506.3	16215.2
528.18	38950.2	28678.7	16724.2	528.18	40003.7	29232.3	16154.3
528.13	36659.8	27893.2	16673.1	528.13	37877.3	28153.7	16099.5
528.08	35095.3	27196.3	16626.9	528.08	35647.8	27232.2	16049.2
528.03	33555.1	26571.1	16583.9	528.03	34084.2	26438.3	16003.7
527.98	31464.7	26004.6	16544.2	527.98	32740.6	25745.8	15961.4
527.93	29912.9	25490.2	16508.9	527.93	30941.3	25136.8	15921.9
527.88	29089.9	25018.8	16476.8	527.88	29315.2	24596.2	15886.3
527.83	28145.2	24583.2	16446.5	527.83	28316	24111.8	15854
527.78	27083.7	24179.3	16418.1	527.78	27102.5	23673	15823.9
527.73	26212.8	23803.5	16392	527.73	26242.4	23272.5	15796.4
527.68	25490.9	23453.2	16367.8	527.68	25187.3	22904.7	15770.6
527.63	24725.9	23125.5	16345	527.63	24739.8	22565.3	15747.1
527.58	23938.9	22818.4	16323.8	527.58	23837.9	22249.4	15724.5
527.53	23420.1	22530.4	16304.4	527.53	23068.1	21955.1	15703.9
527.48	22889.8	22259.1	16286	527.48	22875.4	21679.8	15684.9
527.43	22068.2	22003.8	16268.7	527.43	22229.1	21420.8	15666.2
527.38	21858.8	21763.8	16253.2	527.38	21692.7	21177.5	15649
527.33	21481.8	21536.8	16238.1	527.33	21165.8	20948.3	15632.9
527.28	21330.8	21322.1	16223.8	527.28	20676.1	20732.1	15617.9
527.23	20942.3	21118.3	16209.8	527.23	20168.5	20527.7	15603.9
527.18	20057	20925.6	16196.7	527.18	19755.8	20334.7	15591
527.13	19636.9	20744.1	16185.4	527.13	19443.4	20152	15579.1
527.08	19431.8	20572.3	16175	527.08	19252.3	19978.7	15567.7
527.03	19093.6	20409	16165.1	527.03	18815.7	19814	15556.8
526.98	19350.5	20253.8	16155.9	526.98	18637.7	19657.6	15546.8
526.93	18571.7	20105.4	16146.2	526.93	18112.2	19509	15537.2
526.88	18181.9	19965.4	16138.1	526.88	18280.8	19368.1	15528.8
526.83	18446.1	19832.4	16130.8	526.83	17925.8	19233.2	15520
526.78	18006.6	19704.8	16123	526.78	17813.1	19104.9	15511.9
526.73	17905.3	19583.5	16116.2	526.73	17382.5	18982.2	15504.1
526.68	17740	19467.7	16109.5	526.68	16945.5	18865.8	15497.2
526.63	17571	19357.2	16103.2	526.63	17057.1	18755.2	15491.2
526.58	17144.1	19251.7	16097.3	526.58	17151.4	18649.1	15485.1
526.53	17259.9	19151.4	16092.3	526.53	16569.5	18547	15478.7
526.48	17178.9	19054.8	16087.1	526.48	16692.4	18450.3	15473.6
526.43	16573.5	18962.5	16082	526.43	16852.6	18357.2	15468.2
526.38	16960.4	18875	16078.3	526.38	16195.3	18267.5	15462.5
526.33	16818.4	18790.3	16073.7	526.33	15936.8	18182.7	15458.2
526.28	16472.5	18709.1	16069.5	526.28	15911.7	18101.7	15454.4
526.23	16268.7	18631.7	16065.9	526.23	15991.5	18023.8	15450.8
526.18	16068.6	18557.7	16062.9	526.18	15951.9	17948.8	15446.9
526.13	15934.1	18487	16060.2	526.13	15706.7	17876.6	15443.2
526.08	16233.3	18419.2	16057.9	526.08	15514.7	17807.7	15440
526.03	15953.3	18353.3	16055	526.03	15517.3	17741.7	15437.2
525.98	15891.5	18290.3	16052.6	525.98	15269.8	17678	15434.4

## Sheet: Fig. 2f
Sb-rich				S-rich
Bind energy /eV	Intensity /a.u.			Bind energy /eV	Intensity /a.u.
	XPS survey	S 2p3/2	S 2p1/2		XPS survey	S 2p3/2	S 2p1/2
164.98	15247.5	15479.6	15604.4	164.98	14758.2	14955.9	15027.8
164.93	15474.4	15486.2	15622.4	164.93	14702.6	14961.4	15041
164.88	15617.3	15493	15641.7	164.88	14698	14967.3	15055.4
164.83	15183	15500.1	15662.6	164.83	15086.4	14973.5	15071.1
164.78	15606.4	15508	15685.9	164.78	14676.6	14979.7	15087.9
164.73	15319.1	15516	15711	164.73	14827.7	14986.7	15106.8
164.68	15247.3	15524.8	15739.2	164.68	14709.8	14993.9	15127.6
164.63	15266.2	15534.2	15770.6	164.63	14562.1	15001.7	15151
164.58	15541.4	15544.1	15805.9	164.58	14560.8	15010.2	15177.6
164.53	15157.5	15554.4	15845.7	164.53	14762.6	15019.2	15208.2
164.48	15443.5	15565.7	15892.2	164.48	14988.1	15028.5	15243.7
164.43	15347.7	15577.4	15946.5	164.43	14785.2	15038.1	15285.8
164.38	15777.1	15590	16011.6	164.38	15209.5	15048.7	15337.5
164.33	15826.2	15603	16090.6	164.33	15302.8	15059.4	15401.5
164.28	15859.1	15616.8	16188.5	164.28	15133.7	15070.7	15482.6
164.23	15863.1	15631.5	16311.6	164.23	15189.3	15083.1	15587.6
164.18	16068	15647.3	16468.1	164.18	15289.1	15096.3	15724
164.13	16523	15663.9	16667.6	164.13	15482.7	15110.2	15902.1
164.08	16791.5	15681.3	16922.3	164.08	15768.8	15125.1	16134.4
164.03	16977.4	15699.8	17246.5	164.03	16234	15140.7	16435.9
163.98	17596.5	15719.5	17656.8	163.98	16338.1	15156.9	16823.7
163.93	18095.9	15740.1	18170.1	163.93	17213	15174.5	17317.2
163.88	18563.2	15762	18804.6	163.88	17738.6	15192.4	17935.5
163.83	19680.8	15785.2	19577.9	163.83	18642.1	15211.4	18698.9
163.78	20861.2	15809.4	20504.1	163.78	19774.5	15231.1	19624.4
163.73	21851.2	15834.7	21593.8	163.73	21044	15251.5	20725.2
163.68	23358.9	15861.6	22851.8	163.68	22017.4	15272.7	22008.3
163.63	24933.4	15889.9	24273.2	163.63	23714.8	15295.4	23471.8
163.58	26784.6	15920.2	25845	163.58	26022.2	15319.2	25103.6
163.53	28701.2	15952.7	27541	163.53	27590.7	15343.9	26877.6
163.48	30691.1	15988.3	29322.7	163.48	29847	15371.3	28756.3
163.43	32119.5	16028.4	31138.2	163.43	32117.8	15401.6	30686.5
163.38	33871.3	16075.4	32921.5	163.38	33638.6	15436.6	32601.3
163.33	35899.7	16131.5	34593.6	163.33	35561.4	15479.4	34424
163.28	37031.3	16200.2	36063	163.28	37174	15532.8	36064.6
163.23	38373.6	16287.4	37234.6	163.23	38120.7	15601.9	37429.4
163.18	39228.9	16399.8	38017.7	163.18	39233	15693.5	38428
163.13	39877.1	16547	38343.7	163.13	39802	15816.2	38984.2
163.08	39061.6	16741.4	38180.7	163.08	39966.5	15981.8	39051.6
163.03	39039.4	17000	37542.4	163.03	39582.7	16205.5	38622.3
162.98	38183.3	17340.9	36482.1	162.98	39445.7	16506.3	37729.7
162.93	37595.3	17788.2	35083.4	162.93	38623.4	16906.5	36439.8
162.88	36409.9	18368.7	33441.6	162.88	37262.4	17433.9	34840.7
162.83	35439.2	19114.2	31650.7	162.83	36143.3	18120.2	33026.3
162.78	35008.5	20057.7	29796.2	162.78	35562.1	18999.5	31088.3
162.73	34125.9	21233	27949.7	162.73	34546	20107.2	29109.4
162.68	33807.5	22674.1	26170.2	162.68	34142.1	21479.8	27161.4
162.63	33887.8	24408.8	24502	162.63	34089.4	23148.8	25302
162.58	34411.6	26459.6	22974.9	162.58	33771.3	25141.3	23573.6
162.53	35268.8	28836.3	21607.7	162.53	34890.2	27473.4	22007.2
162.48	37442.9	31534.5	20408.4	162.48	36866.6	30145.3	20618.1
162.43	39418.4	34530.3	19374.4	162.43	38433.5	33140	19410.9
162.38	41918.9	37780	18498	162.38	40922.2	36420.1	18382.4
162.33	45115.6	41218.9	17764.9	162.33	44118.4	39926	17519.8
162.28	48188.8	44755.7	17158.1	162.28	47293.4	43571.5	16806.1
162.23	51221.3	48277	16659.8	162.23	50038.2	47247.8	16222.5
162.18	54532.4	51647.3	16252.1	162.18	53476.8	50824.4	15749.4
162.13	57018.4	54711	15917.7	162.13	56688.9	54149.4	15366.4
162.08	59543.9	57305.3	15642.2	162.08	58938.4	57062.2	15055.5
162.03	60868.9	59265.3	15412.4	162.03	61160.5	59397.5	14802
161.98	61283.6	60450.4	15218.7	161.98	62598.6	61003.8	14592.3
161.93	61990.2	60765.7	15053.1	161.93	62807.2	61765.1	14416.1
161.88	61267.8	60181.1	14908.4	161.88	62126.6	61621.3	14266.1
161.83	59516.7	58740.7	14780.7	161.83	61103.3	60580	14136.4
161.78	56861.7	56551.3	14667.2	161.78	59541.5	58714.7	14022.2
161.73	54801.2	53761.6	14565.9	161.73	56644.7	56151.1	13920.4
161.68	50532.5	50536.3	14473.9	161.68	53419.6	53046.3	13829.6
161.63	47226.1	47043.5	14392.3	161.63	49746.4	49567.9	13748.3
161.58	43363.3	43431.5	14318.7	161.58	45610.1	45875.2	13675.6
161.53	40150.1	39833.8	14253	161.53	42319.3	42116.9	13611.2
161.48	36474.6	36358.8	14193.9	161.48	38632.5	38419.1	13553.2
161.43	33538.3	33092.7	14141.4	161.43	34851.4	34886.4	13501.7
161.38	30505.3	30097.1	14094.4	161.38	31902.4	31600.1	13456.5
161.33	28052.5	27409.7	14052.7	161.33	28923.5	28612.9	13416.2
161.28	25658.9	25049.5	14015.4	161.28	26331.8	25959	13380.8
161.23	23709	23017.6	13982.3	161.23	24115.2	23650.1	13349.6
161.18	22188.8	21300.6	13952.8	161.18	22519.8	21680.9	13322.1
161.13	20566.2	19874.9	13926.2	161.13	20520.5	20032.8	13297.4
161.08	19413.2	18709.5	13902.5	161.08	19655.6	18677.3	13275.9
161.03	18745	17770.8	13881.2	161.03	18532	17580	13256.2
160.98	17973.6	17023.8	13861.5	160.98	17599.2	16705	13238.5
160.93	17646.3	16435.4	13843.5	160.93	17230.5	16016	13222.6
160.88	16888.8	15975.1	13826.6	160.88	16422.6	15479	13207.7
160.83	16512.5	15616.7	13811.3	160.83	16073.6	15063.7	13194.4
160.78	15964.5	15337.4	13797.1	160.78	15816.3	14743.6	13181.9
160.73	16051.3	15118.9	13784	160.73	15512.4	14496.7	13170.2
160.68	16170.8	14946	13771.4	160.68	15031.4	14305.5	13159.3
160.63	15569.1	14807	13759.2	160.63	15080.5	14156.2	13149.4
160.58	16079.5	14694	13748.1	160.58	14592.4	14037.3	13139.7
160.53	15376	14599.4	13736.9	160.53	14613.4	13941.5	13131
160.48	15304.7	14519.7	13726.8	160.48	14228.5	13862.2	13122.6
160.43	15024.1	14450.7	13717.2	160.43	14372.5	13795.6	13114.9
160.38	14904.3	14390.3	13708.3	160.38	14047.9	13738	13107.3
160.33	14698.1	14336.5	13699.8	160.33	13921.5	13687.6	13100.4
160.28	14899.9	14288.1	13691.9	160.28	14081.8	13642.9	13093.8
160.23	14418.5	14243.7	13684	160.23	13729.8	13602.3	13087.3
160.18	14254.5	14203.5	13676.9	160.18	13884.5	13565.6	13081.4
160.13	14595.6	14166.6	13670.2	160.13	14007.4	13531.8	13075.5
160.08	14519.4	14132.1	13663.4	160.08	13862.2	13500.4	13069.6
160.03	14671.9	14100	13656.9	160.03	13719.5	13471.3	13064.1
159.98	14503.4	14069.9	13650.4	159.98	13564.4	13444.5	13058.9
159.93	14209	14041.9	13644.3	159.93	13536.4	13419.5	13054
159.88	13998.6	14016	13638.7	159.88	13651.6	13396.3	13049.4
159.83	13881.3	13992	13633.5	159.83	13628.6	13374.3	13044.7
159.78	13809.4	13969.6	13628.6	159.78	13533.7	13353.7	13040.1
159.73	14127.1	13948.6	13623.9	159.73	13411.4	13334.4	13035.8
159.68	14173.1	13928.4	13619	159.68	13278.4	13316.4	13031.8
159.63	13816.6	13909.4	13614.2	159.63	13373.5	13299.5	13028
159.58	14037.3	13891.7	13610	159.58	13193	13283.5	13024.1
159.53	14024.3	13874.8	13605.5	159.53	12738.7	13268.6	13020.6
159.48	13669.9	13858.8	13601.2	159.48	13121.9	13254.9	13017.8
159.43	13576.6	13844	13597.5	159.43	13445	13241.6	13014.5
159.38	13741.1	13830.1	13593.9	159.38	13545.3	13228.6	13011
159.33	14068	13816.7	13590.2	159.33	13604	13216	13007.4
159.28	13814.1	13803.5	13586.3	159.28	12910.7	13204	13003.8
159.23	13794.3	13791.3	13582.7	159.23	13099.2	13193.4	13001
159.18	13762.3	13779.6	13579.2	159.18	13222.1	13183	12998.2
159.13	13752.2	13768.5	13575.9	159.13	13373.5	13173	12995.2
159.08	13798.6	13758	13572.6	159.08	13171.7	13163.2	12992.1
159.03	13619.4	13747.8	13569.4	159.03	13289.7	13154.1	12989.4
158.98	13490.9	13738.2	13566.4	158.98	12927.4	13145.2	12986.5

## Sheet: Fig. 3c
Sb-rich		S-rich
Voltage /V	Current density /mA cm-2	Voltage /V	Current density /mA cm-2
-0.09993	15.629	-0.09995	16.2342
-0.09124	15.579	-0.09105	16.2055
-0.08259	15.5709	-0.08216	16.1886
-0.0739	15.554	-0.0733	16.1626
-0.06518	15.5337	-0.06441	16.1378
-0.0565	15.5128	-0.05552	16.0811
-0.04785	15.6188	-0.04663	15.9981
-0.03916	15.5681	-0.03776	15.9171
-0.03047	15.4731	-0.02887	15.9682
-0.02178	15.4373	-0.01998	15.9582
-0.01313	15.4528	-0.01108	15.9266
-0.00444	15.42	-0.00219	15.8629
0.00423	15.3942	0.00664	15.8473
0.01292	15.37	0.01553	15.8053
0.02158	15.3278	0.02443	15.8175
0.03026	15.2568	0.03332	15.7572
0.03895	15.2179	0.04214	15.7733
0.04764	15.1642	0.05104	15.7452
0.05629	15.1403	0.05993	15.7988
0.06497	15.0187	0.06882	15.7846
0.07369	15.0077	0.07771	15.7116
0.08231	14.9642	0.08657	15.6476
0.091	14.8674	0.09546	15.6776
0.09972	14.7675	0.10436	15.6623
0.1084	14.7311	0.11325	15.6509
0.11706	14.7117	0.12211	15.6237
0.12575	14.6845	0.131	15.5837
0.13444	14.6638	0.13991	15.4962
0.14314	14.5835	0.14882	15.4375
0.15181	14.5493	0.15773	15.4062
0.1605	14.4842	0.16656	15.3828
0.16924	14.5013	0.17546	15.3736
0.17794	14.3275	0.18437	15.33
0.18657	14.3433	0.19327	15.3459
0.1953	14.3023	0.20214	15.3065
0.204	14.2513	0.21104	15.2879
0.2127	14.2047	0.21995	15.2075
0.22136	14.1283	0.22885	15.1608
0.23006	14.0278	0.23775	15.116
0.23876	13.927	0.24663	15.0601
0.24742	13.8696	0.25553	15.0143
0.25612	13.7773	0.26443	14.9646
0.26482	13.6976	0.27334	14.914
0.27355	13.6164	0.28217	14.8599
0.28218	13.513	0.29106	14.8034
0.2909	13.3836	0.3	14.7307
0.29959	13.2993	0.30889	14.5533
0.30827	13.2192	0.31778	14.489
0.31693	13.1462	0.3266	14.4623
0.32561	13.0137	0.3355	14.4334
0.3343	12.9183	0.34439	14.3803
0.34302	12.8066	0.35328	14.3383
0.35163	12.6869	0.36214	14.3054
0.36032	12.5486	0.37103	14.2357
0.36904	12.428	0.37992	14.1202
0.37773	12.35	0.38882	14.0179
0.38638	12.2557	0.39771	13.9228
0.39507	12.1015	0.40657	13.84
0.40376	11.9462	0.41546	13.7698
0.41244	11.761	0.42437	13.6878
0.42111	11.6077	0.43328	13.5444
0.42981	11.4753	0.44211	13.4016
0.43851	11.2985	0.45102	13.2378
0.44718	11.1039	0.45992	13.0868
0.45587	10.9524	0.46883	12.9719
0.46461	10.7265	0.47774	12.8388
0.47331	10.4856	0.4866	12.6463
0.48197	10.2314	0.4955	12.4428
0.49066	9.97908	0.5044	12.2528
0.49936	9.7525	0.51331	12.0072
0.50806	9.53067	0.52218	11.7753
0.51673	9.22967	0.53109	11.5575
0.52542	8.86633	0.53999	11.2812
0.53412	8.57208	0.5489	10.9653
0.54286	8.25291	0.5578	10.6147
0.55149	7.91379	0.56663	10.3502
0.56022	7.55752	0.57553	9.99358
0.56891	7.16955	0.58442	9.60233
0.57759	6.82739	0.59331	9.1845
0.58625	6.3939	0.60216	8.74692
0.59493	5.96813	0.61106	8.28674
0.60362	5.50241	0.61996	7.81308
0.61227	5.01094	0.62884	7.30573
0.62096	4.52717	0.63774	6.76567
0.62964	4.00402	0.64659	6.19739
0.63836	3.44398	0.65549	5.57755
0.64698	2.86817	0.66438	4.94126
0.6557	2.28075	0.67328	4.27937
0.66439	1.63498	0.6821	3.58798
0.67308	1.01473	0.69103	2.86515
0.68173	0.34352	0.69993	2.10718
0.69042	-0.35034	0.70884	1.32632
0.69911	-1.07787	0.71775	0.51951
0.70781	-1.81932	0.72658	-0.2999
0.71648	-2.57628	0.73548	-1.15033
0.72518	-3.36553	0.74439	-2.03125
0.73391	-4.17513	0.75329	-2.93385
0.74261	-4.99548	0.76216	-3.85773
0.75127	-5.82766	0.77106	-4.80222
0.75997	-6.67539	0.77997	-5.77327

## Sheet: Fig. 3d
Sb-rich		S-rich
Wavelength /nm	EQE %	Wavelength /nm	EQE %
300	12.67	300	14.5928
310	21.2451	310	23.6302
320	28.7808	320	31.9262
330	34.8855	330	37.8158
340	38.0881	340	42.0993
350	41.8268	350	46.8659
360	44.5901	360	49.5327
370	46.9657	370	51.6031
380	48.5517	380	52.5906
390	48.0549	390	52.8789
400	47.7211	400	53.2494
410	48.7409	410	54.0225
420	49.5053	420	53.9684
430	49.5333	430	53.6981
440	50.7875	440	54.0969
450	50.8745	450	54.5015
460	51.2002	460	55.3785
470	51.794	470	55.8625
480	53.96	480	57.3219
490	59.2594	490	62.0391
500	64.7093	500	69.3092
510	73.052	510	77.3624
520	76.0163	520	78.7685
530	75.9819	530	80.3705
540	77.4027	540	82.332
550	76.6412	550	81.128
560	78.6535	560	83.0598
570	76.8433	570	83.0672
580	76.9676	580	81.3944
590	78.0478	590	82.473
600	76.0845	600	81.8559
610	75.757	610	81.5532
620	74.4618	620	79.8011
630	75.5214	630	78.4335
640	75.995	640	78.0811
650	74.5095	650	75.7734
660	72.4909	660	74.2394
670	67.8872	670	73.9029
680	65.0779	680	69.6579
690	60.7081	690	65.7453
700	54.2725	700	58.787
710	45.7177	710	49.9791
720	38.3554	720	41.219
730	27.0144	730	27.891
740	17.0287	740	16.735
750	8.7617	750	7.9765
760	3.7185	760	3.2059
770	1.6082	770	1.3604
780	0.6278	780	0.4852
790	0.2566	790	0.1917
800	0.1058	800	0.0676
810	0.0481	810	0.0387
820	0.0465	820	0.0631
830	0.0564	830	0.0735
840	0.0642	840	0.0776
850	0.0608	850	0.0804
860	0.0669	860	0.0836
870	0.0787	870	0.0873
880	0.0896	880	0.099
890	0.091	890	0.0992
900	0.0914	900	0.0981

## Sheet: Fig. 4a
Sb-rich
Temperature /K	ΔC /pF
	0.1 V	0.3 V	0.5 V
120	0.00208	0.02253	0.0197
123	0.00929	0.01577	0.01619
124.3	0.01942	0.02419	0.01422
125.8	0.01997	0.02107	0.01132
127.4	0.02989	0.02406	0.01786
129	0.01664	0.01986	0.02066
130.6	0.01924	0.02259	0.02148
132.2	0.02258	0.01735	0.01624
133.8	0.02382	0.0155	0.01088
135.5	0.01356	0.01943	0.01598
137	0.02194	0.00999	0.0128
138.7	0.02056	0.02161	0.0169
140.3	0.01264	0.01527	0.01653
141.9	0.01933	0.0115	0.01932
143.6	0.01398	0.02106	0.01598
145.3	0.0119	0.02111	0.01437
147	0.02441	0.01959	0.02353
148.7	0.01844	0.01081	0.01066
150.4	0.01821	0.01587	0.01958
152.1	0.0186	0.01588	0.00844
153.8	0.01619	0.00876	0.00768
155.5	0.01472	0.01353	0.01043
157.2	0.02399	0.02216	0.001
158.9	0.01589	0.0203	0.01348
160.6	0.01508	0.00982	0.01977
162.3	0.01956	0.0128	0.01901
164	0.01518	0.01895	0.02024
165.7	0.01383	0.02736	0.01601
167.4	0.0172	0.02075	0.01864
169.1	0.02702	0.02044	0.01782
170.9	0.02142	0.01595	0.01387
172.7	0.01601	0.02337	0.0145
174.3	0.01934	0.01737	0.01936
176.1	0.0229	0.01524	0.01944
177.8	0.00851	0.03218	0.02173
179.5	0.02865	0.03122	0.02075
181.2	0.02363	0.02226	0.0086
182.9	0.02755	0.02842	0.01718
184.6	0.03089	0.0289	0.0346
186.3	0.02742	0.02864	0.0302
188	0.0279	0.02393	0.03148
189.7	0.03209	0.02198	0.02849
191.4	0.02512	0.03724	0.02559
193.1	0.03791	0.03223	0.03003
194.8	0.03224	0.03252	0.0187
196.5	0.02991	0.02628	0.03231
198.2	0.03495	0.03183	0.02792
199.9	0.02945	0.03388	0.03808
201.6	0.03862	0.03257	0.04002
203.3	0.03653	0.03054	0.03518
205	0.0306	0.03238	0.03723
206.7	0.03425	0.03519	0.0349
208.4	0.0318	0.03099	0.03425
210.1	0.03254	0.03603	0.04
211.8	0.03601	0.03354	0.03259
213.5	0.03167	0.02971	0.03099
215.2	0.02804	0.03177	0.0316
216.9	0.02955	0.02784	0.02895
218.6	0.01695	0.02465	0.02925
220.3	0.03135	0.02785	0.01914
222	0.01722	0.02411	0.00856
223.8	0.0238	0.01488	0.01424
225.5	0.01565	0.00791	0.01115
227.2	0.00924	0.00286	0.00675
228.9	0.0023	0.00478	0.00912
230.6	0.00332	0.00479	0.00512
232.3	-9.011e-05	-0.00175	-0.00137
234	-0.00416	-0.0022	0.0003638
235.7	-0.0003591	-0.00849	0.0001798
237.5	-0.00857	-0.00744	-0.0115
239.1	-0.0048	-0.01104	-0.01175
240.9	-0.01796	-0.01967	-0.01916
242.5	-0.00864	-0.01248	-0.01971
244.3	-0.00468	-0.01584	-0.01574
245.9	-0.01692	-0.01742	-0.01382
247.6	-0.0114	-0.01445	-0.01919
249.4	-0.01995	-0.01792	-0.02586
251	-0.02173	-0.01724	-0.02268
252.8	-0.01968	-0.02268	-0.01354
254.5	-0.02037	-0.02845	-0.01348
256.1	-0.02372	-0.03013	-0.01755
257.9	-0.0226	-0.0239	-0.02253
259.6	-0.02654	-0.02786	-0.03107
261.2	-0.03269	-0.01537	-0.02441
263	-0.02806	-0.02957	-0.02166
264.7	-0.02626	-0.03123	-0.02485
266.4	-0.03277	-0.03296	-0.0306
268.1	-0.02965	-0.037	-0.03097
269.8	-0.03521	-0.02938	-0.03386
271.5	-0.03653	-0.02748	-0.02049
273.2	-0.0341	-0.02837	-0.03111
274.9	-0.03198	-0.02956	-0.03251
276.7	-0.03691	-0.0393	-0.01439
278.4	-0.03738	-0.03066	-0.0191
280.1	-0.04349	-0.02973	-0.00561
281.8	-0.03873	-0.04172	-0.01506
283.5	-0.04295	-0.02149	-0.00843
285.2	-0.03453	-0.02711	-0.00302
286.9	-0.03421	-0.01978	-0.00305
288.6	-0.03342	-0.01354	0.01446
290.3	-0.02672	-0.00467	0.02887
292	-0.01812	0.00156	0.0324
293.7	-0.0105	0.0005819	0.05621
295.4	-0.00604	0.01003	0.06192
297.1	0.000745	0.02866	0.07899
298.8	0.01353	0.04795	0.1073
300.5	0.01656	0.05339	0.1197
302.2	0.03301	0.07013	0.1399
303.9	0.04235	0.09254	0.1638
305.6	0.06034	0.1131	0.1874
307.3	0.07059	0.133	0.1961
309	0.09483	0.1381	0.2193
310.7	0.1141	0.1672	0.2527
312.4	0.1304	0.1927	0.2848
314.1	0.1481	0.2221	0.2979
315.8	0.1774	0.2445	0.3295
317.5	0.1893	0.2698	0.3569
319.2	0.2182	0.2991	0.3772
320.9	0.2383	0.3152	0.4003
322.5	0.2611	0.3521	0.4142
324.2	0.3012	0.3744	0.4297
326	0.3222	0.4013	0.4618
327.6	0.3492	0.4357	0.4662
329.2	0.373	0.4475	0.4889
330.8	0.4167	0.4764	0.4875
332.5	0.4272	0.4866	0.4972
334.2	0.4496	0.517	0.4941
336	0.4802	0.5359	0.4768
337.6	0.4997	0.5484	0.4823
339.2	0.5124	0.5439	0.4713
340.9	0.5389	0.5495	0.4419
342.6	0.5503	0.569	0.4185
344.2	0.5588	0.5528	0.3887
346	0.5611	0.5651	0.3616
347.6	0.5811	0.5508	0.3296
349.2	0.591	0.5385	0.2824
351	0.5937	0.5173	0.2449
352.7	0.5886	0.5143	0.1961
354.4	0.5984	0.4877	0.1431
355.9	0.5863	0.4725	0.08078
357.6	0.5873	0.4584	0.05008
359.3	0.5826	0.4437	0.0091
360.8	0.5908	0.4161	-0.03185
362.5	0.568	0.3965	-0.07215
364.1	0.5697	0.3843	-0.1245
365.7	0.5764	0.3723	-0.1367
367.3	0.5653	0.3433	-0.1602
368.9	0.5706	0.3708	-0.1506
370.5	0.5855	0.3837	-0.07457
372.1	0.5809	0.4425	0.04578
373.7	0.6032	0.5159	0.2096
375.3	0.6436	0.5888	0.3664
376.9	0.6452	0.6261	0.5083
378.7	0.6391	0.6805	0.6018
380.2	0.5958	0.6766	0.65
381.9	0.5633	0.6652	0.6634
383.4	0.5095	0.6485	0.6607
385.1	0.4616	0.5872	0.6082
386.6	0.4219	0.5399	0.5599
388.3	0.3604	0.4908	0.4929
389.8	0.3193	0.4397	0.4325
391.5	0.2695	0.3909	0.37
393	0.224	0.3376	0.2984
394.7	0.2089	0.2884	0.2459
396.2	0.1725	0.2338	0.1878
397.9	0.1377	0.1905	0.1231
399.5	0.109	0.159	0.08646
401.1	0.08442	0.1234	0.02109
402.7	0.05836	0.1037	-0.0006781
404.3	0.04498	0.05674	-0.05232
405.9	0.02927	0.03077	-0.08317
407.5	0.01446	0.01117	-0.1182
409.1	0.00164	-0.0233	-0.1461
410.7	0.00131	-0.02226	-0.1658
412.3	-0.01154	-0.05745	-0.1927
413.9	-0.01542	-0.06765	-0.2092
415.5	-0.02096	-0.08031	-0.2332
417.1	-0.03196	-0.08523	-0.242
418.7	-0.0156	-0.101	-0.2582
420.3	-0.02713	-0.1125	-0.2731

## Sheet: Fig. 4b
S-rich
Temperature /K	ΔC /pF
	0.1 V	0.3 V	0.5 V
123.2	-0.01244	-0.02193	-0.103
124.4	-0.01017	-0.02912	-0.1005
125.9	-0.01098	-0.02191	-0.1001
127.4	-0.00634	-0.02918	-0.09922
128.9	-0.00573	-0.02561	-0.09613
130.6	-0.00898	-0.02471	-0.09428
132.2	-0.00998	-0.02848	-0.09388
133.7	-0.00852	-0.01823	-0.08931
135.4	-0.00744	-0.01862	-0.08606
137	-0.0096	-0.01863	-0.08769
138.6	-0.00935	-0.02394	-0.08823
140.1	-0.00843	-0.0241	-0.08567
141.7	-0.00589	-0.02383	-0.08488
143.4	-0.00307	-0.02296	-0.08547
145.1	-0.01227	-0.02686	-0.0859
146.8	-0.00928	-0.02058	-0.08344
148.5	-0.00952	-0.02473	-0.0827
150.2	-0.00624	-0.02494	-0.0805
151.9	-0.00891	-0.01781	-0.08191
153.6	-0.01019	-0.02307	-0.07786
155.3	-0.01011	-0.01901	-0.08118
157	-0.00433	-0.02484	-0.0829
158.7	-0.00432	-0.02029	-0.07634
160.4	-0.00711	-0.01861	-0.07728
162.1	0.0001478	-0.02005	-0.07143
163.8	-0.00804	-0.01574	-0.07197
165.5	-0.00532	-0.02566	-0.06954
167.3	-0.00732	-0.02207	-0.07491
168.9	-0.0056	-0.01771	-0.06796
170.7	-0.00581	-0.02	-0.06579
172.5	-0.00421	-0.0172	-0.06187
174.1	7.135e-06	-0.01586	-0.05178
175.9	-0.00612	-0.01805	-0.06119
177.6	-0.0006417	-0.0149	-0.04975
179.3	-0.00435	-0.01405	-0.05428
181	-0.00346	-0.00733	-0.04949
182.7	-0.0006008	-0.01306	-0.04043
184.4	-0.00134	-0.00958	-0.04128
186.1	-0.00314	-0.0108	-0.03142
187.8	-0.0016	-0.0109	-0.03358
189.5	-0.000328	-0.00781	-0.02459
191.2	0.00232	-0.00645	-0.0164
192.9	0.00226	0.000125	-0.01264
194.6	0.00623	-0.00147	-0.00932
196.3	0.00209	-0.00116	-0.0054
198	0.00428	0.0002067	-0.00274
199.7	0.00608	0.0007644	-0.0002885
201.4	0.00383	0.00656	0.00793
203.1	0.0052	0.00571	0.01021
204.8	0.00792	0.00867	0.01001
206.5	0.006	0.00959	0.01668
208.2	0.00624	0.00845	0.01863
209.9	0.01303	0.00884	0.02099
211.6	0.00913	0.00846	0.02194
213.3	0.0076	0.00766	0.02319
215	0.01194	0.01506	0.03114
216.7	0.01068	0.01388	0.02889
218.4	0.00973	0.0149	0.03061
220.1	0.00568	0.01036	0.03787
221.8	0.00855	0.01484	0.03689
223.6	0.00595	0.01033	0.03527
225.3	0.0131	0.01427	0.03745
227	0.01158	0.01341	0.04174
228.7	0.00969	0.0139	0.03851
230.4	0.01226	0.01213	0.04031
232.1	0.01121	0.01678	0.04268
233.8	0.01058	0.01195	0.04146
235.5	0.01155	0.01903	0.04223
237.3	0.01526	0.01732	0.04328
238.9	0.01221	0.01659	0.04179
240.6	0.01162	0.01305	0.04673
242.3	0.01432	0.01882	0.04601
244.1	0.01087	0.02199	0.05385
245.7	0.01282	0.01562	0.05087
247.4	0.01685	0.01459	0.05375
249.2	0.01724	0.01764	0.051
250.8	0.01432	0.02604	0.0573
252.6	0.01781	0.01896	0.05598
254.3	0.0151	0.02011	0.05635
255.9	0.01495	0.02406	0.06252
257.7	0.01625	0.02161	0.06547
259.3	0.01455	0.02814	0.06509
261.1	0.01617	0.02329	0.0652
262.7	0.01623	0.02308	0.06404
264.5	0.01489	0.02099	0.07354
266.1	0.01554	0.02359	0.07414
267.9	0.01319	0.02458	0.08029
269.5	0.01538	0.01697	0.08564
271.3	0.01824	0.02352	0.08522
272.9	0.01098	0.03069	0.08911
274.7	0.01575	0.02074	0.09828
276.5	0.01725	0.0287	0.1008
278.2	0.01117	0.02817	0.1102
279.8	0.02038	0.02409	0.1104
281.6	0.01167	0.03511	0.121
283.2	0.01235	0.02954	0.1232
285	0.00682	0.02493	0.129
286.7	0.00951	0.03338	0.1304
288.4	0.01159	0.02541	0.1315
290.1	0.00557	0.02705	0.1382
291.8	0.00301	0.02163	0.1387
293.5	0.0004153	0.02493	0.1215
295.2	-0.0045	0.02593	0.1389
296.8	0.00104	0.02294	0.1065
298.5	-0.01585	0.02767	0.1044
300.2	0.00533	0.01019	0.08449
301.9	-0.01141	0.01466	0.07493
303.6	-0.00151	0.01018	0.04009
305.3	0.0001796	0.00439	0.0232
307	-0.00566	-0.01079	-0.02591
308.7	-0.0141	-0.01915	-0.06318
310.4	-0.02408	-0.00818	-0.1526
312.1	-0.02698	-0.04183	-0.2282
313.8	-0.0214	-0.0679	-0.313
315.5	-0.03011	-0.1031	-0.4177
317.2	-0.0345	-0.1383	-0.5433
318.9	-0.04453	-0.1781	-0.6735
320.6	-0.04599	-0.2103	-0.8377
322.3	-0.05789	-0.2516	-1.02
324	-0.07903	-0.302	-1.23
325.6	-0.09541	-0.3666	-1.476
327.3	-0.108	-0.4336	-1.748
329	-0.1294	-0.5052	-1.991
330.7	-0.1533	-0.5826	-2.254
332.4	-0.1665	-0.6782	-2.552
334	-0.1883	-0.7745	-2.877
335.8	-0.2197	-0.8658	-3.156
337.4	-0.2276	-0.9354	-3.354
339	-0.2649	-1.023	-3.601
340.6	-0.2902	-1.11	-3.836
342.3	-0.2999	-1.199	-4.042
343.9	-0.3293	-1.271	-4.234
345.5	-0.3461	-1.349	-4.343
347.1	-0.3759	-1.414	-4.416
348.9	-0.391	-1.441	-4.411
350.4	-0.391	-1.475	-4.366
352.1	-0.4035	-1.497	-4.312
353.6	-0.4034	-1.495	-4.175
355.2	-0.3929	-1.476	-3.951
356.8	-0.3816	-1.437	-3.699
358.5	-0.3786	-1.398	-3.407
360	-0.3493	-1.326	-3.075
361.7	-0.3352	-1.221	-2.687
363.3	-0.3113	-1.086	-2.279
364.9	-0.2667	-0.9217	-1.789
366.5	-0.217	-0.7228	-1.296
368.1	-0.1592	-0.5098	-0.8683
369.7	-0.1069	-0.328	-0.5136
371.3	-0.06111	-0.1918	-0.2916
372.9	-0.03189	-0.1121	-0.178
374.5	-0.01617	-0.07243	-0.1244
376.2	-0.01021	-0.05806	-0.1127
377.9	-0.01276	-0.06972	-0.1284
379.4	-0.02782	-0.09256	-0.1611
381.1	-0.04219	-0.117	-0.1993
382.6	-0.06341	-0.1489	-0.232
384.3	-0.08762	-0.1924	-0.2819
385.8	-0.1174	-0.2296	-0.3252
387.5	-0.1472	-0.2819	-0.3633
389	-0.1861	-0.3278	-0.3998
390.7	-0.2225	-0.3699	-0.4422
392.2	-0.2549	-0.4175	-0.482
393.9	-0.2827	-0.4585	-0.5276
395.4	-0.3373	-0.4983	-0.5549
397.1	-0.3682	-0.5479	-0.5958
398.6	-0.4129	-0.5854	-0.6235
400.3	-0.4512	-0.6186	-0.6491
401.9	-0.5008	-0.6564	-0.6805
403.5	-0.5348	-0.68	-0.6986
405.1	-0.575	-0.7069	-0.7231
406.7	-0.5919	-0.7262	-0.7374
408.3	-0.6264	-0.7378	-0.7519
409.9	-0.6457	-0.7447	-0.7526
411.5	-0.6584	-0.7518	-0.759
413.2	-0.6575	-0.7398	-0.7647
414.7	-0.6623	-0.7407	-0.7624
416.4	-0.6542	-0.7224	-0.767
417.8	-0.6464	-0.7011	-0.7674
419.5	-0.6313	-0.6875	-0.7629
421	-0.6119	-0.6641	-0.7606

## Sheet: Fig. 6a
Wavelength /nm
0	-5.61596	-5.36531	-5.11466	-4.86523	-4.61295	-4.36515	-4.11572	-3.86507	-3.61442	-3.36499	-3.11434	-2.86368	-2.61303	-2.3636	-2.11295	-1.86393	-1.6145	-1.36385	-1.11442	-0.86377	-0.61433	-0.59562	-0.57446	-0.55452	-0.53173	-0.51058	-0.48901	-0.465	-0.44384	-0.41984	-0.39583	-0.37182	-0.34781	-0.32259	-0.29858	-0.2705	-0.24365	-0.2172	-0.19034	-0.16227	-0.13297	-0.1053	-0.07438	-0.04508	-0.01456	0.01636	0.0481	0.08146	0.11361
307.972	NaN	NaN	NaN	NaN	NaN	NaN	NaN	NaN	NaN	NaN	NaN	NaN	NaN	NaN	NaN	NaN	NaN	NaN	NaN	NaN	NaN	NaN	NaN	NaN	NaN	NaN	NaN	NaN	NaN	NaN	NaN	NaN	NaN	NaN	NaN	NaN	NaN	NaN	NaN	NaN	NaN	NaN	NaN	NaN	NaN	NaN	NaN	NaN	NaN
309.114	NaN	NaN	NaN	NaN	NaN	NaN	NaN	NaN	NaN	NaN	NaN	NaN	NaN	NaN	NaN	NaN	NaN	NaN	NaN	NaN	NaN	NaN	NaN	NaN	NaN	NaN	NaN	NaN	NaN	NaN	NaN	NaN	NaN	NaN	NaN	NaN	NaN	NaN	NaN	NaN	NaN	NaN	NaN	NaN	NaN	NaN	NaN	NaN	NaN
310.255	NaN	NaN	NaN	NaN	NaN	NaN	NaN	NaN	NaN	NaN	NaN	NaN	NaN	NaN	NaN	NaN	NaN	NaN	NaN	NaN	NaN	NaN	NaN	NaN	NaN	NaN	NaN	NaN	NaN	NaN	NaN	NaN	NaN	NaN	NaN	NaN	NaN	NaN	NaN	NaN	NaN	NaN	NaN	NaN	NaN	NaN	NaN	NaN	NaN
311.397	NaN	NaN	NaN	NaN	NaN	NaN	NaN	NaN	NaN	NaN	NaN	NaN	NaN	NaN	NaN	NaN	NaN	NaN	NaN	NaN	NaN	NaN	NaN	NaN	NaN	NaN	NaN	NaN	NaN	NaN	NaN	NaN	NaN	NaN	NaN	NaN	NaN	NaN	NaN	NaN	NaN	NaN	NaN	NaN	NaN	NaN	NaN	NaN	NaN
312.539	NaN	NaN	NaN	NaN	NaN	NaN	NaN	NaN	NaN	NaN	NaN	NaN	NaN	NaN	NaN	NaN	NaN	NaN	NaN	NaN	NaN	NaN	NaN	NaN	NaN	NaN	NaN	NaN	NaN	NaN	NaN	NaN	NaN	NaN	NaN	NaN	NaN	NaN	NaN	NaN	NaN	NaN	NaN	NaN	NaN	NaN	NaN	NaN	NaN
313.681	NaN	NaN	NaN	NaN	NaN	NaN	NaN	NaN	NaN	NaN	NaN	NaN	NaN	NaN	NaN	NaN	NaN	NaN	NaN	NaN	NaN	NaN	NaN	NaN	NaN	NaN	NaN	NaN	NaN	NaN	NaN	NaN	NaN	NaN	NaN	NaN	NaN	NaN	NaN	NaN	NaN	NaN	NaN	NaN	NaN	NaN	NaN	NaN	NaN
314.823	NaN	NaN	NaN	NaN	NaN	NaN	NaN	NaN	NaN	NaN	NaN	NaN	NaN	NaN	NaN	NaN	NaN	NaN	NaN	NaN	NaN	NaN	NaN	NaN	NaN	NaN	NaN	NaN	NaN	NaN	NaN	NaN	NaN	NaN	NaN	NaN	NaN	NaN	NaN	NaN	NaN	NaN	NaN	NaN	NaN	NaN	NaN	NaN	NaN
315.965	NaN	NaN	NaN	NaN	NaN	NaN	NaN	NaN	NaN	NaN	NaN	NaN	NaN	NaN	NaN	NaN	NaN	NaN	NaN	NaN	NaN	NaN	NaN	NaN	NaN	NaN	NaN	NaN	NaN	NaN	NaN	NaN	NaN	NaN	NaN	NaN	NaN	NaN	NaN	NaN	NaN	NaN	NaN	NaN	NaN	NaN	NaN	NaN	NaN
317.108	NaN	NaN	NaN	NaN	NaN	NaN	NaN	NaN	NaN	NaN	NaN	NaN	NaN	NaN	NaN	NaN	NaN	NaN	NaN	NaN	NaN	NaN	NaN	NaN	NaN	NaN	NaN	NaN	NaN	NaN	NaN	NaN	NaN	NaN	NaN	NaN	NaN	NaN	NaN	NaN	NaN	NaN	NaN	NaN	NaN	NaN	NaN	NaN	NaN
318.25	NaN	NaN	NaN	NaN	NaN	NaN	NaN	NaN	NaN	NaN	NaN	NaN	NaN	NaN	NaN	NaN	NaN	NaN	NaN	NaN	NaN	NaN	NaN	NaN	NaN	NaN	NaN	NaN	NaN	NaN	NaN	NaN	NaN	NaN	NaN	NaN	NaN	NaN	NaN	NaN	NaN	NaN	NaN	NaN	NaN	NaN	NaN	NaN	NaN
319.393	NaN	NaN	NaN	NaN	NaN	NaN	NaN	NaN	NaN	NaN	NaN	NaN	NaN	NaN	NaN	NaN	NaN	NaN	NaN	NaN	NaN	NaN	NaN	NaN	NaN	NaN	NaN	NaN	NaN	NaN	NaN	NaN	NaN	NaN	NaN	NaN	NaN	NaN	NaN	NaN	NaN	NaN	NaN	NaN	NaN	NaN	NaN	NaN	NaN
320.536	NaN	NaN	NaN	NaN	NaN	NaN	NaN	NaN	NaN	NaN	NaN	NaN	NaN	NaN	NaN	NaN	NaN	NaN	NaN	NaN	NaN	NaN	NaN	NaN	NaN	NaN	NaN	NaN	NaN	NaN	NaN	NaN	NaN	NaN	NaN	NaN	NaN	NaN	NaN	NaN	NaN	NaN	NaN	NaN	NaN	NaN	NaN	NaN	NaN
321.679	NaN	NaN	NaN	NaN	NaN	NaN	NaN	NaN	NaN	NaN	NaN	NaN	NaN	NaN	NaN	NaN	NaN	NaN	NaN	NaN	NaN	NaN	NaN	NaN	NaN	NaN	NaN	NaN	NaN	NaN	NaN	NaN	NaN	NaN	NaN	NaN	NaN	NaN	NaN	NaN	NaN	NaN	NaN	NaN	NaN	NaN	NaN	NaN	NaN
322.823	NaN	NaN	NaN	NaN	NaN	NaN	NaN	NaN	NaN	NaN	NaN	NaN	NaN	NaN	NaN	NaN	NaN	NaN	NaN	NaN	NaN	NaN	NaN	NaN	NaN	NaN	NaN	NaN	NaN	NaN	NaN	NaN	NaN	NaN	NaN	NaN	NaN	NaN	NaN	NaN	NaN	NaN	NaN	NaN	NaN	NaN	NaN	NaN	NaN
323.966	NaN	NaN	NaN	NaN	NaN	NaN	NaN	NaN	NaN	NaN	NaN	NaN	NaN	NaN	NaN	NaN	NaN	NaN	NaN	NaN	NaN	NaN	NaN	NaN	NaN	NaN	NaN	NaN	NaN	NaN	NaN	NaN	NaN	NaN	NaN	NaN	NaN	NaN	NaN	NaN	NaN	NaN	NaN	NaN	NaN	NaN	NaN	NaN	NaN
325.11	NaN	NaN	NaN	NaN	NaN	NaN	NaN	NaN	NaN	NaN	NaN	NaN	NaN	NaN	NaN	NaN	NaN	NaN	NaN	NaN	NaN	NaN	NaN	NaN	NaN	NaN	NaN	NaN	NaN	NaN	NaN	NaN	NaN	NaN	NaN	NaN	NaN	NaN	NaN	NaN	NaN	NaN	NaN	NaN	NaN	NaN	NaN	NaN	NaN
326.253	NaN	NaN	NaN	NaN	NaN	NaN	NaN	NaN	NaN	NaN	NaN	NaN	NaN	NaN	NaN	NaN	NaN	NaN	NaN	NaN	NaN	NaN	NaN	NaN	NaN	NaN	NaN	NaN	NaN	NaN	NaN	NaN	NaN	NaN	NaN	NaN	NaN	NaN	NaN	NaN	NaN	NaN	NaN	NaN	NaN	NaN	NaN	NaN	NaN
327.397	NaN	NaN	NaN	NaN	NaN	NaN	NaN	NaN	NaN	NaN	NaN	NaN	NaN	NaN	NaN	NaN	NaN	NaN	NaN	NaN	NaN	NaN	NaN	NaN	NaN	NaN	NaN	NaN	NaN	NaN	NaN	NaN	NaN	NaN	NaN	NaN	NaN	NaN	NaN	NaN	NaN	NaN	NaN	NaN	NaN	NaN	NaN	NaN	NaN
328.541	NaN	NaN	NaN	NaN	NaN	NaN	NaN	NaN	NaN	NaN	NaN	NaN	NaN	NaN	NaN	NaN	NaN	NaN	NaN	NaN	NaN	NaN	NaN	NaN	NaN	NaN	NaN	NaN	NaN	NaN	NaN	NaN	NaN	NaN	NaN	NaN	NaN	NaN	NaN	NaN	NaN	NaN	NaN	NaN	NaN	NaN	NaN	NaN	NaN
329.686	NaN	NaN	NaN	NaN	NaN	NaN	NaN	NaN	NaN	NaN	NaN	NaN	NaN	NaN	NaN	NaN	NaN	NaN	NaN	NaN	NaN	NaN	NaN	NaN	NaN	NaN	NaN	NaN	NaN	NaN	NaN	NaN	NaN	NaN	NaN	NaN	NaN	NaN	NaN	NaN	NaN	NaN	NaN	NaN	NaN	NaN	NaN	NaN	NaN
330.83	NaN	NaN	NaN	NaN	NaN	NaN	NaN	NaN	NaN	NaN	NaN	NaN	NaN	NaN	NaN	NaN	NaN	NaN	NaN	NaN	NaN	NaN	NaN	NaN	NaN	NaN	NaN	NaN	NaN	NaN	NaN	NaN	NaN	NaN	NaN	NaN	NaN	NaN	NaN	NaN	NaN	NaN	NaN	NaN	NaN	NaN	NaN	NaN	NaN
331.975	NaN	NaN	NaN	NaN	NaN	NaN	NaN	NaN	NaN	NaN	NaN	NaN	NaN	NaN	NaN	NaN	NaN	NaN	NaN	NaN	NaN	NaN	NaN	NaN	NaN	NaN	NaN	NaN	NaN	NaN	NaN	NaN	NaN	NaN	NaN	NaN	NaN	NaN	NaN	NaN	NaN	NaN	NaN	NaN	NaN	NaN	NaN	NaN	NaN
333.119	NaN	NaN	NaN	NaN	NaN	NaN	NaN	NaN	NaN	NaN	NaN	NaN	NaN	NaN	NaN	NaN	NaN	NaN	NaN	NaN	NaN	NaN	NaN	NaN	NaN	NaN	NaN	NaN	NaN	NaN	NaN	NaN	NaN	NaN	NaN	NaN	NaN	NaN	NaN	NaN	NaN	NaN	NaN	NaN	NaN	NaN	NaN	NaN	NaN
334.264	NaN	NaN	NaN	NaN	NaN	NaN	NaN	NaN	NaN	NaN	NaN	NaN	NaN	NaN	NaN	NaN	NaN	NaN	NaN	NaN	NaN	NaN	NaN	NaN	NaN	NaN	NaN	NaN	NaN	NaN	NaN	NaN	NaN	NaN	NaN	NaN	NaN	NaN	NaN	NaN	NaN	NaN	NaN	NaN	NaN	NaN	NaN	NaN	NaN
335.409	NaN	NaN	NaN	NaN	NaN	NaN	NaN	NaN	NaN	NaN	NaN	NaN	NaN	NaN	NaN	NaN	NaN	NaN	NaN	NaN	NaN	NaN	NaN	NaN	NaN	NaN	NaN	NaN	NaN	NaN	NaN	NaN	NaN	NaN	NaN	NaN	NaN	NaN	NaN	NaN	NaN	NaN	NaN	NaN	NaN	NaN	NaN	NaN	NaN
336.554	NaN	NaN	NaN	NaN	NaN	NaN	NaN	NaN	NaN	NaN	NaN	NaN	NaN	NaN	NaN	NaN	NaN	NaN	NaN	NaN	NaN	NaN	NaN	NaN	NaN	NaN	NaN	NaN	NaN	NaN	NaN	NaN	NaN	NaN	NaN	NaN	NaN	NaN	NaN	NaN	NaN	NaN	NaN	NaN	NaN	NaN	NaN	NaN	NaN
337.7	NaN	NaN	NaN	NaN	NaN	NaN	NaN	NaN	NaN	NaN	NaN	NaN	NaN	NaN	NaN	NaN	NaN	NaN	NaN	NaN	NaN	NaN	NaN	NaN	NaN	NaN	NaN	NaN	NaN	NaN	NaN	NaN	NaN	NaN	NaN	NaN	NaN	NaN	NaN	NaN	NaN	NaN	NaN	NaN	NaN	NaN	NaN	NaN	NaN
338.845	NaN	NaN	NaN	NaN	NaN	NaN	NaN	NaN	NaN	NaN	NaN	NaN	NaN	NaN	NaN	NaN	NaN	NaN	NaN	NaN	NaN	NaN	NaN	NaN	NaN	NaN	NaN	NaN	NaN	NaN	NaN	NaN	NaN	NaN	NaN	NaN	NaN	NaN	NaN	NaN	NaN	NaN	NaN	NaN	NaN	NaN	NaN	NaN	NaN
339.991	NaN	NaN	NaN	NaN	NaN	NaN	NaN	NaN	NaN	NaN	NaN	NaN	NaN	NaN	NaN	NaN	NaN	NaN	NaN	NaN	NaN	NaN	NaN	NaN	NaN	NaN	NaN	NaN	NaN	NaN	NaN	NaN	NaN	NaN	NaN	NaN	NaN	NaN	NaN	NaN	NaN	NaN	NaN	NaN	NaN	NaN	NaN	NaN	NaN
341.136	NaN	NaN	NaN	NaN	NaN	NaN	NaN	NaN	NaN	NaN	NaN	NaN	NaN	NaN	NaN	NaN	NaN	NaN	NaN	NaN	NaN	NaN	NaN	NaN	NaN	NaN	NaN	NaN	NaN	NaN	NaN	NaN	NaN	NaN	NaN	NaN	NaN	NaN	NaN	NaN	NaN	NaN	NaN	NaN	NaN	NaN	NaN	NaN	NaN
342.282	NaN	NaN	NaN	NaN	NaN	NaN	NaN	NaN	NaN	NaN	NaN	NaN	NaN	NaN	NaN	NaN	NaN	NaN	NaN	NaN	NaN	NaN	NaN	NaN	NaN	NaN	NaN	NaN	NaN	NaN	NaN	NaN	NaN	NaN	NaN	NaN	NaN	NaN	NaN	NaN	NaN	NaN	NaN	NaN	NaN	NaN	NaN	NaN	NaN
343.428	NaN	NaN	NaN	NaN	NaN	NaN	NaN	NaN	NaN	NaN	NaN	NaN	NaN	NaN	NaN	NaN	NaN	NaN	NaN	NaN	NaN	NaN	NaN	NaN	NaN	NaN	NaN	NaN	NaN	NaN	NaN	NaN	NaN	NaN	NaN	NaN	NaN	NaN	NaN	NaN	NaN	NaN	NaN	NaN	NaN	NaN	NaN	NaN	NaN
344.575	NaN	NaN	NaN	NaN	NaN	NaN	NaN	NaN	NaN	NaN	NaN	NaN	NaN	NaN	NaN	NaN	NaN	NaN	NaN	NaN	NaN	NaN	NaN	NaN	NaN	NaN	NaN	NaN	NaN	NaN	NaN	NaN	NaN	NaN	NaN	NaN	NaN	NaN	NaN	NaN	NaN	NaN	NaN	NaN	NaN	NaN	NaN	NaN	NaN
345.721	NaN	NaN	NaN	NaN	NaN	NaN	NaN	NaN	NaN	NaN	NaN	NaN	NaN	NaN	NaN	NaN	NaN	NaN	NaN	NaN	NaN	NaN	NaN	NaN	NaN	NaN	NaN	NaN	NaN	NaN	NaN	NaN	NaN	NaN	NaN	NaN	NaN	NaN	NaN	NaN	NaN	NaN	NaN	NaN	NaN	NaN	NaN	NaN	NaN
346.868	NaN	NaN	NaN	NaN	NaN	NaN	NaN	NaN	NaN	NaN	NaN	NaN	NaN	NaN	NaN	NaN	NaN	NaN	NaN	NaN	NaN	NaN	NaN	NaN	NaN	NaN	NaN	NaN	NaN	NaN	NaN	NaN	NaN	NaN	NaN	NaN	NaN	NaN	NaN	NaN	NaN	NaN	NaN	NaN	NaN	NaN	NaN	NaN	NaN
348.014	NaN	NaN	NaN	NaN	NaN	NaN	NaN	NaN	NaN	NaN	NaN	NaN	NaN	NaN	NaN	NaN	NaN	NaN	NaN	NaN	NaN	NaN	NaN	NaN	NaN	NaN	NaN	NaN	NaN	NaN	NaN	NaN	NaN	NaN	NaN	NaN	NaN	NaN	NaN	NaN	NaN	NaN	NaN	NaN	NaN	NaN	NaN	NaN	NaN
349.161	NaN	NaN	NaN	NaN	NaN	NaN	NaN	NaN	NaN	NaN	NaN	NaN	NaN	NaN	NaN	NaN	NaN	NaN	NaN	NaN	NaN	NaN	NaN	NaN	NaN	NaN	NaN	NaN	NaN	NaN	NaN	NaN	NaN	NaN	NaN	NaN	NaN	NaN	NaN	NaN	NaN	NaN	NaN	NaN	NaN	NaN	NaN	NaN	NaN
350.308	NaN	NaN	NaN	NaN	NaN	NaN	NaN	NaN	NaN	NaN	NaN	NaN	NaN	NaN	NaN	NaN	NaN	NaN	NaN	NaN	NaN	NaN	NaN	NaN	NaN	NaN	NaN	NaN	NaN	NaN	NaN	NaN	NaN	NaN	NaN	NaN	NaN	NaN	NaN	NaN	NaN	NaN	NaN	NaN	NaN	NaN	NaN	NaN	NaN
351.455	NaN	NaN	NaN	NaN	NaN	NaN	NaN	NaN	NaN	NaN	NaN	NaN	NaN	NaN	NaN	NaN	NaN	NaN	NaN	NaN	NaN	NaN	NaN	NaN	NaN	NaN	NaN	NaN	NaN	NaN	NaN	NaN	NaN	NaN	NaN	NaN	NaN	NaN	NaN	NaN	NaN	NaN	NaN	NaN	NaN	NaN	NaN	NaN	NaN
352.603	NaN	NaN	NaN	NaN	NaN	NaN	NaN	NaN	NaN	NaN	NaN	NaN	NaN	NaN	NaN	NaN	NaN	NaN	NaN	NaN	NaN	NaN	NaN	NaN	NaN	NaN	NaN	NaN	NaN	NaN	NaN	NaN	NaN	NaN	NaN	NaN	NaN	NaN	NaN	NaN	NaN	NaN	NaN	NaN	NaN	NaN	NaN	NaN	NaN
353.75	NaN	NaN	NaN	NaN	NaN	NaN	NaN	NaN	NaN	NaN	NaN	NaN	NaN	NaN	NaN	NaN	NaN	NaN	NaN	NaN	NaN	NaN	NaN	NaN	NaN	NaN	NaN	NaN	NaN	NaN	NaN	NaN	NaN	NaN	NaN	NaN	NaN	NaN	NaN	NaN	NaN	NaN	NaN	NaN	NaN	NaN	NaN	NaN	NaN
354.898	NaN	NaN	NaN	NaN	NaN	NaN	NaN	NaN	NaN	NaN	NaN	NaN	NaN	NaN	NaN	NaN	NaN	NaN	NaN	NaN	NaN	NaN	NaN	NaN	NaN	NaN	NaN	NaN	NaN	NaN	NaN	NaN	NaN	NaN	NaN	NaN	NaN	NaN	NaN	NaN	NaN	NaN	NaN	NaN	NaN	NaN	NaN	NaN	NaN
356.045	NaN	NaN	NaN	NaN	NaN	NaN	NaN	NaN	NaN	NaN	NaN	NaN	NaN	NaN	NaN	NaN	NaN	NaN	NaN	NaN	NaN	NaN	NaN	NaN	NaN	NaN	NaN	NaN	NaN	NaN	NaN	NaN	NaN	NaN	NaN	NaN	NaN	NaN	NaN	NaN	NaN	NaN	NaN	NaN	NaN	NaN	NaN	NaN	NaN
357.193	NaN	NaN	NaN	NaN	NaN	NaN	NaN	NaN	NaN	NaN	NaN	NaN	NaN	NaN	NaN	NaN	NaN	NaN	NaN	NaN	NaN	NaN	NaN	NaN	NaN	NaN	NaN	NaN	NaN	NaN	NaN	NaN	NaN	NaN	NaN	NaN	NaN	NaN	NaN	NaN	NaN	NaN	NaN	NaN	NaN	NaN	NaN	NaN	NaN
358.341	NaN	NaN	NaN	NaN	NaN	NaN	NaN	NaN	NaN	NaN	NaN	NaN	NaN	NaN	NaN	NaN	NaN	NaN	NaN	NaN	NaN	NaN	NaN	NaN	NaN	NaN	NaN	NaN	NaN	NaN	NaN	NaN	NaN	NaN	NaN	NaN	NaN	NaN	NaN	NaN	NaN	NaN	NaN	NaN	NaN	NaN	NaN	NaN	NaN
359.49	NaN	NaN	NaN	NaN	NaN	NaN	NaN	NaN	NaN	NaN	NaN	NaN	NaN	NaN	NaN	NaN	NaN	NaN	NaN	NaN	NaN	NaN	NaN	NaN	NaN	NaN	NaN	NaN	NaN	NaN	NaN	NaN	NaN	NaN	NaN	NaN	NaN	NaN	NaN	NaN	NaN	NaN	NaN	NaN	NaN	NaN	NaN	NaN	NaN
360.638	NaN	NaN	NaN	NaN	NaN	NaN	NaN	NaN	NaN	NaN	NaN	NaN	NaN	NaN	NaN	NaN	NaN	NaN	NaN	NaN	NaN	NaN	NaN	NaN	NaN	NaN	NaN	NaN	NaN	NaN	NaN	NaN	NaN	NaN	NaN	NaN	NaN	NaN	NaN	NaN	NaN	NaN	NaN	NaN	NaN	NaN	NaN	NaN	NaN
361.787	NaN	NaN	NaN	NaN	NaN	NaN	NaN	NaN	NaN	NaN	NaN	NaN	NaN	NaN	NaN	NaN	NaN	NaN	NaN	NaN	NaN	NaN	NaN	NaN	NaN	NaN	NaN	NaN	NaN	NaN	NaN	NaN	NaN	NaN	NaN	NaN	NaN	NaN	NaN	NaN	NaN	NaN	NaN	NaN	NaN	NaN	NaN	NaN	NaN
362.935	NaN	NaN	NaN	NaN	NaN	NaN	NaN	NaN	NaN	NaN	NaN	NaN	NaN	NaN	NaN	NaN	NaN	NaN	NaN	NaN	NaN	NaN	NaN	NaN	NaN	NaN	NaN	NaN	NaN	NaN	NaN	NaN	NaN	NaN	NaN	NaN	NaN	NaN	NaN	NaN	NaN	NaN	NaN	NaN	NaN	NaN	NaN	NaN	NaN
364.084	NaN	NaN	NaN	NaN	NaN	NaN	NaN	NaN	NaN	NaN	NaN	NaN	NaN	NaN	NaN	NaN	NaN	NaN	NaN	NaN	NaN	NaN	NaN	NaN	NaN	NaN	NaN	NaN	NaN	NaN	NaN	NaN	NaN	NaN	NaN	NaN	NaN	NaN	NaN	NaN	NaN	NaN	NaN	NaN	NaN	NaN	NaN	NaN	NaN
365.233	NaN	NaN	NaN	NaN	NaN	NaN	NaN	NaN	NaN	NaN	NaN	NaN	NaN	NaN	NaN	NaN	NaN	NaN	NaN	NaN	NaN	NaN	NaN	NaN	NaN	NaN	NaN	NaN	NaN	NaN	NaN	NaN	NaN	NaN	NaN	NaN	NaN	NaN	NaN	NaN	NaN	NaN	NaN	NaN	NaN	NaN	NaN	NaN	NaN
366.383	NaN	NaN	NaN	NaN	NaN	NaN	NaN	NaN	NaN	NaN	NaN	NaN	NaN	NaN	NaN	NaN	NaN	NaN	NaN	NaN	NaN	NaN	NaN	NaN	NaN	NaN	NaN	NaN	NaN	NaN	NaN	NaN	NaN	NaN	NaN	NaN	NaN	NaN	NaN	NaN	NaN	NaN	NaN	NaN	NaN	NaN	NaN	NaN	NaN
367.532	NaN	NaN	NaN	NaN	NaN	NaN	NaN	NaN	NaN	NaN	NaN	NaN	NaN	NaN	NaN	NaN	NaN	NaN	NaN	NaN	NaN	NaN	NaN	NaN	NaN	NaN	NaN	NaN	NaN	NaN	NaN	NaN	NaN	NaN	NaN	NaN	NaN	NaN	NaN	NaN	NaN	NaN	NaN	NaN	NaN	NaN	NaN	NaN	NaN
368.681	NaN	NaN	NaN	NaN	NaN	NaN	NaN	NaN	NaN	NaN	NaN	NaN	NaN	NaN	NaN	NaN	NaN	NaN	NaN	NaN	NaN	NaN	NaN	NaN	NaN	NaN	NaN	NaN	NaN	NaN	NaN	NaN	NaN	NaN	NaN	NaN	NaN	NaN	NaN	NaN	NaN	NaN	NaN	NaN	NaN	NaN	NaN	NaN	NaN
369.831	NaN	NaN	NaN	NaN	NaN	NaN	NaN	NaN	NaN	NaN	NaN	NaN	NaN	NaN	NaN	NaN	NaN	NaN	NaN	NaN	NaN	NaN	NaN	NaN	NaN	NaN	NaN	NaN	NaN	NaN	NaN	NaN	NaN	NaN	NaN	NaN	NaN	NaN	NaN	NaN	NaN	NaN	NaN	NaN	NaN	NaN	NaN	NaN	NaN
370.981	NaN	NaN	NaN	NaN	NaN	NaN	NaN	NaN	NaN	NaN	NaN	NaN	NaN	NaN	NaN	NaN	NaN	NaN	NaN	NaN	NaN	NaN	NaN	NaN	NaN	NaN	NaN	NaN	NaN	NaN	NaN	NaN	NaN	NaN	NaN	NaN	NaN	NaN	NaN	NaN	NaN	NaN	NaN	NaN	NaN	NaN	NaN	NaN	NaN
372.131	NaN	NaN	NaN	NaN	NaN	NaN	NaN	NaN	NaN	NaN	NaN	NaN	NaN	NaN	NaN	NaN	NaN	NaN	NaN	NaN	NaN	NaN	NaN	NaN	NaN	NaN	NaN	NaN	NaN	NaN	NaN	NaN	NaN	NaN	NaN	NaN	NaN	NaN	NaN	NaN	NaN	NaN	NaN	NaN	NaN	NaN	NaN	NaN	NaN
373.281	NaN	NaN	NaN	NaN	NaN	NaN	NaN	NaN	NaN	NaN	NaN	NaN	NaN	NaN	NaN	NaN	NaN	NaN	NaN	NaN	NaN	NaN	NaN	NaN	NaN	NaN	NaN	NaN	NaN	NaN	NaN	NaN	NaN	NaN	NaN	NaN	NaN	NaN	NaN	NaN	NaN	NaN	NaN	NaN	NaN	NaN	NaN	NaN	NaN
374.431	NaN	NaN	NaN	NaN	NaN	NaN	NaN	NaN	NaN	NaN	NaN	NaN	NaN	NaN	NaN	NaN	NaN	NaN	NaN	NaN	NaN	NaN	NaN	NaN	NaN	NaN	NaN	NaN	NaN	NaN	NaN	NaN	NaN	NaN	NaN	NaN	NaN	NaN	NaN	NaN	NaN	NaN	NaN	NaN	NaN	NaN	NaN	NaN	NaN
375.582	NaN	NaN	NaN	NaN	NaN	NaN	NaN	NaN	NaN	NaN	NaN	NaN	NaN	NaN	NaN	NaN	NaN	NaN	NaN	NaN	NaN	NaN	NaN	NaN	NaN	NaN	NaN	NaN	NaN	NaN	NaN	NaN	NaN	NaN	NaN	NaN	NaN	NaN	NaN	NaN	NaN	NaN	NaN	NaN	NaN	NaN	NaN	NaN	NaN
376.732	NaN	NaN	NaN	NaN	NaN	NaN	NaN	NaN	NaN	NaN	NaN	NaN	NaN	NaN	NaN	NaN	NaN	NaN	NaN	NaN	NaN	NaN	NaN	NaN	NaN	NaN	NaN	NaN	NaN	NaN	NaN	NaN	NaN	NaN	NaN	NaN	NaN	NaN	NaN	NaN	NaN	NaN	NaN	NaN	NaN	NaN	NaN	NaN	NaN
377.883	NaN	NaN	NaN	NaN	NaN	NaN	NaN	NaN	NaN	NaN	NaN	NaN	NaN	NaN	NaN	NaN	NaN	NaN	NaN	NaN	NaN	NaN	NaN	NaN	NaN	NaN	NaN	NaN	NaN	NaN	NaN	NaN	NaN	NaN	NaN	NaN	NaN	NaN	NaN	NaN	NaN	NaN	NaN	NaN	NaN	NaN	NaN	NaN	NaN
379.034	NaN	NaN	NaN	NaN	NaN	NaN	NaN	NaN	NaN	NaN	NaN	NaN	NaN	NaN	NaN	NaN	NaN	NaN	NaN	NaN	NaN	NaN	NaN	NaN	NaN	NaN	NaN	NaN	NaN	NaN	NaN	NaN	NaN	NaN	NaN	NaN	NaN	NaN	NaN	NaN	NaN	NaN	NaN	NaN	NaN	NaN	NaN	NaN	NaN
380.185	NaN	NaN	NaN	NaN	NaN	NaN	NaN	NaN	NaN	NaN	NaN	NaN	NaN	NaN	NaN	NaN	NaN	NaN	NaN	NaN	NaN	NaN	NaN	NaN	NaN	NaN	NaN	NaN	NaN	NaN	NaN	NaN	NaN	NaN	NaN	NaN	NaN	NaN	NaN	NaN	NaN	NaN	NaN	NaN	NaN	NaN	NaN	NaN	NaN
381.336	NaN	NaN	NaN	NaN	NaN	NaN	NaN	NaN	NaN	NaN	NaN	NaN	NaN	NaN	NaN	NaN	NaN	NaN	NaN	NaN	NaN	NaN	NaN	NaN	NaN	NaN	NaN	NaN	NaN	NaN	NaN	NaN	NaN	NaN	NaN	NaN	NaN	NaN	NaN	NaN	NaN	NaN	NaN	NaN	NaN	NaN	NaN	NaN	NaN
382.487	NaN	NaN	NaN	NaN	NaN	NaN	NaN	NaN	NaN	NaN	NaN	NaN	NaN	NaN	NaN	NaN	NaN	NaN	NaN	NaN	NaN	NaN	NaN	NaN	NaN	NaN	NaN	NaN	NaN	NaN	NaN	NaN	NaN	NaN	NaN	NaN	NaN	NaN	NaN	NaN	NaN	NaN	NaN	NaN	NaN	NaN	NaN	NaN	NaN
383.639	NaN	NaN	NaN	NaN	NaN	NaN	NaN	NaN	NaN	NaN	NaN	NaN	NaN	NaN	NaN	NaN	NaN	NaN	NaN	NaN	NaN	NaN	NaN	NaN	NaN	NaN	NaN	NaN	NaN	NaN	NaN	NaN	NaN	NaN	NaN	NaN	NaN	NaN	NaN	NaN	NaN	NaN	NaN	NaN	NaN	NaN	NaN	NaN	NaN
384.79	NaN	NaN	NaN	NaN	NaN	NaN	NaN	NaN	NaN	NaN	NaN	NaN	NaN	NaN	NaN	NaN	NaN	NaN	NaN	NaN	NaN	NaN	NaN	NaN	NaN	NaN	NaN	NaN	NaN	NaN	NaN	NaN	NaN	NaN	NaN	NaN	NaN	NaN	NaN	NaN	NaN	NaN	NaN	NaN	NaN	NaN	NaN	NaN	NaN
385.942	NaN	NaN	NaN	NaN	NaN	NaN	NaN	NaN	NaN	NaN	NaN	NaN	NaN	NaN	NaN	NaN	NaN	NaN	NaN	NaN	NaN	NaN	NaN	NaN	NaN	NaN	NaN	NaN	NaN	NaN	NaN	NaN	NaN	NaN	NaN	NaN	NaN	NaN	NaN	NaN	NaN	NaN	NaN	NaN	NaN	NaN	NaN	NaN	NaN
387.094	NaN	NaN	NaN	NaN	NaN	NaN	NaN	NaN	NaN	NaN	NaN	NaN	NaN	NaN	NaN	NaN	NaN	NaN	NaN	NaN	NaN	NaN	NaN	NaN	NaN	NaN	NaN	NaN	NaN	NaN	NaN	NaN	NaN	NaN	NaN	NaN	NaN	NaN	NaN	NaN	NaN	NaN	NaN	NaN	NaN	NaN	NaN	NaN	NaN
388.246	NaN	NaN	NaN	NaN	NaN	NaN	NaN	NaN	NaN	NaN	NaN	NaN	NaN	NaN	NaN	NaN	NaN	NaN	NaN	NaN	NaN	NaN	NaN	NaN	NaN	NaN	NaN	NaN	NaN	NaN	NaN	NaN	NaN	NaN	NaN	NaN	NaN	NaN	NaN	NaN	NaN	NaN	NaN	NaN	NaN	NaN	NaN	NaN	NaN
389.399	NaN	NaN	NaN	NaN	NaN	NaN	NaN	NaN	NaN	NaN	NaN	NaN	NaN	NaN	NaN	NaN	NaN	NaN	NaN	NaN	NaN	NaN	NaN	NaN	NaN	NaN	NaN	NaN	NaN	NaN	NaN	NaN	NaN	NaN	NaN	NaN	NaN	NaN	NaN	NaN	NaN	NaN	NaN	NaN	NaN	NaN	NaN	NaN	NaN
390.551	NaN	NaN	NaN	NaN	NaN	NaN	NaN	NaN	NaN	NaN	NaN	NaN	NaN	NaN	NaN	NaN	NaN	NaN	NaN	NaN	NaN	NaN	NaN	NaN	NaN	NaN	NaN	NaN	NaN	NaN	NaN	NaN	NaN	NaN	NaN	NaN	NaN	NaN	NaN	NaN	NaN	NaN	NaN	NaN	NaN	NaN	NaN	NaN	NaN
391.704	NaN	NaN	NaN	NaN	NaN	NaN	NaN	NaN	NaN	NaN	NaN	NaN	NaN	NaN	NaN	NaN	NaN	NaN	NaN	NaN	NaN	NaN	NaN	NaN	NaN	NaN	NaN	NaN	NaN	NaN	NaN	NaN	NaN	NaN	NaN	NaN	NaN	NaN	NaN	NaN	NaN	NaN	NaN	NaN	NaN	NaN	NaN	NaN	NaN
392.856	NaN	NaN	NaN	NaN	NaN	NaN	NaN	NaN	NaN	NaN	NaN	NaN	NaN	NaN	NaN	NaN	NaN	NaN	NaN	NaN	NaN	NaN	NaN	NaN	NaN	NaN	NaN	NaN	NaN	NaN	NaN	NaN	NaN	NaN	NaN	NaN	NaN	NaN	NaN	NaN	NaN	NaN	NaN	NaN	NaN	NaN	NaN	NaN	NaN
394.009	NaN	NaN	NaN	NaN	NaN	NaN	NaN	NaN	NaN	NaN	NaN	NaN	NaN	NaN	NaN	NaN	NaN	NaN	NaN	NaN	NaN	NaN	NaN	NaN	NaN	NaN	NaN	NaN	NaN	NaN	NaN	NaN	NaN	NaN	NaN	NaN	NaN	NaN	NaN	NaN	NaN	NaN	NaN	NaN	NaN	NaN	NaN	NaN	NaN
395.162	NaN	NaN	NaN	NaN	NaN	NaN	NaN	NaN	NaN	NaN	NaN	NaN	NaN	NaN	NaN	NaN	NaN	NaN	NaN	NaN	NaN	NaN	NaN	NaN	NaN	NaN	NaN	NaN	NaN	NaN	NaN	NaN	NaN	NaN	NaN	NaN	NaN	NaN	NaN	NaN	NaN	NaN	NaN	NaN	NaN	NaN	NaN	NaN	NaN
396.316	NaN	NaN	NaN	NaN	NaN	NaN	NaN	NaN	NaN	NaN	NaN	NaN	NaN	NaN	NaN	NaN	NaN	NaN	NaN	NaN	NaN	NaN	NaN	NaN	NaN	NaN	NaN	NaN	NaN	NaN	NaN	NaN	NaN	NaN	NaN	NaN	NaN	NaN	NaN	NaN	NaN	NaN	NaN	NaN	NaN	NaN	NaN	NaN	NaN
397.469	NaN	NaN	NaN	NaN	NaN	NaN	NaN	NaN	NaN	NaN	NaN	NaN	NaN	NaN	NaN	NaN	NaN	NaN	NaN	NaN	NaN	NaN	NaN	NaN	NaN	NaN	NaN	NaN	NaN	NaN	NaN	NaN	NaN	NaN	NaN	NaN	NaN	NaN	NaN	NaN	NaN	NaN	NaN	NaN	NaN	NaN	NaN	NaN	NaN
398.623	NaN	NaN	NaN	NaN	NaN	NaN	NaN	NaN	NaN	NaN	NaN	NaN	NaN	NaN	NaN	NaN	NaN	NaN	NaN	NaN	NaN	NaN	NaN	NaN	NaN	NaN	NaN	NaN	NaN	NaN	NaN	NaN	NaN	NaN	NaN	NaN	NaN	NaN	NaN	NaN	NaN	NaN	NaN	NaN	NaN	NaN	NaN	NaN	NaN
399.776	NaN	NaN	NaN	NaN	NaN	NaN	NaN	NaN	NaN	NaN	NaN	NaN	NaN	NaN	NaN	NaN	NaN	NaN	NaN	NaN	NaN	NaN	NaN	NaN	NaN	NaN	NaN	NaN	NaN	NaN	NaN	NaN	NaN	NaN	NaN	NaN	NaN	NaN	NaN	NaN	NaN	NaN	NaN	NaN	NaN	NaN	NaN	NaN	NaN
400.93	NaN	NaN	NaN	NaN	NaN	NaN	NaN	NaN	NaN	NaN	NaN	NaN	NaN	NaN	NaN	NaN	NaN	NaN	NaN	NaN	NaN	NaN	NaN	NaN	NaN	NaN	NaN	NaN	NaN	NaN	NaN	NaN	NaN	NaN	NaN	NaN	NaN	NaN	NaN	NaN	NaN	NaN	NaN	NaN	NaN	NaN	NaN	NaN	NaN
402.084	NaN	NaN	NaN	NaN	NaN	NaN	NaN	NaN	NaN	NaN	NaN	NaN	NaN	NaN	NaN	NaN	NaN	NaN	NaN	NaN	NaN	NaN	NaN	NaN	NaN	NaN	NaN	NaN	NaN	NaN	NaN	NaN	NaN	NaN	NaN	NaN	NaN	NaN	NaN	NaN	NaN	NaN	NaN	NaN	NaN	NaN	NaN	NaN	NaN
403.238	NaN	NaN	NaN	NaN	NaN	NaN	NaN	NaN	NaN	NaN	NaN	NaN	NaN	NaN	NaN	NaN	NaN	NaN	NaN	NaN	NaN	NaN	NaN	NaN	NaN	NaN	NaN	NaN	NaN	NaN	NaN	NaN	NaN	NaN	NaN	NaN	NaN	NaN	NaN	NaN	NaN	NaN	NaN	NaN	NaN	NaN	NaN	NaN	NaN
404.392	NaN	NaN	NaN	NaN	NaN	NaN	NaN	NaN	NaN	NaN	NaN	NaN	NaN	NaN	NaN	NaN	NaN	NaN	NaN	NaN	NaN	NaN	NaN	NaN	NaN	NaN	NaN	NaN	NaN	NaN	NaN	NaN	NaN	NaN	NaN	NaN	NaN	NaN	NaN	NaN	NaN	NaN	NaN	NaN	NaN	NaN	NaN	NaN	NaN
405.547	NaN	NaN	NaN	NaN	NaN	NaN	NaN	NaN	NaN	NaN	NaN	NaN	NaN	NaN	NaN	NaN	NaN	NaN	NaN	NaN	NaN	NaN	NaN	NaN	NaN	NaN	NaN	NaN	NaN	NaN	NaN	NaN	NaN	NaN	NaN	NaN	NaN	NaN	NaN	NaN	NaN	NaN	NaN	NaN	NaN	NaN	NaN	NaN	NaN
406.702	NaN	NaN	NaN	NaN	NaN	NaN	NaN	NaN	NaN	NaN	NaN	NaN	NaN	NaN	NaN	NaN	NaN	NaN	NaN	NaN	NaN	NaN	NaN	NaN	NaN	NaN	NaN	NaN	NaN	NaN	NaN	NaN	NaN	NaN	NaN	NaN	NaN	NaN	NaN	NaN	NaN	NaN	NaN	NaN	NaN	NaN	NaN	NaN	NaN
407.856	NaN	NaN	NaN	NaN	NaN	NaN	NaN	NaN	NaN	NaN	NaN	NaN	NaN	NaN	NaN	NaN	NaN	NaN	NaN	NaN	NaN	NaN	NaN	NaN	NaN	NaN	NaN	NaN	NaN	NaN	NaN	NaN	NaN	NaN	NaN	NaN	NaN	NaN	NaN	NaN	NaN	NaN	NaN	NaN	NaN	NaN	NaN	NaN	NaN
409.011	NaN	NaN	NaN	NaN	NaN	NaN	NaN	NaN	NaN	NaN	NaN	NaN	NaN	NaN	NaN	NaN	NaN	NaN	NaN	NaN	NaN	NaN	NaN	NaN	NaN	NaN	NaN	NaN	NaN	NaN	NaN	NaN	NaN	NaN	NaN	NaN	NaN	NaN	NaN	NaN	NaN	NaN	NaN	NaN	NaN	NaN	NaN	NaN	NaN
410.166	NaN	NaN	NaN	NaN	NaN	NaN	NaN	NaN	NaN	NaN	NaN	NaN	NaN	NaN	NaN	NaN	NaN	NaN	NaN	NaN	NaN	NaN	NaN	NaN	NaN	NaN	NaN	NaN	NaN	NaN	NaN	NaN	NaN	NaN	NaN	NaN	NaN	NaN	NaN	NaN	NaN	NaN	NaN	NaN	NaN	NaN	NaN	NaN	NaN
411.322	NaN	NaN	NaN	NaN	NaN	NaN	NaN	NaN	NaN	NaN	NaN	NaN	NaN	NaN	NaN	NaN	NaN	NaN	NaN	NaN	NaN	NaN	NaN	NaN	NaN	NaN	NaN	NaN	NaN	NaN	NaN	NaN	NaN	NaN	NaN	NaN	NaN	NaN	NaN	NaN	NaN	NaN	NaN	NaN	NaN	NaN	NaN	NaN	NaN
412.477	NaN	NaN	NaN	NaN	NaN	NaN	NaN	NaN	NaN	NaN	NaN	NaN	NaN	NaN	NaN	NaN	NaN	NaN	NaN	NaN	NaN	NaN	NaN	NaN	NaN	NaN	NaN	NaN	NaN	NaN	NaN	NaN	NaN	NaN	NaN	NaN	NaN	NaN	NaN	NaN	NaN	NaN	NaN	NaN	NaN	NaN	NaN	NaN	NaN
413.632	NaN	NaN	NaN	NaN	NaN	NaN	NaN	NaN	NaN	NaN	NaN	NaN	NaN	NaN	NaN	NaN	NaN	NaN	NaN	NaN	NaN	NaN	NaN	NaN	NaN	NaN	NaN	NaN	NaN	NaN	NaN	NaN	NaN	NaN	NaN	NaN	NaN	NaN	NaN	NaN	NaN	NaN	NaN	NaN	NaN	NaN	NaN	NaN	NaN
414.788	NaN	NaN	NaN	NaN	NaN	NaN	NaN	NaN	NaN	NaN	NaN	NaN	NaN	NaN	NaN	NaN	NaN	NaN	NaN	NaN	NaN	NaN	NaN	NaN	NaN	NaN	NaN	NaN	NaN	NaN	NaN	NaN	NaN	NaN	NaN	NaN	NaN	NaN	NaN	NaN	NaN	NaN	NaN	NaN	NaN	NaN	NaN	NaN	NaN
415.944	NaN	NaN	NaN	NaN	NaN	NaN	NaN	NaN	NaN	NaN	NaN	NaN	NaN	NaN	NaN	NaN	NaN	NaN	NaN	NaN	NaN	NaN	NaN	NaN	NaN	NaN	NaN	NaN	NaN	NaN	NaN	NaN	NaN	NaN	NaN	NaN	NaN	NaN	NaN	NaN	NaN	NaN	NaN	NaN	NaN	NaN	NaN	NaN	NaN
417.1	NaN	NaN	NaN	NaN	NaN	NaN	NaN	NaN	NaN	NaN	NaN	NaN	NaN	NaN	NaN	NaN	NaN	NaN	NaN	NaN	NaN	NaN	NaN	NaN	NaN	NaN	NaN	NaN	NaN	NaN	NaN	NaN	NaN	NaN	NaN	NaN	NaN	NaN	NaN	NaN	NaN	NaN	NaN	NaN	NaN	NaN	NaN	NaN	NaN
418.256	NaN	NaN	NaN	NaN	NaN	NaN	NaN	NaN	NaN	NaN	NaN	NaN	NaN	NaN	NaN	NaN	NaN	NaN	NaN	NaN	NaN	NaN	NaN	NaN	NaN	NaN	NaN	NaN	NaN	NaN	NaN	NaN	NaN	NaN	NaN	NaN	NaN	NaN	NaN	NaN	NaN	NaN	NaN	NaN	NaN	NaN	NaN	NaN	NaN
419.412	NaN	NaN	NaN	NaN	NaN	NaN	NaN	NaN	NaN	NaN	NaN	NaN	NaN	NaN	NaN	NaN	NaN	NaN	NaN	NaN	NaN	NaN	NaN	NaN	NaN	NaN	NaN	NaN	NaN	NaN	NaN	NaN	NaN	NaN	NaN	NaN	NaN	NaN	NaN	NaN	NaN	NaN	NaN	NaN	NaN	NaN	NaN	NaN	NaN
420.569	NaN	NaN	NaN	NaN	NaN	NaN	NaN	NaN	NaN	NaN	NaN	NaN	NaN	NaN	NaN	NaN	NaN	NaN	NaN	NaN	NaN	NaN	NaN	NaN	NaN	NaN	NaN	NaN	NaN	NaN	NaN	NaN	NaN	NaN	NaN	NaN	NaN	NaN	NaN	NaN	NaN	NaN	NaN	NaN	NaN	NaN	NaN	NaN	NaN
421.726	NaN	NaN	NaN	NaN	NaN	NaN	NaN	NaN	NaN	NaN	NaN	NaN	NaN	NaN	NaN	NaN	NaN	NaN	NaN	NaN	NaN	NaN	NaN	NaN	NaN	NaN	NaN	NaN	NaN	NaN	NaN	NaN	NaN	NaN	NaN	NaN	NaN	NaN	NaN	NaN	NaN	NaN	NaN	NaN	NaN	NaN	NaN	NaN	NaN
422.882	NaN	NaN	NaN	NaN	NaN	NaN	NaN	NaN	NaN	NaN	NaN	NaN	NaN	NaN	NaN	NaN	NaN	NaN	NaN	NaN	NaN	NaN	NaN	NaN	NaN	NaN	NaN	NaN	NaN	NaN	NaN	NaN	NaN	NaN	NaN	NaN	NaN	NaN	NaN	NaN	NaN	NaN	NaN	NaN	NaN	NaN	NaN	NaN	NaN
424.039	NaN	NaN	NaN	NaN	NaN	NaN	NaN	NaN	NaN	NaN	NaN	NaN	NaN	NaN	NaN	NaN	NaN	NaN	NaN	NaN	NaN	NaN	NaN	NaN	NaN	NaN	NaN	NaN	NaN	NaN	NaN	NaN	NaN	NaN	NaN	NaN	NaN	NaN	NaN	NaN	NaN	NaN	NaN	NaN	NaN	NaN	NaN	NaN	NaN
425.196	NaN	NaN	NaN	NaN	NaN	NaN	NaN	NaN	NaN	NaN	NaN	NaN	NaN	NaN	NaN	NaN	NaN	NaN	NaN	NaN	NaN	NaN	NaN	NaN	NaN	NaN	NaN	NaN	NaN	NaN	NaN	NaN	NaN	NaN	NaN	NaN	NaN	NaN	NaN	NaN	NaN	NaN	NaN	NaN	NaN	NaN	NaN	NaN	NaN
426.354	NaN	NaN	NaN	NaN	NaN	NaN	NaN	NaN	NaN	NaN	NaN	NaN	NaN	NaN	NaN	NaN	NaN	NaN	NaN	NaN	NaN	NaN	NaN	NaN	NaN	NaN	NaN	NaN	NaN	NaN	NaN	NaN	NaN	NaN	NaN	NaN	NaN	NaN	NaN	NaN	NaN	NaN	NaN	NaN	NaN	NaN	NaN	NaN	NaN
427.511	NaN	NaN	NaN	NaN	NaN	NaN	NaN	NaN	NaN	NaN	NaN	NaN	NaN	NaN	NaN	NaN	NaN	NaN	NaN	NaN	NaN	NaN	NaN	NaN	NaN	NaN	NaN	NaN	NaN	NaN	NaN	NaN	NaN	NaN	NaN	NaN	NaN	NaN	NaN	NaN	NaN	NaN	NaN	NaN	NaN	NaN	NaN	NaN	NaN
428.669	NaN	NaN	NaN	NaN	NaN	NaN	NaN	NaN	NaN	NaN	NaN	NaN	NaN	NaN	NaN	NaN	NaN	NaN	NaN	NaN	NaN	NaN	NaN	NaN	NaN	NaN	NaN	NaN	NaN	NaN	NaN	NaN	NaN	NaN	NaN	NaN	NaN	NaN	NaN	NaN	NaN	NaN	NaN	NaN	NaN	NaN	NaN	NaN	NaN
429.826	NaN	NaN	NaN	NaN	NaN	NaN	NaN	NaN	NaN	NaN	NaN	NaN	NaN	NaN	NaN	NaN	NaN	NaN	NaN	NaN	NaN	NaN	NaN	NaN	NaN	NaN	NaN	NaN	NaN	NaN	NaN	NaN	NaN	NaN	NaN	NaN	NaN	NaN	NaN	NaN	NaN	NaN	NaN	NaN	NaN	NaN	NaN	NaN	NaN
430.984	NaN	NaN	NaN	NaN	NaN	NaN	NaN	NaN	NaN	NaN	NaN	NaN	NaN	NaN	NaN	NaN	NaN	NaN	NaN	NaN	NaN	NaN	NaN	NaN	NaN	NaN	NaN	NaN	NaN	NaN	NaN	NaN	NaN	NaN	NaN	NaN	NaN	NaN	NaN	NaN	NaN	NaN	NaN	NaN	NaN	NaN	NaN	NaN	NaN
432.142	NaN	NaN	NaN	NaN	NaN	NaN	NaN	NaN	NaN	NaN	NaN	NaN	NaN	NaN	NaN	NaN	NaN	NaN	NaN	NaN	NaN	NaN	NaN	NaN	NaN	NaN	NaN	NaN	NaN	NaN	NaN	NaN	NaN	NaN	NaN	NaN	NaN	NaN	NaN	NaN	NaN	NaN	NaN	NaN	NaN	NaN	NaN	NaN	NaN
433.3	NaN	NaN	NaN	NaN	NaN	NaN	NaN	NaN	NaN	NaN	NaN	NaN	NaN	NaN	NaN	NaN	NaN	NaN	NaN	NaN	NaN	NaN	NaN	NaN	NaN	NaN	NaN	NaN	NaN	NaN	NaN	NaN	NaN	NaN	NaN	NaN	NaN	NaN	NaN	NaN	NaN	NaN	NaN	NaN	NaN	NaN	NaN	NaN	NaN
434.459	NaN	NaN	NaN	NaN	NaN	NaN	NaN	NaN	NaN	NaN	NaN	NaN	NaN	NaN	NaN	NaN	NaN	NaN	NaN	NaN	NaN	NaN	NaN	NaN	NaN	NaN	NaN	NaN	NaN	NaN	NaN	NaN	NaN	NaN	NaN	NaN	NaN	NaN	NaN	NaN	NaN	NaN	NaN	NaN	NaN	NaN	NaN	NaN	NaN
435.617	NaN	NaN	NaN	NaN	NaN	NaN	NaN	NaN	NaN	NaN	NaN	NaN	NaN	NaN	NaN	NaN	NaN	NaN	NaN	NaN	NaN	NaN	NaN	NaN	NaN	NaN	NaN	NaN	NaN	NaN	NaN	NaN	NaN	NaN	NaN	NaN	NaN	NaN	NaN	NaN	NaN	NaN	NaN	NaN	NaN	NaN	NaN	NaN	NaN
436.776	NaN	NaN	NaN	NaN	NaN	NaN	NaN	NaN	NaN	NaN	NaN	NaN	NaN	NaN	NaN	NaN	NaN	NaN	NaN	NaN	NaN	NaN	NaN	NaN	NaN	NaN	NaN	NaN	NaN	NaN	NaN	NaN	NaN	NaN	NaN	NaN	NaN	NaN	NaN	NaN	NaN	NaN	NaN	NaN	NaN	NaN	NaN	NaN	NaN
437.935	NaN	NaN	NaN	NaN	NaN	NaN	NaN	NaN	NaN	-0.08465	NaN	NaN	NaN	NaN	NaN	NaN	NaN	-0.09373	NaN	NaN	NaN	NaN	NaN	NaN	NaN	NaN	-0.0731	-0.07487	-0.07643	-0.0782	-0.07997	-0.08174	-0.08351	-0.08537	-0.08714	-0.08921	-0.09064	-0.09115	-0.09166	-0.0922	-0.09276	-0.09329	-0.09388	-0.09444	-0.09502	-0.09515	-0.09475	-0.09433	-0.09392
439.094	NaN	NaN	NaN	NaN	NaN	NaN	NaN	NaN	NaN	NaN	NaN	NaN	NaN	NaN	NaN	NaN	NaN	NaN	NaN	-0.0638	-0.05876	-0.05778	-0.05667	-0.05563	-0.05443	-0.05333	NaN	NaN	NaN	NaN	NaN	NaN	NaN	NaN	NaN	NaN	NaN	NaN	NaN	NaN	NaN	NaN	NaN	NaN	NaN	NaN	NaN	NaN	NaN
440.253	NaN	NaN	NaN	NaN	NaN	NaN	NaN	NaN	NaN	NaN	NaN	NaN	-0.05226	-0.05851	NaN	NaN	NaN	-0.05987	-0.05998	NaN	NaN	NaN	NaN	NaN	NaN	NaN	NaN	NaN	NaN	NaN	NaN	NaN	NaN	NaN	NaN	NaN	NaN	NaN	NaN	NaN	NaN	NaN	NaN	NaN	NaN	NaN	NaN	NaN	NaN
441.412	NaN	NaN	NaN	NaN	NaN	-0.05316	-0.05166	-0.05265	NaN	NaN	-0.04723	-0.05256	-0.056	-0.05398	NaN	NaN	-0.04829	-0.06029	-0.05975	-0.05289	-0.04788	-0.04743	-0.04693	-0.04646	-0.04593	-0.04553	-0.04538	-0.04521	-0.04507	-0.0449	-0.04474	-0.04458	-0.04441	-0.04424	-0.04408	NaN	NaN	NaN	NaN	NaN	NaN	NaN	NaN	NaN	NaN	NaN	NaN	NaN	NaN
442.571	NaN	NaN	NaN	NaN	-0.05019	-0.0534	-0.04723	-0.04464	-0.04588	-0.0455	-0.04663	-0.04528	-0.04396	-0.04047	NaN	NaN	-0.04544	-0.04408	-0.04249	-0.04534	-0.0402	-0.03967	-0.03564	-0.03527	-0.0422	-0.04212	-0.04214	-0.04216	-0.04218	-0.0422	-0.04222	-0.04225	-0.04227	-0.0423	-0.04232	-0.03603	-0.03767	-0.03928	-0.04092	-0.04264	-0.04442	-0.04611	-0.048	-0.04979	-0.05069	-0.04928	-0.04784	-0.04632	-0.04485
443.731	NaN	NaN	NaN	NaN	-0.03917	-0.03689	-0.03954	-0.03788	-0.03666	-0.04384	-0.04095	-0.03997	-0.03899	-0.03255	-0.0305	-0.03347	-0.04055	-0.04328	-0.04244	-0.03934	-0.03626	-0.03676	-0.03732	-0.03786	-0.03847	-0.03871	-0.03889	-0.03911	-0.03929	-0.0395	-0.03971	-0.03992	-0.04013	-0.04035	-0.04056	-0.04063	-0.04056	-0.0405	-0.04044	-0.04037	-0.0403	-0.04024	-0.04016	-0.04009	-0.04013	-0.04021	-0.04029	-0.04038	-0.04046
444.891	NaN	NaN	NaN	NaN	-0.03223	-0.03236	-0.0325	-0.03543	-0.03289	-0.03528	-0.0311	-0.02647	-0.02657	-0.02785	-0.03212	-0.03409	-0.02924	-0.03099	-0.03146	-0.03532	-0.0286	-0.02852	-0.02843	-0.03139	-0.032	-0.03151	-0.02841	-0.02854	-0.02866	-0.0288	-0.02894	-0.02908	-0.02921	-0.02936	-0.0295	-0.0298	-0.03005	-0.03029	-0.03053	-0.03079	-0.03105	-0.0349	-0.03497	-0.03503	-0.03497	-0.03493	-0.03488	-0.03484	-0.0348
446.051	NaN	NaN	NaN	NaN	-0.02787	-0.0256	-0.02765	-0.02431	-0.02342	-0.026	-0.02918	-0.02632	-0.02527	-0.02645	-0.02287	-0.02469	-0.02321	-0.02572	-0.02577	-0.02588	-0.03021	-0.03065	-0.03114	-0.0316	-0.03153	-0.03067	-0.02979	-0.02882	-0.02796	-0.02698	-0.02601	-0.02504	-0.02406	-0.02304	-0.02206	-0.02301	-0.02447	-0.02591	-0.02737	-0.0289	-0.0305	-0.03201	-0.03369	-0.03529	-0.03414	-0.0327	-0.03122	-0.02967	-0.02817
447.211	NaN	NaN	NaN	NaN	-0.02172	-0.02421	-0.02127	-0.01696	-0.01727	-0.02396	-0.0238	-0.02306	-0.02716	-0.02228	-0.01994	-0.01997	-0.02224	-0.02336	-0.02418	-0.025	-0.02432	-0.02401	-0.02367	-0.02334	-0.02322	-0.02314	-0.02306	-0.02297	-0.02289	-0.0228	-0.02272	-0.02263	-0.02254	-0.02245	-0.02236	-0.02333	-0.02432	-0.0253	-0.02629	-0.02733	-0.02841	-0.02944	-0.03058	-0.03156	-0.03069	-0.02981	-0.0289	-0.02795	-0.02703
448.371	NaN	NaN	NaN	NaN	-0.01777	-0.02429	-0.02034	-0.01849	-0.02026	-0.02403	-0.02077	-0.02029	-0.0152	-0.01685	-0.01855	-0.02311	-0.0245	-0.02072	-0.01977	-0.02137	-0.02079	-0.02043	-0.02002	-0.01963	-0.01938	-0.01922	-0.01905	-0.01887	-0.0187	-0.01852	-0.01536	-0.01532	-0.01529	-0.01525	-0.01533	-0.01602	-0.01668	-0.01734	-0.018	-0.0187	-0.01942	-0.0201	-0.02087	-0.02156	-0.0219	-0.02226	-0.02262	-0.023	-0.02337
449.531	NaN	NaN	NaN	NaN	-0.01687	-0.01607	-0.01908	-0.01281	-0.01326	-0.01886	-0.01841	-0.01875	-0.01311	-0.00769	-0.00912	-0.01236	-0.01396	-0.01987	-0.01892	-0.0167	-0.01375	-0.0135	-0.01322	-0.0131	-0.01357	-0.01401	-0.01446	-0.01495	-0.01539	-0.01589	-0.01639	-0.01688	-0.01738	-0.0179	-0.01782	-0.01688	-0.01597	-0.01508	-0.01417	-0.01323	-0.01224	-0.01131	-0.01731	-0.01781	-0.01124	-0.01233	-0.01345	-0.01463	-0.01577
450.692	NaN	NaN	NaN	NaN	-0.01232	-0.01235	-0.01614	-0.01468	-0.01431	-0.01723	-0.0173	-0.01555	-0.01401	-0.01057	-0.01162	-0.0133	-0.01653	-0.0168	-0.01666	-0.01163	-0.01056	-0.01057	-0.0106	-0.01053	-0.01035	-0.01019	-0.01003	-0.00984	-0.00968	-0.01477	-0.01547	-0.01616	-0.01686	-0.01759	-0.01731	-0.01646	-0.01564	-0.01484	-0.01132	-0.01191	-0.01253	-0.01311	-0.01376	-0.01407	-0.01424	-0.0144	-0.01457	-0.01475	-0.01492
451.852	NaN	NaN	NaN	NaN	-0.01035	-0.01257	-0.0122	-0.01163	-0.01382	-0.0138	-0.01656	-0.01047	-0.01048	-0.01252	-0.01112	-0.00652	-0.00733	-0.01111	-0.01133	-0.00953	-0.00829	-0.00821	-0.00812	-0.00864	-0.00949	-0.01027	-0.01108	-0.01197	-0.01276	-0.01365	-0.01455	-0.01544	-0.01634	-0.01728	-0.0168	-0.01605	-0.01532	-0.01461	-0.01388	-0.01313	-0.01234	-0.01159	-0.01076	-0.0113	-0.01217	-0.01304	-0.01393	-0.01487	-0.01578
453.013	NaN	NaN	NaN	NaN	-0.01234	-0.00969	-0.01049	-0.01246	-0.00952	-0.0095	-0.01035	-0.01152	-0.01017	-0.01137	-0.01061	-0.00845	-0.00928	-0.01066	-0.01177	-0.0112	-0.008	-0.00773	-0.00743	-0.00777	-0.00819	-0.00858	-0.00897	-0.00941	-0.0098	-0.01024	-0.01068	-0.01112	-0.01156	-0.01198	-0.01182	-0.01163	-0.01144	-0.01126	-0.01108	-0.01089	-0.01068	-0.0105	-0.01029	-0.01107	-0.01193	-0.01279	-0.01368	-0.01461	-0.01551
454.174	NaN	NaN	NaN	NaN	-0.0098	-0.00906	-0.01115	-0.00861	-0.00815	-0.01064	-0.00863	-0.00884	-0.00695	-0.0088	-0.0095	-0.00795	-0.00654	-0.00867	-0.00963	-0.01055	-0.00472	-0.0042	-0.00398	-0.00463	-0.00538	-0.00608	-0.00679	-0.00758	-0.00827	-0.00906	-0.00985	-0.01065	-0.01144	-0.01197	-0.01191	-0.01184	-0.01178	-0.01171	-0.01164	-0.01157	-0.0115	-0.01143	-0.01135	-0.01121	-0.01107	-0.01093	-0.01078	-0.01062	-0.01048
455.335	NaN	NaN	NaN	NaN	-0.00764	-0.00822	-0.00826	-0.00852	-0.00781	-0.01122	-0.00875	-0.00829	-0.00768	-0.00648	-0.01058	-0.00669	-0.00496	-0.00567	-0.00755	-0.00614	-0.00549	-0.00542	-0.00551	-0.00575	-0.00602	-0.00627	-0.00653	-0.00681	-0.00706	-0.00734	-0.00763	-0.00791	-0.0082	-0.00837	-0.00845	-0.00853	-0.00862	-0.0087	-0.00878	-0.00887	-0.00896	-0.00905	-0.00918	-0.00936	-0.00955	-0.00975	-0.00994	-0.01015	-0.01035
456.497	NaN	NaN	NaN	NaN	-0.0065	-0.00586	-0.00724	-0.00636	-0.00491	-0.0051	-0.00446	-0.00794	-0.00652	-0.00972	-0.0039	-0.00271	-0.00464	-0.00529	-0.00724	-0.00336	-0.00284	-0.00283	-0.00298	-0.00318	-0.00342	-0.00364	-0.00387	-0.00412	-0.00434	-0.00459	-0.00484	-0.00509	-0.00535	-0.00541	-0.00537	-0.00531	-0.00526	-0.00522	-0.00517	-0.00511	-0.00506	-0.00501	-0.0051	-0.00532	-0.00556	-0.00579	-0.00603	-0.00629	-0.00653
457.658	NaN	NaN	NaN	NaN	-0.00569	-0.00545	-0.0059	-0.00397	-0.00534	-0.00641	-0.00494	-0.00393	-0.00342	-0.00371	-0.00678	-0.00512	-0.00635	-0.00424	-0.0062	-0.00573	-0.00607	-0.00608	-0.00578	-0.00549	-0.00515	-0.00484	-0.00453	-0.00418	-0.00387	-0.00352	-0.00317	-0.00282	-0.00247	-0.00282	-0.00319	-0.00363	-0.00404	-0.00445	-0.00487	-0.0053	-0.00575	-0.00618	-0.00627	-0.00619	-0.0061	-0.00601	-0.00592	-0.00583	-0.00574
458.82	NaN	NaN	NaN	NaN	-0.00318	-0.0049	-0.00583	-0.00594	-0.00477	-0.00377	-0.00522	-0.00302	-0.0067	-0.00247	-0.00426	-0.00652	-0.00736	-0.00613	-0.00313	-0.00501	-0.00539	-0.00536	-0.00513	-0.00492	-0.00467	-0.00445	-0.00421	-0.00395	-0.00373	-0.00347	-0.00321	-0.00295	-0.00279	-0.00308	-0.00335	-0.00368	-0.00399	-0.00429	-0.0046	-0.00492	-0.00526	-0.00558	-0.00559	-0.00558	-0.00556	-0.00554	-0.00552	-0.0055	-0.00548
459.981	NaN	NaN	NaN	NaN	-0.00208	-0.00398	-0.0051	-0.00527	-0.00511	-0.00458	-0.00576	-0.00425	-0.00289	-0.00437	-0.00445	-0.00521	-0.00479	-0.00323	-0.00423	-0.00622	-0.00328	-0.00321	-0.00327	-0.00332	-0.00338	-0.00344	-0.0035	-0.00357	-0.00362	-0.00369	-0.00375	-0.00382	-0.00389	-0.00402	-0.00415	-0.0043	-0.00445	-0.00459	-0.00473	-0.00488	-0.00504	-0.0052	-0.00531	-0.00541	-0.00552	-0.00562	-0.00573	-0.00585	-0.00596
461.143	NaN	NaN	NaN	NaN	-0.00317	-0.00419	-0.00433	-0.00488	-0.00356	-0.0063	-0.00308	-0.00304	-0.00256	-0.000653	-0.00466	-0.00414	-0.00136	-0.00362	-0.00395	-0.00664	-0.00257	-0.00267	-0.00287	-0.00305	-0.00327	-0.00347	-0.00367	-0.0039	-0.00409	-0.00432	-0.00455	-0.00477	-0.0048	-0.00467	-0.00454	-0.00439	-0.00425	-0.00411	-0.00397	-0.00382	-0.00366	-0.00359	-0.00382	-0.00405	-0.00428	-0.00451	-0.00476	-0.00501	-0.00525
462.305	NaN	NaN	NaN	-0.00323	-0.00539	-0.00245	-0.00234	-0.00466	-0.00174	-0.00273	-0.00274	-0.000857	-0.00185	-0.00267	-0.00254	-0.00264	-0.0016	-0.00448	-0.00249	-0.00435	-0.00176	-0.00188	-0.00201	-0.00214	-0.00229	-0.00242	-0.00256	-0.00272	-0.00285	-0.00301	-0.00316	-0.00331	-0.0034	-0.00347	-0.00353	-0.00361	-0.00369	-0.00376	-0.00383	-0.00391	-0.00399	-0.00409	-0.00422	-0.00436	-0.00449	-0.00463	-0.00477	-0.00492	-0.00506
463.468	NaN	NaN	NaN	-0.0027	-0.00142	0.000365	-0.00354	-0.00291	-0.00342	-0.00349	-0.00341	-0.00306	-0.00246	-0.00232	-0.00228	-0.00231	-0.00224	-0.00154	-0.00256	-0.00286	-0.00313	-0.00308	-0.00302	-0.00296	-0.0029	-0.00284	-0.00278	-0.00272	-0.00266	-0.00259	-0.00252	-0.00247	-0.00239	-0.0023	-0.00222	-0.00212	-0.00202	-0.00193	-0.00184	-0.00174	-0.00164	-0.00161	-0.00166	-0.0017	-0.00175	-0.0018	-0.00186	-0.00191	-0.00196
464.63	NaN	NaN	NaN	-0.00331	-0.000991	-0.00312	-0.00328	-0.00275	-0.00301	-0.00349	-0.00219	-0.00112	-0.00208	-0.00119	-0.00216	-0.00439	-0.00151	-0.00241	-0.00238	-0.00279	-0.00131	-0.00145	-0.00161	-0.00175	-0.00192	-0.00208	-0.00224	-0.00242	-0.00258	-0.00276	-0.00293	-0.00309	-0.00317	-0.00326	-0.00334	-0.00343	-0.00352	-0.00361	-0.0037	-0.00379	-0.00389	-0.00377	-0.00357	-0.00338	-0.00318	-0.00298	-0.00277	-0.00256	-0.00234
465.792	NaN	NaN	NaN	-0.00184	-0.00148	-0.00276	-0.00361	-0.0034	-0.00455	-0.00101	-0.00197	-0.00245	-0.000884	-0.00148	-0.00176	-0.00296	-0.00257	-0.00261	-0.00279	-0.00274	-0.00199	-0.00191	-0.00183	-0.00175	-0.00166	-0.00157	-0.00149	-0.00139	-0.00131	-0.00121	-0.00111	-0.00113	-0.00129	-0.00146	-0.00162	-0.0018	-0.00198	-0.00215	-0.00233	-0.00251	-0.0027	-0.00266	-0.00258	-0.00251	-0.00243	-0.00235	-0.00228	-0.00219	-0.00211
466.955	NaN	NaN	NaN	-0.00316	-0.0016	-0.0032	-0.00211	-0.00124	-0.00217	-0.00142	-0.00159	-0.00221	-0.0014	-0.0022	-0.002	0.000417	-0.00108	-0.00235	-0.00308	-0.00401	-0.00296	-0.00287	-0.00277	-0.00268	-0.00257	-0.00248	-0.00237	-0.00226	-0.00217	-0.00205	-0.00194	-0.00202	-0.00223	-0.00244	-0.00264	-0.00288	-0.0031	-0.00332	-0.00355	-0.00378	-0.00398	-0.00391	-0.00382	-0.00374	-0.00365	-0.00357	-0.00348	-0.00339	-0.00324
468.118	NaN	NaN	NaN	-0.00159	-0.00207	-0.00145	-0.002	-0.00208	-0.00138	-0.000128	-0.00228	-0.000895	0.000709	-0.000865	-0.00248	-0.000118	-0.000953	-0.000595	-0.00144	-0.00181	-0.000517	-0.000646	-0.000792	-0.000929	-0.00109	-0.00123	-0.00138	-0.00155	-0.00169	-0.00186	-0.00202	-0.00202	-0.00198	-0.00193	-0.00189	-0.00185	-0.0018	-0.00176	-0.00171	-0.00166	-0.00166	-0.00177	-0.0019	-0.00202	-0.00215	-0.00228	-0.00241	-0.00255	-0.0026
469.281	NaN	NaN	NaN	-0.00159	-0.00157	-0.00147	-0.00193	-0.00207	-0.00203	-0.00148	-0.00177	-0.00214	-0.00103	-0.00172	-0.000643	-0.00162	-0.0012	-0.00144	-0.00213	-0.00227	-0.00107	-0.00117	-0.00128	-0.00138	-0.00149	-0.0016	-0.00171	-0.00183	-0.00194	-0.00206	-0.00218	-0.00212	-0.00207	-0.00201	-0.00195	-0.00189	-0.00183	-0.00177	-0.00171	-0.00164	-0.00163	-0.00168	-0.00173	-0.00178	-0.00184	-0.00189	-0.00194	-0.002	-0.0026
470.444	NaN	NaN	NaN	-0.00086	-0.000834	-0.00154	-0.00207	-0.00156	-0.00128	-0.00253	-0.00232	-0.00235	-0.00213	-0.00125	-0.00143	-0.00124	-0.0021	-0.00174	-0.00172	-0.00216	-0.00199	-0.00206	-0.00213	-0.0022	-0.00228	-0.00235	-0.00242	-0.00251	-0.00258	-0.00266	-0.0027	-0.00259	-0.00249	-0.00238	-0.00228	-0.00215	-0.00204	-0.00192	-0.00181	-0.00168	-0.00167	-0.00173	-0.00179	-0.00186	-0.00192	-0.00199	-0.00205	-0.00212	-0.00164
471.607	NaN	NaN	NaN	-0.000822	-0.00016	-0.00164	-0.00162	-0.00196	-0.00249	-0.00135	-0.00186	-0.00178	-0.00187	-0.000319	-0.00157	-0.00214	-0.00056	3.7e-05	-0.0016	-0.00249	-0.00167	-0.00185	-0.00205	-0.00223	-0.00245	-0.00265	-0.00285	-0.00308	-0.00328	-0.0035	-0.00349	-0.0032	-0.0029	-0.00259	-0.0023	-0.00195	-0.00162	-0.00129	-0.000962	-0.000617	-0.000663	-0.000813	-0.00098	-0.00114	-0.00131	-0.00147	-0.00164	-0.00183	-0.0022
472.771	NaN	NaN	NaN	-0.00184	-0.00189	-0.00168	-0.00185	-0.00115	-0.00153	-0.00142	-0.000659	-0.00165	-0.00246	-0.00141	-0.00116	-0.00102	6.8e-05	-0.00151	-0.00202	-0.00227	-0.000681	-0.000803	-0.000941	-0.00107	-0.00122	-0.00136	-0.0015	-0.00165	-0.00179	-0.00195	-0.00196	-0.0019	-0.00184	-0.00177	-0.00171	-0.00163	-0.00156	-0.00149	-0.00142	-0.00135	-0.00145	-0.00157	-0.00169	-0.00182	-0.00194	-0.00207	-0.0022	-0.00234	-0.00172
473.934	NaN	NaN	NaN	-0.00145	-0.000746	-0.00142	-0.00123	-0.000974	-0.00128	-0.0017	-0.00132	-0.00145	-0.00143	-0.00198	-0.00146	-0.000134	0.000227	-0.00158	-0.000846	-0.00204	-0.000507	-0.000539	-0.000575	-0.00061	-0.000649	-0.000685	-0.000722	-0.000764	-0.0008	-0.000841	-0.000916	-0.000987	-0.00106	-0.00113	-0.0012	-0.00129	-0.00137	-0.00144	-0.00152	-0.0016	-0.00166	-0.00172	-0.00179	-0.00185	-0.00192	-0.00199	-0.00206	-0.00213	-0.000695
475.098	NaN	NaN	NaN	-0.000793	-6e-05	-0.000521	-0.00154	-0.00118	-0.0012	-0.00081	-0.000934	-0.00101	-0.000364	-0.00148	-0.00115	-0.000426	-0.000387	-0.00077	-0.00134	-0.00124	-0.000577	-0.000564	-0.000549	-0.000534	-0.000518	-0.000503	-0.000487	-0.00047	-0.000455	-0.000439	-0.00055	-0.000661	-0.000772	-0.000889	-0.001	-0.00113	-0.00126	-0.00138	-0.0015	-0.00157	-0.00144	-0.00131	-0.00118	-0.00104	-0.000909	-0.00077	-0.000628	-0.000565	-0.000703
476.262	NaN	NaN	NaN	-0.00169	-0.00126	-0.000723	-0.000238	-0.000923	-0.00138	-0.00117	-0.00126	-0.00104	-0.000207	-0.000801	-0.00142	-0.000979	-0.000805	-0.000726	-0.00115	-0.00145	-0.000235	-0.000291	-0.000354	-0.000413	-0.000481	-0.000544	-0.000608	-0.00068	-0.000743	-0.00077	-0.000671	-0.000571	-0.000472	-0.000367	-0.000267	-0.000151	-4e-05	7e-05	0.000181	0.000208	0.000129	5.5e-05	-2.9e-05	-0.000108	-0.00019	-0.000273	-0.000359	-0.000681	-0.000445
477.426	NaN	NaN	NaN	-0.000996	-0.000952	-0.00116	-0.000759	-0.000239	-0.00089	-0.00144	-0.000557	-0.000552	-0.000958	-0.000106	-0.000877	-0.000874	-0.000269	-0.00122	-0.00142	-0.00111	-0.000686	-0.00072	-0.000758	-0.000794	-0.000835	-0.000873	-0.000912	-0.000955	-0.000994	-0.00104	-0.00107	-0.0011	-0.00113	-0.00117	-0.0012	-0.00123	-0.00127	-0.00131	-0.00134	-0.00135	-0.00135	-0.00135	-0.00136	-0.00136	-0.00136	-0.00136	-0.00137	-0.00132	-0.00107
478.59	NaN	NaN	NaN	-0.000994	-0.000794	-0.00153	-0.00111	-0.000629	-0.000168	-0.00114	-0.00104	-0.00089	-0.000681	-0.00107	-0.00094	-0.000441	-0.000955	-0.00124	-0.000762	-0.00117	-0.000499	-0.000495	-0.000491	-0.000487	-0.000482	-0.000478	-0.000474	-0.000469	-0.000464	-0.000535	-0.000656	-0.000776	-0.000896	-0.00102	-0.00114	-0.00128	-0.00142	-0.00155	-0.00169	-0.00173	-0.00175	-0.00177	-0.0018	-0.00182	-0.00184	-0.00186	-0.00188	-0.000817	-0.00115
479.755	NaN	NaN	NaN	-0.0013	-0.000912	-0.00143	-0.00162	-0.00125	-0.000138	-0.000838	-0.000739	-0.00106	-0.000568	-0.000566	-0.000735	-0.000451	-0.000347	-0.000189	-0.000488	-0.000725	-0.00116	-0.00117	-0.00118	-0.00119	-0.0012	-0.00121	-0.00122	-0.00124	-0.00125	-0.00118	-0.00111	-0.00103	-0.000946	-0.000863	-0.000784	-0.000692	-0.000603	-0.000516	-0.000428	-0.00053	-0.00065	-0.000763	-0.000889	-0.00101	-0.00113	-0.00126	-0.00139	-0.00116	-0.00065
480.919	NaN	NaN	NaN	-0.00141	-0.00105	-0.00156	-0.000917	-0.000455	-6.9e-05	-0.0001	8.6e-05	0.000217	-0.000397	-0.00169	-0.00117	-0.000368	-0.000822	-0.000129	-2.5e-05	-0.000659	-0.000129	-0.000156	-0.000186	-0.000214	-0.000247	-0.000277	-0.000308	-0.000342	-0.000372	-0.000365	-0.000356	-0.000347	-0.000339	-0.000329	-0.00032	-0.00031	-0.0003	-0.00029	-0.0003	-0.000488	-0.000685	-0.000871	-0.00108	-0.00128	-0.00148	-0.00169	-0.0019	-0.00104	-0.000823
482.084	NaN	NaN	NaN	-0.00114	-0.000662	-0.00114	-0.000765	-0.000701	-0.000929	-0.00123	-2.9e-05	0.000193	-9.9e-05	-0.000218	-0.000477	-0.000487	-0.000211	-0.00011	-0.000129	-0.000718	-0.000724	-0.000743	-0.000764	-0.000784	-0.000807	-0.000828	-0.00085	-0.000875	-0.000889	-0.000859	-0.000829	-0.0008	-0.00077	-0.000739	-0.000709	-0.000675	-0.000642	-0.000609	-0.000617	-0.000752	-0.000893	-0.00103	-0.00118	-0.00132	-0.00146	-0.00161	-0.00176	-0.00164	0.000339
483.249	NaN	NaN	NaN	-0.000731	-0.000544	0.000159	-0.000181	-0.000441	-0.000331	-0.000546	-0.000152	-0.000317	-0.000937	-0.000851	-0.000207	-0.000518	-0.000383	-0.000246	-0.000978	-0.0012	-0.000715	-0.000732	-0.00075	-0.000768	-0.000789	-0.000807	-0.000827	-0.000848	-0.000852	-0.000842	-0.000832	-0.000821	-0.000811	-0.0008	-0.00079	-0.000778	-0.000766	-0.000755	-0.00078	-0.000856	-0.000935	-0.00101	-0.00109	-0.00117	-0.00126	-0.00134	-0.00141	-0.00108	-0.000159
484.414	NaN	NaN	NaN	-0.00115	-0.00079	-0.000878	-0.000761	-0.000761	-0.000615	-0.00111	-0.000771	-4.6e-05	-0.000199	-0.000223	8.1e-05	-5.8e-05	-0.000511	-0.000111	-0.00085	-0.000955	-0.000368	-0.000388	-0.000411	-0.000433	-0.000457	-0.00048	-0.000504	-0.00053	-0.000548	-0.000561	-0.000575	-0.000589	-0.000603	-0.000617	-0.000631	-0.000647	-0.000662	-0.000677	-0.000733	-0.000823	-0.000918	-0.00101	-0.00111	-0.0012	-0.0013	-0.0014	-0.00129	-0.000895	-0.000294
485.579	NaN	NaN	NaN	-0.000505	-0.000443	-0.000766	-0.000371	-0.000227	-0.000692	-0.00104	-0.00069	-0.000517	-0.000157	-0.000243	-0.000209	-0.000254	-0.000433	-0.000249	-0.00095	-0.000833	3.2e-05	1.6e-05	-3e-06	-2e-05	-4e-05	-5.9e-05	-7.8e-05	-9.9e-05	-0.000184	-0.000301	-0.000417	-0.000534	-0.000651	-0.000773	-0.00089	-0.00103	-0.00116	-0.00129	-0.00132	-0.00132	-0.00132	-0.00132	-0.00132	-0.00132	-0.00132	-0.00132	-0.000927	-0.000561	0.000315
486.744	NaN	NaN	NaN	-0.000212	7.1e-05	-9.1e-05	-0.000382	-0.000697	-0.000585	-0.00041	-7.3e-05	0.00026	-3e-06	-0.000214	0.000202	0.000157	-0.000184	-0.000178	-0.000825	-0.0011	-0.000518	-0.000537	-0.000558	-0.000578	-0.0006	-0.000621	-0.000643	-0.000671	-0.000721	-0.000778	-0.000835	-0.000891	-0.000948	-0.00101	-0.00106	-0.00113	-0.00119	-0.00126	-0.00123	-0.0012	-0.00116	-0.00113	-0.00109	-0.00105	-0.00102	-0.00098	-0.000844	-0.000213	0.000378
487.91	NaN	NaN	NaN	-0.000482	-0.000364	-0.000484	-0.00018	-0.000199	-0.000717	-0.000448	-0.000182	-1.1e-05	-5.8e-05	-0.000371	-0.000245	-0.000279	-0.00054	-0.000218	-0.000397	-0.00095	-0.000753	-0.00074	-0.000726	-0.000712	-0.000697	-0.000682	-0.000667	-0.00065	-0.000634	-0.000615	-0.000597	-0.000578	-0.000559	-0.00054	-0.000521	-0.0005	-0.000479	-0.000457	-0.000421	-0.000383	-0.000343	-0.000306	-0.000264	-0.000225	-0.000184	-0.000142	-0.000325	-4.7e-05	0.000489
489.075	NaN	NaN	NaN	-0.000149	-0.000321	-0.000238	0.000251	0.000115	-0.000433	-0.000361	0.00014	2.7e-05	-0.000583	-0.000336	0.000123	-7e-05	-0.000388	-0.000534	-0.000474	-0.000477	-0.000719	-0.000741	-0.000766	-0.00079	-0.000817	-0.000843	-0.000868	-0.000856	-0.000785	-0.000705	-0.000626	-0.000546	-0.000466	-0.000382	-0.000302	-0.000209	-0.00012	-5.6e-05	-7.3e-05	-9e-05	-0.000109	-0.000126	-0.000146	-0.000164	-0.000184	-0.000203	-5.2e-05	6.5e-05	0.000949
490.241	NaN	NaN	NaN	0.000287	-0.00021	-0.000394	-0.000128	-0.000169	-0.000677	-0.000518	1.5e-05	8.3e-05	-0.000323	-0.000494	-0.000271	-0.000104	-0.000321	-0.000325	-0.000697	-0.000786	-0.000343	-0.000339	-0.000334	-0.00033	-0.000324	-0.00032	-0.000315	-0.000351	-0.00041	-0.000477	-0.000544	-0.000611	-0.000678	-0.000748	-0.000815	-0.000894	-0.000969	-0.000964	-0.000849	-0.000728	-0.000602	-0.000484	-0.000351	-0.000225	-9.4e-05	3.9e-05	-0.000158	0.000514	0.00108
491.407	NaN	NaN	NaN	0.000453	0.000111	-0.000279	-0.000331	-0.000806	-0.000587	-0.000232	2.3e-05	0.000127	-0.000225	-4e-05	-8.1e-05	-0.000273	-0.000223	-0.000232	-0.000109	4.4e-05	-6.2e-05	-0.0001	-0.000144	-0.000186	-0.000233	-0.000277	-0.000322	-0.00036	-0.000393	-0.000431	-0.000469	-0.000507	-0.000545	-0.000585	-0.000622	-0.000667	-0.000709	-0.000709	-0.000674	-0.000638	-0.0006	-0.000564	-0.000524	-0.000487	-0.000447	-0.000406	8.9e-05	0.000815	0.00144
492.573	NaN	NaN	NaN	-0.000155	0.000145	-6.3e-05	-0.000243	-0.000443	-0.000553	-0.000414	-0.000139	-0.000312	-0.000308	-0.000143	-0.000211	-0.000176	-0.000139	-0.000276	-0.000608	-0.000498	9e-05	0.000135	0.000186	0.000234	0.000289	0.00034	0.000392	0.000383	0.000369	0.000353	0.000337	0.000321	0.000306	0.000289	0.000273	0.000255	0.000237	0.000189	0.00013	6.9e-05	5e-06	-5.6e-05	-0.000123	-0.000187	-0.000254	-0.000245	-4.3e-05	0.000662	0.00172
493.74	NaN	NaN	NaN	-0.000205	-0.000484	-0.00051	-0.000198	0.000107	-0.000119	-0.000342	-0.000215	-0.000284	-0.000386	-0.000275	-0.000315	-3.7e-05	0.00012	-0.000318	-0.000363	-0.000111	-3.8e-05	-3.9e-05	-4e-05	-4.2e-05	-4.3e-05	-4.4e-05	-4.8e-05	-6.6e-05	-8.1e-05	-9.9e-05	-0.000117	-0.000135	-0.000153	-0.000171	-0.000189	-0.00021	-0.00023	-0.000229	-0.000226	-0.000223	-0.00022	-0.000217	-0.000214	-0.000211	-0.000208	-0.000173	4.4e-05	0.000825	0.00187
494.906	NaN	NaN	NaN	-0.000557	-0.000221	-0.000212	-0.000367	-0.000342	-0.000237	-0.000343	-0.000423	-0.000243	-0.00035	-0.000272	-0.000206	-0.000152	0.000108	0.000112	-5.1e-05	-0.000154	-0.000235	-0.000243	-0.000252	-0.00026	-0.00027	-0.000279	-0.000287	-0.000291	-0.000295	-0.000298	-0.000302	-0.000306	-0.00031	-0.000314	-0.000317	-0.000322	-0.000324	-0.000318	-0.000312	-0.000306	-0.0003	-0.000294	-0.000288	-0.000282	-0.000275	0.000205	0.000571	0.000943	0.00231
496.072	NaN	NaN	NaN	-0.000242	-5.9e-05	3.4e-05	-0.000363	-0.000208	0.000102	5.6e-05	-2e-05	0.000175	-1e-06	-0.000214	-0.000162	-0.000111	2.9e-05	-5.9e-05	-0.000104	-0.000105	-1.6e-05	4e-06	2.7e-05	4.8e-05	7.3e-05	9.5e-05	9.3e-05	6e-05	3.1e-05	-2e-06	-3.5e-05	-6.8e-05	-0.0001	-0.000135	-0.000168	-0.000206	-0.000229	-0.000193	-0.000156	-0.000118	-7.8e-05	-4e-05	2e-06	4.3e-05	8.4e-05	0.000278	0.000322	0.00104	0.00223
497.239	NaN	NaN	NaN	-6e-05	-0.000106	5.8e-05	-4.7e-05	-0.000209	-0.000138	-0.000322	-0.000188	-0.000319	-0.000591	-8.5e-05	-6e-05	-0.000209	1.4e-05	3.1e-05	-0.000215	-0.000298	-0.000261	-0.000262	-0.000264	-0.000265	-0.000266	-0.000268	-0.00024	-0.000195	-0.000156	-0.000111	-6.6e-05	-2.1e-05	2.4e-05	7.2e-05	0.000116	0.000169	0.000185	0.00014	9.4e-05	4.6e-05	-5e-06	-5.2e-05	-0.000105	-0.000155	-0.000208	0.000675	0.000805	0.0014	0.00263
498.406	NaN	NaN	NaN	-0.000343	-0.00046	-0.000217	-0.000336	-0.000179	-0.000144	-0.000203	-1.5e-05	-6.8e-05	-0.000179	-0.000284	-0.000178	-0.000146	-0.000136	8.8e-05	-2.6e-05	-0.000217	-0.000298	-0.000307	-0.000317	-0.000326	-0.000337	-0.000347	-0.000346	-0.000347	-0.000347	-0.000348	-0.000348	-0.000349	-0.000349	-0.00035	-0.00035	-0.000351	-0.000323	-0.00027	-0.000216	-0.00016	-0.000101	-4.5e-05	1.7e-05	7.5e-05	0.000136	0.000626	0.000877	0.00199	0.00285
499.573	NaN	NaN	NaN	-0.000152	4.6e-05	-0.000488	-0.000427	-0.000102	-0.000312	-0.000133	0.000184	-0.000346	-0.000214	-7.7e-05	-0.000302	-0.000131	-0.00017	0.000152	1.9e-05	-0.000109	-5.9e-05	-6.8e-05	-8e-05	-9e-05	-0.000102	-0.000116	-0.000142	-0.000172	-0.000199	-0.000228	-0.000258	-0.000288	-0.000318	-0.000349	-0.000379	-0.000414	-0.000367	-0.000279	-0.000191	-9.8e-05	-1e-06	9e-05	0.000192	0.000289	0.00039	0.000735	0.00071	0.00172	0.00305
500.74	NaN	NaN	NaN	-0.000261	-0.000293	-0.000179	9e-06	6.2e-05	-0.000187	-0.000223	-9.5e-05	0.000155	4.6e-05	6.4e-05	-8.8e-05	-0.000387	-0.000169	3.1e-05	-0.000245	-0.000297	0.000138	0.000181	0.00023	0.000276	0.000328	0.00035	0.000299	0.000242	0.000191	0.000134	7.7e-05	2e-05	-3.7e-05	-9.7e-05	-0.000154	-0.000221	-0.000188	-0.000133	-7.7e-05	-1.9e-05	4.2e-05	9.9e-05	0.000163	0.000224	0.000344	0.00075	0.00115	0.00207	0.00339
501.908	NaN	NaN	NaN	-5.3e-05	-0.000174	-1.1e-05	-8.1e-05	-0.00031	-0.000126	9.2e-05	0.000112	0.000232	3.8e-05	-0.000275	-0.00018	-6.7e-05	-0.000133	5.2e-05	0.000173	0.000137	5.7e-05	4.9e-05	4.1e-05	3.3e-05	2.4e-05	9e-06	-1.6e-05	-4.4e-05	-6.8e-05	-9.6e-05	-0.000124	-0.000152	-0.00018	-0.000209	-0.000237	-0.00027	-0.000222	-0.00017	-0.000117	-6.1e-05	-3e-06	5.2e-05	0.000113	0.000171	0.000383	0.000492	0.00141	0.00239	0.00323
503.075	NaN	NaN	NaN	1e-05	6.4e-05	1.6e-05	0.000211	0.000227	0.00024	-1.9e-05	-6.1e-05	5.5e-05	-0.000276	-8.3e-05	0.000199	7e-05	4.3e-05	6.7e-05	0	3e-05	0.000112	0.000117	0.000123	0.000128	0.000135	0.000131	0.000124	0.000115	0.000108	0.0001	9.2e-05	8.4e-05	7.5e-05	6.7e-05	5.9e-05	5.1e-05	5.9e-05	6.6e-05	7.4e-05	8.1e-05	9e-05	9.7e-05	0.000106	0.000114	0.000391	0.000746	0.00113	0.00247	0.00385
504.243	NaN	NaN	NaN	0.000117	-8.1e-05	-0.000261	6.5e-05	4e-05	2.7e-05	0.0002	0.000144	-7.6e-05	-0.000245	7.5e-05	-4.8e-05	-0.000194	-0.000189	-0.000129	-0.000266	-0.000332	-6e-05	-3e-05	3e-06	3.5e-05	7.1e-05	5.1e-05	1.5e-05	-2.5e-05	-6e-05	-9.9e-05	-0.000139	-0.000178	-0.000218	-0.00026	-0.000299	-0.000322	-0.000268	-0.000215	-0.000162	-0.000106	-4.7e-05	8e-06	7e-05	0.000128	0.000241	0.000806	0.00153	0.00267	0.00409
505.411	NaN	NaN	NaN	0.000246	0.000436	-0.00022	-0.000142	5.2e-05	2e-05	-0.000107	4.6e-05	7.5e-05	-0.000199	-4.6e-05	0.000142	-1.4e-05	-0.000129	4.9e-05	-9e-06	-0.000101	-3.1e-05	-2.2e-05	-1.2e-05	-3e-06	8e-06	3e-06	-4e-06	-1.1e-05	-1.7e-05	-2.4e-05	-3.2e-05	-3.9e-05	-4.6e-05	-5.3e-05	-6e-05	-6.4e-05	-5.5e-05	-4.6e-05	-3.7e-05	-2.7e-05	-1.7e-05	-8e-06	2e-06	1.2e-05	0.000515	0.00116	0.00203	0.00307	0.00478
506.578	NaN	NaN	NaN	0.000286	-8.6e-05	-0.000303	7.1e-05	0.00011	-1.3e-05	4.1e-05	-4.1e-05	-0.00015	0	-0.000223	-6.4e-05	-0.000139	-0.000124	0.000241	0.000155	-2e-06	-4.8e-05	-5.1e-05	-5.4e-05	-5.7e-05	-5.8e-05	-5.2e-05	-4.5e-05	-3.7e-05	-3e-05	-2.2e-05	-1.5e-05	-7e-06	1e-06	9e-06	1.7e-05	4.8e-05	9.9e-05	0.000149	0.0002	0.000254	0.000309	0.000362	0.000421	0.000476	0.000391	0.00114	0.00181	0.00329	0.0051
507.747	NaN	NaN	NaN	-5.9e-05	-0.000106	-8.2e-05	4.8e-05	0.0001	0.000272	2.6e-05	-3.1e-05	0.000106	-4.6e-05	-0.000259	2.8e-05	-3e-05	-1.4e-05	7.5e-05	-1e-05	0.000118	-9.6e-05	-0.000127	-0.000162	-0.000195	-0.000207	-0.000169	-0.00013	-8.8e-05	-5e-05	-7e-06	3.6e-05	7.8e-05	0.000121	0.000166	0.000209	0.000222	0.000213	0.000205	0.000196	0.000188	0.000178	0.00017	0.00016	0.000151	0.000752	0.00113	0.00212	0.00324	0.00492
508.915	NaN	NaN	NaN	-0.000232	-0.000107	3.7e-05	-0.000151	-0.000211	-6.6e-05	-0.000182	-4.7e-05	0.000295	0.0001	6.5e-05	2.2e-05	-0.00012	-0.000247	-4.7e-05	-0.000102	0.000285	0.000104	6.7e-05	2.5e-05	-1.5e-05	-3.9e-05	-4e-05	-4.1e-05	-4.2e-05	-4.3e-05	-4.4e-05	-4.5e-05	-4.6e-05	-4.7e-05	-4.8e-05	-4.9e-05	-1.1e-05	3.6e-05	8.1e-05	0.000128	0.000177	0.000227	0.000275	0.000329	0.00038	0.000561	0.0013	0.00225	0.00378	0.00562
510.083	NaN	NaN	NaN	-0.000164	-5.6e-05	0.000219	0.000172	2.7e-05	-0.000358	-1.6e-05	1.2e-05	0.000178	0.000201	0.000148	-8e-06	8e-06	-0.000165	-0.000144	9.8e-05	0.000295	0.000337	0.000337	0.000337	0.000336	0.000294	0.000236	0.000176	0.00011	5.2e-05	-1.4e-05	-8e-05	-0.000146	-0.000212	-0.000281	-0.000347	-0.000345	-0.000337	-0.000329	-0.00032	-0.000312	-0.000303	-0.000294	-0.000285	-0.000179	0.000799	0.00105	0.00244	0.00422	0.00583
511.252	NaN	NaN	NaN	0.000191	0.000326	0.000144	8.2e-05	-1.6e-05	-0.000252	0.000102	0.000227	0.000142	0.000183	-2.9e-05	0.000258	0.000151	-0.000133	-4.5e-05	-9e-06	1.9e-05	0.00031	0.000338	0.00037	0.000401	0.000348	0.000283	0.000217	0.000142	7.7e-05	3e-06	-7.1e-05	-0.000145	-0.00022	-0.000298	-0.000363	-0.000303	-0.000247	-0.000191	-0.000134	-7.4e-05	-1.2e-05	4.6e-05	0.000112	0.000203	0.000633	0.00141	0.00233	0.00454	0.00614
512.421	NaN	NaN	NaN	-9.8e-05	0.000285	0.000171	3.5e-05	7.3e-05	-0.000351	-0.000118	7.6e-05	3e-06	-0.000102	0.000103	6.5e-05	0.000145	-9e-05	2.1e-05	-8.1e-05	-7.6e-05	-3.9e-05	-3.7e-05	-3.4e-05	-3.1e-05	-1.9e-05	-8e-06	4e-06	1.7e-05	2.8e-05	4.1e-05	5.4e-05	6.7e-05	8e-05	9.4e-05	0.000107	0.000124	0.00014	0.000156	0.000173	0.00019	0.000208	0.000224	0.000243	0.000229	0.000559	0.00135	0.00252	0.0046	0.00595
513.589	NaN	NaN	NaN	0.000292	4.9e-05	-0.000148	-2.5e-05	1.6e-05	-8.8e-05	0.000165	5e-05	-5.4e-05	1.4e-05	0.000154	3.5e-05	0.000176	-0.000204	0.000115	2.9e-05	6.1e-05	0.00014	0.000145	0.000151	0.000152	0.000137	0.000123	0.000108	9.2e-05	7.8e-05	6.2e-05	4.6e-05	3e-05	1.3e-05	-4e-06	-1.1e-05	-4e-06	2e-06	8e-06	1.4e-05	2e-05	2.7e-05	3.3e-05	4e-05	0.000236	0.000587	0.00152	0.00277	0.00489	0.00676
514.758	NaN	NaN	NaN	0.000278	0.000303	3e-06	-0.000113	5.8e-05	-0.000108	0.000182	0.000233	6.6e-05	7.1e-05	0.000121	0.000112	-1.4e-05	-0.000117	8.8e-05	-0.000141	4e-06	-3.1e-05	-4e-05	-5e-05	-4.7e-05	-2.7e-05	-1e-05	9e-06	2.9e-05	4.7e-05	6.7e-05	8.8e-05	0.000108	0.000128	0.00015	0.000165	0.000183	0.0002	0.000217	0.000235	0.000253	0.000272	0.000289	0.000309	0.000348	0.000731	0.00176	0.00289	0.00483	0.00695
515.928	NaN	NaN	NaN	0.000281	-5e-06	-0.000117	0.000111	0.000339	-3.2e-05	2.7e-05	0.000117	5.9e-05	-2e-06	6e-06	0.00011	0.000226	-2e-06	-8.5e-05	-1.8e-05	-3e-06	0.000243	0.000266	0.000292	0.000292	0.000276	0.000262	0.000247	0.00023	0.000215	0.000199	0.000182	0.000165	0.000148	0.000131	0.000122	0.000111	0.000101	9.1e-05	8.1e-05	7e-05	5.9e-05	4.9e-05	3.7e-05	0.000426	0.000664	0.00197	0.00298	0.00505	0.0075
517.097	NaN	NaN	NaN	0.000164	-4.9e-05	0.000256	-7.8e-05	-2.1e-05	-9.1e-05	0.000334	5e-05	2.6e-05	3.4e-05	0.000127	0.000224	-1.2e-05	-2.8e-05	-1.2e-05	-5.6e-05	7.6e-05	0.000242	0.000255	0.000269	0.000246	0.000205	0.000166	0.000127	8.4e-05	4.6e-05	2e-06	-4.1e-05	-8.5e-05	-0.000128	-0.000174	-0.000148	-0.000102	-5.8e-05	-1.4e-05	3e-05	7.6e-05	0.000124	0.000169	0.00022	0.000443	0.000669	0.00158	0.00309	0.00538	0.00768
518.267	NaN	NaN	NaN	0.00035	0.000242	-7.5e-05	0.0003	9.9e-05	0.000104	0.000265	0.000224	6.1e-05	0.000191	0.000199	-7.9e-05	0.000105	0.000145	1.6e-05	-0.000142	2e-06	2.4e-05	2.3e-05	2.2e-05	2e-05	1.6e-05	1.2e-05	8e-06	4e-06	0	-5e-06	-9e-06	-1.3e-05	-1.8e-05	-2.3e-05	-2.6e-05	-3e-05	-3.4e-05	-3.7e-05	-4.1e-05	-4.5e-05	-4.9e-05	-5.2e-05	-5.6e-05	0.000292	0.000934	0.00179	0.00335	0.00573	0.00814
519.436	NaN	NaN	NaN	0.000106	5.8e-05	0.000138	0.000121	-0.000144	-6.4e-05	0.000335	0.00018	7.4e-05	0.000171	0.000203	0.000108	0.000102	0.000164	-6.7e-05	8.6e-05	0.000109	-9e-05	-0.000107	-0.000122	-0.000105	-8.6e-05	-6.7e-05	-4.9e-05	-2.8e-05	-1e-05	1.1e-05	3.2e-05	5.2e-05	7.3e-05	9.3e-05	0.000108	0.000126	0.000143	0.00016	0.000177	0.000195	0.000214	0.000231	0.000207	0.000169	0.000911	0.00173	0.0034	0.00602	0.00855
520.606	NaN	NaN	NaN	-6.6e-05	-0.000103	-3.4e-05	-9.2e-05	-0.000106	0.0001	0.000218	5.4e-05	6.4e-05	5.2e-05	9.4e-05	6.8e-05	3.9e-05	0.000148	6.7e-05	2e-06	-1.6e-05	-6e-06	-5e-06	-7e-06	-1.8e-05	-3e-05	-4.2e-05	-5.4e-05	-6.7e-05	-7.8e-05	-9.2e-05	-0.000105	-0.000118	-0.000131	-0.000132	-0.000102	-6.6e-05	-3.2e-05	2e-06	3.7e-05	7.2e-05	0.00011	0.000145	0.000178	0.000301	0.000913	0.00187	0.00363	0.00621	0.00867
521.776	NaN	NaN	NaN	0.000288	9.5e-05	-2.8e-05	6.3e-05	1.3e-05	-0.000141	5.4e-05	1.2e-05	0.000172	4.6e-05	0.000192	0.000213	5e-06	0.000346	-6.4e-05	4.3e-05	-0.000128	-0.000102	-9.7e-05	-0.0001	-0.00011	-0.000122	-0.000134	-0.000145	-0.000158	-0.000169	-0.000181	-0.000194	-0.000207	-0.000219	-0.000209	-0.000171	-0.000126	-8.4e-05	-4.2e-05	1e-06	4.6e-05	9.2e-05	0.000136	0.000192	0.000465	0.000883	0.0019	0.0038	0.00628	0.0089
522.946	NaN	NaN	NaN	-8.1e-05	6.3e-05	6e-06	8.7e-05	-0.000185	0.000202	0.000344	0.000199	0.000243	0.00014	-4e-05	0.000281	0.00023	0.000178	9.6e-05	-0.000113	0.000128	0.000305	0.000317	0.000302	0.00027	0.000233	0.000198	0.000163	0.000124	9e-05	5.1e-05	1.2e-05	-2.7e-05	-6.6e-05	-8.1e-05	-7.4e-05	-6.7e-05	-6e-05	-5.4e-05	-4.7e-05	-4e-05	-3.2e-05	-2.5e-05	0.000209	0.000414	0.000867	0.00203	0.00374	0.00678	0.00916
524.116	NaN	NaN	NaN	3.9e-05	0.000237	7.4e-05	7.4e-05	-7.9e-05	0.000129	0.000314	0.000148	0.000107	-8.9e-05	6.5e-05	0.000345	0.000203	0.000107	-9.4e-05	8.9e-05	3.2e-05	0.00013	0.000139	0.000131	0.000119	0.000106	9.4e-05	8.1e-05	6.7e-05	5.5e-05	4.1e-05	2.7e-05	1.3e-05	-1e-06	-4e-06	-2e-06	2e-06	5e-06	8e-06	1.1e-05	1.4e-05	1.7e-05	2e-05	0.000134	0.000487	0.000876	0.00213	0.0038	0.00694	0.00977
525.287	NaN	NaN	NaN	0.000199	0.000298	8.4e-05	-0.000115	-0.000144	9.2e-05	0.000182	0.000177	-6.3e-05	0.000166	3e-05	0.000152	0.000374	0.000356	0.000225	-0.000202	0.000151	0.000144	0.000141	0.00014	0.000139	0.000138	0.000137	0.000135	0.000134	0.000133	0.000132	0.00013	0.000129	0.000128	0.00012	0.000112	0.000102	9.3e-05	8.4e-05	7.4e-05	6.5e-05	5.4e-05	4.5e-05	0.000278	0.000379	0.000977	0.00218	0.0042	0.00719	0.01001
526.457	NaN	NaN	NaN	0.00011	7.3e-05	0.000183	0.000119	1.2e-05	0.000103	-4.2e-05	0.000142	0.000189	-0.000202	6.7e-05	0.00023	3.4e-05	3e-06	0.000367	8e-06	0.000246	0.000259	0.000257	0.000234	0.000212	0.000187	0.000164	0.00014	0.000114	9.1e-05	6.4e-05	3.8e-05	1.2e-05	-1.4e-05	5e-06	2.7e-05	5.1e-05	7.5e-05	9.8e-05	0.000122	0.000146	0.000172	0.000196	3.2e-05	0.000297	0.00098	0.00209	0.00407	0.00717	0.01017
527.628	NaN	NaN	NaN	7.8e-05	9.1e-05	9.9e-05	0.00021	0.000158	-0.000165	0.000233	0.000327	0.000202	0.000228	8e-05	0.000359	0.00046	0.000245	0.000261	0.000154	0.000168	0.000469	0.000475	0.000438	0.000404	0.000364	0.000328	0.00029	0.000249	0.000212	0.000171	0.000129	8.7e-05	5.1e-05	5e-05	5e-05	4.9e-05	4.8e-05	4.7e-05	4.6e-05	4.6e-05	4.5e-05	4.4e-05	0.000288	0.000578	0.000812	0.00207	0.00413	0.0072	0.01052
528.799	NaN	NaN	NaN	0.000266	2.8e-05	3.4e-05	0.000179	-0.00011	1.1e-05	2.2e-05	0.000249	0.00033	0.000113	0.000141	0.000207	0.000252	0.000151	7.9e-05	0.000176	0.000129	0.000201	0.000201	0.000192	0.000184	0.000174	0.000165	0.000157	0.000147	0.000138	0.000128	0.000118	0.000108	0.000103	0.000117	0.000129	0.000144	0.000159	0.000173	0.000187	0.000202	0.000217	0.000231	8.9e-05	0.000519	0.00101	0.00213	0.00447	0.00769	0.01085
529.97	NaN	NaN	NaN	0.000139	0.000337	0.000195	0.0001	0.000148	-7e-06	0.000181	0.000141	0.000138	0.000358	0.000281	0.000156	0.000342	0.00031	0.000263	-0.000102	0.000271	0.000233	0.000222	0.000207	0.000193	0.000176	0.000161	0.000146	0.000129	0.000113	9.6e-05	7.9e-05	6.2e-05	5.2e-05	5.2e-05	5.1e-05	5e-05	5e-05	4.9e-05	4.9e-05	4.8e-05	4.8e-05	9e-05	0.000253	0.000379	0.000946	0.00228	0.0045	0.00769	0.01128
531.141	NaN	NaN	NaN	0.000129	0.000196	7.9e-05	-3.9e-05	4.8e-05	2.9e-05	0.000305	0.000248	-6e-06	3.5e-05	0.000168	0.000198	0.000128	0.000624	0.000298	-4e-05	0.000193	0.000316	0.000305	0.000287	0.00027	0.000251	0.000233	0.000215	0.000195	0.000177	0.000156	0.000136	0.000116	0.000107	0.000109	0.000111	0.000114	0.000116	0.000118	0.00012	0.000122	0.000124	0.000246	0.000224	0.000449	0.000915	0.00233	0.00455	0.0076	0.01131
532.313	NaN	NaN	4.7e-05	0.00015	0.000141	0.000272	0.000219	0.000309	4.5e-05	1.6e-05	9.5e-05	0.000219	0.000244	0.000165	0.000301	1e-05	0.000198	0.000391	-0.000157	0.000384	0.000268	0.000242	0.000213	0.000186	0.000155	0.000126	9.6e-05	6.3e-05	3.4e-05	1e-06	-3.2e-05	-6.5e-05	-5.1e-05	-1.2e-05	2.5e-05	6.7e-05	0.000109	0.000149	0.00019	0.000233	0.000278	0.000229	0.000206	0.000454	0.000949	0.00237	0.00457	0.00761	0.01141
533.484	NaN	NaN	0.00026	0.000201	5.4e-05	0.000166	0.000276	9.1e-05	2.7e-05	0.0001	1.5e-05	0.000183	0.000103	2e-06	0.000245	0.000159	0.000164	6.9e-05	-0.000155	0.000158	0.000221	0.000215	0.000208	0.000201	0.000194	0.000187	0.000179	0.000171	0.000164	0.000156	0.000148	0.00014	0.000136	0.000133	0.000131	0.000128	0.000126	0.000123	0.000121	0.000118	0.000115	-4.5e-05	0.000329	0.000493	0.000967	0.00236	0.00451	0.00745	0.01139
534.656	NaN	NaN	6e-06	4.7e-05	0.000372	0.000172	0.000156	9.7e-05	-0.000126	0.000204	0.000121	0.000271	0.00029	7.4e-05	0.000293	0.000453	0.000226	1.9e-05	-3.5e-05	0.000162	0.000297	0.000291	0.000285	0.000279	0.000272	0.000265	0.000258	0.000251	0.000244	0.000237	0.000229	0.000222	0.000187	0.000149	0.000113	7.1e-05	3e-05	-1e-05	-5e-05	-9.2e-05	-0.000136	9.6e-05	5.4e-05	0.000304	0.00109	0.00238	0.00458	0.00776	0.01169
535.828	NaN	NaN	-3e-06	0.000221	4.4e-05	0.00032	0.000327	0.000424	-2e-06	0.000165	0.000255	0.000257	0.000322	0.000241	0.000227	0.000301	0.000339	0.000239	-1e-06	0.000189	0.000397	0.000371	0.000342	0.000315	0.000284	0.000255	0.000226	0.000193	0.000164	0.000132	9.9e-05	6.8e-05	6e-05	5.1e-05	4.3e-05	3.4e-05	2.4e-05	1.5e-05	6e-06	-3e-06	-1.3e-05	0.000303	0.000243	0.000402	0.000977	0.00236	0.00465	0.00793	0.01182
537	NaN	NaN	5.3e-05	0.000282	0.000407	0.000165	8.9e-05	0.000167	-1.4e-05	0.000262	0.000238	0.000314	0.000411	6.2e-05	0.000136	0.000365	0.00022	0.000301	6.9e-05	0.000282	0.00026	0.000264	0.000269	0.000274	0.000279	0.000284	0.000289	0.000295	0.0003	0.000305	0.000311	0.000305	0.000265	0.000222	0.000182	0.000135	9e-05	4.6e-05	1e-06	-4.6e-05	-9.5e-05	0.000156	0.000323	0.000351	0.000904	0.00224	0.00458	0.008	0.01192
538.172	NaN	NaN	0.000145	0.000167	0.000124	0.000289	0.00011	0.000225	0.000198	0.000154	7.7e-05	0.000226	-3.7e-05	0.000216	0.000255	0.000275	0.000302	0.000114	3.2e-05	0.00031	0.000238	0.000226	0.000213	0.000201	0.000187	0.000174	0.000161	0.000146	0.000133	0.000118	0.000103	9.4e-05	9.1e-05	8.8e-05	8.6e-05	8.2e-05	7.9e-05	7.6e-05	7.3e-05	7e-05	6.6e-05	0.000285	0.000221	0.000203	0.00098	0.00211	0.00451	0.00768	0.01192
539.344	NaN	NaN	0.00019	0.000456	0.000144	0.000276	0.000263	0.000299	0.000225	0.000332	0.000256	0.000225	0.000132	0.000188	-6.9e-05	0.00023	0.000356	0.000327	7e-06	0.00036	0.000285	0.000282	0.000279	0.000276	0.000272	0.000269	0.000266	0.000262	0.000259	0.000255	0.000251	0.000231	0.000196	0.000159	0.000124	8.2e-05	4.3e-05	4e-06	-3.5e-05	-7.7e-05	-9.6e-05	6.1e-05	0.000194	0.000489	0.000731	0.00224	0.00447	0.00795	0.01179
540.517	NaN	NaN	3.1e-05	0.000176	0.000106	0.000262	0.000249	0.00023	0.000281	0.000391	0.000211	0.000213	0.000246	0.000119	6e-05	0.000264	0.000311	0.000288	-4.7e-05	0.000289	0.000432	0.000393	0.00035	0.00031	0.000263	0.00022	0.000176	0.000127	8.4e-05	3.5e-05	-1.4e-05	-2.6e-05	-1.8e-05	-9e-06	-1e-06	8e-06	1.8e-05	2.7e-05	3.6e-05	4.5e-05	2.9e-05	5.8e-05	0.000384	0.000486	0.000758	0.00205	0.00456	0.00798	0.01212
541.689	NaN	NaN	0.000224	0.000186	0.000167	7.5e-05	8.3e-05	0.000105	0.000128	0.000238	0.000128	0.000187	0.000121	0.000253	0.000138	0.000362	0.000107	4.9e-05	6.1e-05	0.000366	0.000467	0.000442	0.000414	0.000387	0.000357	0.000328	0.0003	0.000267	0.000239	0.000207	0.000175	0.000178	0.00019	0.000203	0.000215	0.00023	0.000243	0.000257	0.000271	0.000285	0.000301	8.5e-05	0.000249	0.000368	0.000784	0.00215	0.00424	0.00792	0.01239
542.862	NaN	NaN	-6.4e-05	0.000289	0.000241	0.000161	0.000383	-1.8e-05	0.000164	0.000249	9.4e-05	0.000256	0.000191	0.000281	0.000243	0.000373	0.000316	0.000233	0.000163	0.000228	0.000262	0.000244	0.000225	0.000206	0.000185	0.000166	0.000146	0.000123	0.000104	8.1e-05	5.9e-05	7e-05	8.5e-05	0.000101	0.000115	0.000133	0.000149	0.000166	0.000182	0.0002	0.000275	0.000169	0.000336	0.000487	0.000733	0.00209	0.00403	0.00784	0.0123
544.035	NaN	NaN	0.000364	0.000208	0.000182	0.000147	0.000195	0.000208	0.000125	0.00015	0.000267	9.1e-05	0.000179	0.000276	0.000287	0.000145	0.000171	0.000157	0.000177	0.000164	0.000276	0.000294	0.000314	0.000332	0.000353	0.000373	0.000393	0.000416	0.000436	0.000458	0.000478	0.000444	0.00041	0.000374	0.00034	0.0003	0.000262	0.000224	0.000186	0.000146	0.00024	0.00022	0.000262	0.000272	0.000959	0.00197	0.00407	0.00775	0.01211
545.208	NaN	NaN	0.000233	0.000282	0.000222	0.000145	0.000287	0.000287	-1.2e-05	0.000342	0.000348	0.000293	0.000394	0.000111	0.000148	0.00022	0.000237	0.000155	0.000175	0.000103	0.000213	0.000206	0.000198	0.000191	0.000182	0.000174	0.000166	0.000157	0.00015	0.000141	0.000135	0.000144	0.000154	0.000164	0.000174	0.000185	0.000196	0.000207	0.000218	0.000229	0.000277	0.000295	0.000222	0.000553	0.000648	0.00204	0.00424	0.00773	0.01188
546.381	NaN	NaN	0.00011	0.000214	5.5e-05	0.000221	0.000156	0.000206	2.7e-05	0.000151	0.000265	0.00027	0.000225	0.000411	0.000131	0.000129	3.4e-05	0.000116	0.000159	0.000202	0.00042	0.000389	0.000354	0.000321	0.000284	0.000249	0.000213	0.000174	0.000139	9.9e-05	7.7e-05	9.8e-05	0.000119	0.000141	0.000162	0.000187	0.00021	0.000233	0.000257	0.000282	0.000238	0.000221	0.000134	0.000325	0.000655	0.00199	0.00414	0.00762	0.0122
547.555	NaN	NaN	0.000187	6.1e-05	9.7e-05	0.000387	0.000336	0.000165	0.000112	0.000165	3.8e-05	0.000225	0.00033	0.000222	0.000124	7.7e-05	0.000189	0.000277	0.000113	0.000411	0.000271	0.000248	0.000222	0.000198	0.00017	0.000144	0.000117	8.8e-05	6.2e-05	3.2e-05	1.8e-05	2.3e-05	2.9e-05	3.4e-05	4e-05	4.6e-05	5.2e-05	5.8e-05	6.4e-05	7e-05	0.000263	0.000298	8.4e-05	0.00021	0.000581	0.00187	0.00403	0.00762	0.01226
548.728	NaN	NaN	0.000222	0.000248	0.000251	0.00019	0.000177	0.000334	0.000127	0.000197	0.000197	0.000154	0.000165	3.2e-05	0.000231	0.000123	0.000188	2.4e-05	0.000146	0.000268	0.000165	0.000141	0.000115	9e-05	6.1e-05	3.4e-05	7e-06	-2.3e-05	-5e-05	-8e-05	-8.8e-05	-7.6e-05	-6.5e-05	-5.4e-05	-4.2e-05	-2.9e-05	-1.7e-05	-5e-06	8e-06	2.1e-05	0.000277	0.000142	0.000198	0.000321	0.000552	0.0018	0.00394	0.0077	0.01213
549.902	NaN	NaN	0.000278	0.000459	0.000194	0.000273	0.000237	0.000211	4.5e-05	6.7e-05	0.000143	0.000115	0.000266	0.000409	0.000236	0.000125	0.000151	0.000178	0.00028	0.000239	5.2e-05	4.4e-05	3.5e-05	2.6e-05	1.6e-05	6e-06	-3e-06	-1.4e-05	-2.3e-05	-3.4e-05	-3.7e-05	-3.4e-05	-3.2e-05	-3e-05	-2.8e-05	-2.5e-05	-2.3e-05	-2e-05	-1.8e-05	0	0.000259	0.000179	7.9e-05	0.000402	0.00048	0.00153	0.00369	0.00751	0.01221
551.076	NaN	NaN	0.000124	0.000312	9.8e-05	0.000138	0.000223	0.000191	0.000158	0.000243	0.000232	0.00027	0.000335	0.000264	0.000237	0.000193	9.7e-05	0.000351	0.000169	0.000312	0.000113	9.5e-05	7.5e-05	5.5e-05	3.3e-05	1.3e-05	-8e-06	-3.1e-05	-5.2e-05	-7.5e-05	-6.6e-05	-5e-05	-3.4e-05	-1.7e-05	-1e-06	1.8e-05	3.6e-05	5.4e-05	7.2e-05	0.000138	0.000191	0.000253	1.8e-05	0.000249	0.000381	0.00151	0.00383	0.00729	0.01179
552.25	NaN	NaN	6e-05	0.000233	0.000271	0.00036	0.000244	0.000282	8.1e-05	8.7e-05	0.000239	8.5e-05	0.000119	0.000281	0.000216	0.000247	0.00027	0.000262	0.000127	0.000192	0.000283	0.000249	0.000211	0.000175	0.000133	9.5e-05	5.6e-05	1.2e-05	-2.6e-05	-7e-05	-4.5e-05	-1.6e-05	1.4e-05	4.6e-05	7.5e-05	0.00011	0.000144	0.000176	0.00021	0.00018	4.9e-05	0.000183	0.000221	0.000257	0.000488	0.00179	0.00367	0.00726	0.01172
553.424	NaN	NaN	0.000155	0.000378	0.000354	0.000185	0.00033	0.000165	7.6e-05	0.000126	0.000368	0.000225	0.000311	0.00019	0.00022	0.000153	0.000348	0.00022	0.000204	0.000174	0.000239	0.000226	0.000211	0.000197	0.000181	0.000166	0.000151	0.000134	0.000119	0.000102	9.2e-05	8.2e-05	7.1e-05	6.1e-05	5e-05	3.8e-05	2.7e-05	1.5e-05	4e-06	4.9e-05	0.00016	0.000247	0.000166	0.000286	0.000614	0.00155	0.00369	0.00708	0.01154
554.598	NaN	NaN	0.000145	0.000204	0.000307	0.00027	0.000184	0.000181	0.000147	0.000242	0.000204	0.000175	0.000201	0.000246	0.000169	0.000248	0.000312	0.000197	0.000108	0.000133	0.000195	0.000172	0.000145	0.00012	9.2e-05	6.6e-05	3.9e-05	9e-06	-1.8e-05	-3.9e-05	-2.1e-05	-4e-06	1.4e-05	3.3e-05	5.1e-05	7.2e-05	9.3e-05	0.000112	0.000132	0.000167	0.000231	0.000311	-2e-06	0.000233	0.000363	0.00142	0.00356	0.00706	0.01123
555.773	NaN	NaN	1.8e-05	0.000186	0.000293	0.000277	0.000215	8e-05	0.000151	0.000163	0.000245	0.000365	0.000382	0.000288	0.000314	0.000213	0.000263	0.000258	0.000198	0.000435	0.000171	0.000158	0.000143	0.00013	0.000114	9.9e-05	8.4e-05	6.8e-05	5.3e-05	4.8e-05	7.1e-05	9.3e-05	0.000116	0.00014	0.000163	0.00019	0.000216	0.000241	0.000267	3.4e-05	0.000135	0.000274	0.000122	0.000224	0.00041	0.00133	0.00334	0.00697	0.01114
556.947	NaN	NaN	0.000151	0.000343	0.00033	0.00019	0.000198	0.000247	0.000153	0.000125	0.000232	0.000252	0.000194	0.000313	0.000313	0.000211	0.000141	0.000192	0.000148	0.000422	0.000172	0.000172	0.000171	0.000171	0.00017	0.00017	0.000169	0.000169	0.000168	0.00016	0.000143	0.000125	0.000107	8.8e-05	7.1e-05	5e-05	3e-05	1.1e-05	-9e-06	0.000175	0.000161	0.000116	0.000414	0.000292	0.000607	0.00126	0.00334	0.00683	0.01095
558.122	NaN	NaN	0.000133	0.000134	0.000258	0.000302	0.000286	0.000332	0.000266	0.000215	0.000209	7.6e-05	5.8e-05	0.000291	0.000232	0.00014	0.000315	0.000188	8.9e-05	0.00025	0.000163	0.000159	0.000155	0.00015	0.000146	0.000142	0.000137	0.000132	0.000128	0.00013	0.000139	0.000148	0.000156	0.000165	0.000174	0.000184	0.000194	0.000203	0.000213	0.00034	9.9e-05	0.000177	0.000446	0.000317	0.000582	0.00124	0.00334	0.00664	0.01109
559.297	NaN	NaN	0.000103	0.000266	0.000208	0.000159	0.000308	0.000327	0.000205	0.000245	0.000376	0.000305	0.000258	0.000354	0.000261	0.000239	0.000222	0.000292	0.000165	0.00012	0.000208	0.000203	0.000197	0.000191	0.000184	0.000178	0.000172	0.000165	0.000159	0.000157	0.000159	0.00016	0.000161	0.000162	0.000164	0.000165	0.000166	0.000168	0.000169	0.000366	0.000376	0.000148	0.000257	0.000232	0.000494	0.00128	0.00306	0.00658	0.01092
560.472	NaN	NaN	0.000126	0.000216	0.000351	0.00037	0.000311	0.000239	0.000202	0.000353	0.000434	0.000291	0.00016	0.000286	0.000325	0.000437	0.000326	0.000234	0.000189	0.000128	0.00021	0.000214	0.000218	0.000221	0.000226	0.000229	0.000233	0.000238	0.000242	0.000236	0.000226	0.000216	0.000207	0.000196	0.000187	0.000175	0.000165	0.000154	0.000143	0.000137	0.000265	0.000311	0.000396	0.000199	0.00048	0.0012	0.00293	0.00652	0.01077
561.647	NaN	NaN	0.000147	0.000335	0.000403	0.00034	0.000228	0.000134	6.1e-05	0.000226	0.000266	0.000204	0.00025	0.0002	0.00039	0.000271	0.00016	0.000218	0.000275	0.000299	0.00026	0.000257	0.000253	0.00025	0.000246	0.000242	0.000238	0.000234	0.00023	0.000235	0.000241	0.000247	0.000252	0.000258	0.000264	0.000271	0.000277	0.000284	0.000272	0.000116	0.000423	0.000323	0.000234	0.000333	0.000407	0.0012	0.00285	0.00624	0.01066
562.823	NaN	NaN	0.000264	0.000377	0.000248	0.00025	0.000112	0.000135	0.000209	0.000384	0.000291	0.000305	0.000373	0.000395	0.00026	0.000241	0.000354	0.000317	0.000217	0.00035	0.000158	0.000146	0.000132	0.000118	0.000103	8.9e-05	7.4e-05	5.8e-05	4.4e-05	5.4e-05	6.4e-05	7.5e-05	8.5e-05	9.6e-05	0.000107	0.000119	0.000131	0.000142	0.000184	0.000211	0.000407	0.000212	0.000219	0.000218	0.00045	0.00101	0.00266	0.00604	0.01027
563.998	NaN	NaN	0.000138	0.000287	0.000247	0.000148	0.000129	0.000216	0.000281	0.000305	0.000266	0.000293	0.000271	0.000214	0.000333	0.000323	0.000191	0.000195	0.000275	0.000308	0.00023	0.000211	0.00019	0.00017	0.000147	0.000125	0.000103	7.9e-05	6.3e-05	7.6e-05	8.9e-05	0.000102	0.000116	0.000129	0.000143	0.000158	0.000173	0.000187	0.000174	0.00021	0.000372	0.000235	0.000339	0.000338	0.00052	0.00091	0.00264	0.0059	0.01016
565.174	NaN	NaN	0.000302	0.000313	0.000291	0.000354	0.000239	0.00018	0.000104	0.000199	0.000282	0.000258	0.000186	0.000273	0.000204	0.000194	0.000241	0.000231	0.000254	0.000271	0.000321	0.000302	0.000281	0.000261	0.000238	0.000217	0.000195	0.000171	0.000159	0.000168	0.000176	0.000184	0.000193	0.000202	0.00021	0.00022	0.000229	0.000238	0.000309	0.000276	0.000378	0.000348	0.000277	0.000311	0.000632	0.00115	0.00265	0.00578	0.01
566.35	NaN	NaN	0.000109	0.000184	0.000305	0.000317	0.000243	0.000333	0.000294	0.000205	0.000158	0.000271	0.000316	0.000372	0.000562	0.000432	0.000319	0.000234	0.000215	0.000215	0.000287	0.000298	0.000311	0.000323	0.000336	0.000349	0.000362	0.000376	0.000376	0.000358	0.00034	0.000321	0.000303	0.000284	0.000266	0.000245	0.000225	0.000205	0.000167	0.000239	0.000338	6.3e-05	0.000177	0.000127	0.000593	0.00101	0.00282	0.00559	0.00973
567.526	NaN	NaN	0.000219	0.000246	0.000206	0.000143	0.000281	0.000211	0.000216	0.000183	0.000248	0.0003	0.000269	0.000301	0.000394	0.000326	0.000274	0.000276	0.00013	0.000131	0.000203	0.000189	0.000174	0.00016	0.000144	0.000128	0.000113	9.6e-05	9e-05	9.1e-05	9.3e-05	9.4e-05	9.6e-05	9.8e-05	9.9e-05	0.000101	0.000103	0.000105	0.000183	0.000147	0.000337	0.00015	0.000277	0.000272	0.000348	0.000971	0.00267	0.00567	0.00966
568.702	NaN	NaN	0.000229	0.00022	0.000107	0.000201	0.00032	0.000331	0.000187	0.000205	0.000244	0.000153	0.000226	0.000345	0.000456	0.000413	0.000193	0.00022	0.000226	0.000244	0.000179	0.000154	0.000127	0.000101	7.1e-05	4.4e-05	1.6e-05	-1.6e-05	-2.5e-05	-2.5e-05	-2.5e-05	-2.6e-05	-2.6e-05	-2.6e-05	-2.7e-05	-2.7e-05	-2.8e-05	-2.8e-05	0.00045	0.00025	0.000205	3.7e-05	0.000262	0.000273	0.000424	0.000824	0.00245	0.00542	0.0096
569.878	NaN	NaN	0.000178	0.00021	0.000242	0.00028	0.000247	0.000135	0.000173	0.000278	0.000251	0.000371	0.000338	0.000347	0.000344	0.000437	0.000249	0.000126	0.000155	0.000128	0.000146	0.00015	0.000155	0.000159	0.000164	0.000169	0.000173	0.000179	0.000179	0.000178	0.000176	0.000175	0.000174	0.000173	0.000172	0.00017	0.000169	0.000167	0.000244	0.000222	0.000334	0.000327	0.000295	0.000353	0.000435	0.00098	0.00233	0.00519	0.00927
571.055	NaN	NaN	0.000248	0.000211	8.1e-05	0.000193	0.000225	0.00023	0.000177	0.000375	0.00031	0.000279	0.000322	0.000253	0.000256	0.000332	0.000304	0.000202	9.8e-05	0.000147	9.3e-05	8.3e-05	7.2e-05	6.1e-05	4.9e-05	3.8e-05	2.7e-05	1.4e-05	1.9e-05	2.5e-05	3.1e-05	3.7e-05	4.3e-05	5e-05	5.6e-05	6.3e-05	7e-05	7.7e-05	0.000212	0.000159	0.000193	0.000271	0.000248	0.000374	0.000544	0.000884	0.00227	0.00517	0.00914
572.232	NaN	NaN	0.000242	0.000305	0.000247	0	0.000114	0.000336	0.000389	0.000327	0.000205	0.000168	0.000153	0.000186	0.000227	0.000266	0.000257	0.000112	4.1e-05	0.000117	8.5e-05	7.9e-05	7.2e-05	6.5e-05	5.7e-05	5e-05	4.2e-05	3.5e-05	4.8e-05	6.3e-05	7.8e-05	9.2e-05	0.000107	0.000123	0.000137	0.000155	0.000171	0.000189	0.000157	0.000262	0.00024	0.000159	0.0002	0.000241	0.000434	0.000974	0.00215	0.00494	0.00892
573.408	NaN	NaN	0.000325	0.000265	0.000186	0.000204	0.000294	0.000142	0.000113	0.000252	0.000262	0.000259	0.000193	0.000341	0.000375	0.000345	0.000308	0.000252	0.000139	0.000109	0.000103	9.8e-05	9.3e-05	8.8e-05	8.2e-05	7.6e-05	7.1e-05	7e-05	8.9e-05	0.000111	0.000133	0.000155	0.000177	0.0002	0.000222	0.000248	0.000273	0.000285	0.000175	0.000379	0.000119	0.00018	0.000139	0.000251	0.000392	0.000757	0.00211	0.00495	0.00888
574.585	NaN	NaN	0.000314	0.000393	0.000221	7.8e-05	1.8e-05	4.4e-05	0.000217	0.000242	0.000233	0.000311	0.000321	0.000197	0.000107	0.00022	0.000282	0.00025	0.000129	0.000107	0.000198	0.000189	0.000179	0.00017	0.000159	0.000149	0.000139	0.000133	0.000139	0.000146	0.000153	0.00016	0.000167	0.000174	0.000182	0.00019	0.000198	0.000196	0.00017	0.000334	0.000224	0.000164	0.00051	0.000312	0.000361	0.000868	0.00213	0.00489	0.00884
575.762	NaN	NaN	0.000133	0.000229	0.000229	0.000227	0.000112	0.000117	0.0003	0.000385	0.000349	0.000336	0.000305	0.000332	0.000328	0.000223	0.000219	0.000163	0.000261	0.000307	0.000196	0.000204	0.000212	0.000221	0.00023	0.000239	0.000248	0.000248	0.000233	0.000215	0.000198	0.000181	0.000164	0.000146	0.000129	0.000109	9e-05	9.9e-05	-4.8e-05	0.00026	0.000317	4.6e-05	0.000207	0.000337	0.000343	0.000802	0.00196	0.00481	0.00834
576.94	NaN	NaN	0.000209	0.000159	0.000183	0.000255	0.000225	0.000247	0.000311	0.000335	0.000299	0.000192	0.000192	0.000299	0.000232	0.000269	0.000206	0.000104	0.000209	0.000196	8.5e-05	7e-05	5.4e-05	3.8e-05	1.9e-05	3e-06	-1.5e-05	-1.7e-05	-5e-06	8e-06	2.2e-05	3.5e-05	4.8e-05	6.2e-05	7.6e-05	9.2e-05	0.000106	0.000155	0.00017	0.000187	0.000155	0.000231	8.5e-05	7.9e-05	0.000219	0.000695	0.00202	0.00479	0.00825
578.117	NaN	NaN	9.5e-05	5.5e-05	0.000155	0.000172	0.000153	0.000191	0.000269	0.000318	0.000207	0.000155	0.000282	0.000387	0.000216	0.000141	0.000249	0.000123	7.9e-05	0.00015	6e-05	5.1e-05	4e-05	3e-05	1.9e-05	8e-06	-3e-06	1.6e-05	5e-05	8.8e-05	0.000126	0.000164	0.000202	0.000242	0.00028	0.000324	0.000367	0.000312	2.2e-05	0.000129	0.000207	0.000309	0.000378	0.0003	0.000188	0.000752	0.00198	0.00463	0.00814
579.295	NaN	NaN	0.000127	0.000224	0.000267	0.000203	7.5e-05	0.000128	0.000236	0.000259	0.000188	0.000256	0.000364	0.000342	0.000142	5.9e-05	0.000159	0.000234	0.000173	9.2e-05	0.000241	0.000265	0.000292	0.000318	0.000347	0.000374	0.000402	0.000399	0.000385	0.000369	0.000353	0.000337	0.000321	0.000304	0.000288	0.000269	0.000251	0.000402	0.000189	0.000204	0.000139	0.00018	0.00011	0.000172	0.000323	0.000728	0.00202	0.00443	0.00796
580.472	NaN	NaN	0.000161	0.000168	0.000178	0.000141	0.000137	0.000235	0.000187	0.000184	0.00025	0.000258	0.000222	0.000176	0.000167	0.000182	0.000184	0.000149	9.3e-05	0.000139	-6e-06	-3e-05	-5.7e-05	-8.2e-05	-0.000111	-0.000138	-0.000165	-0.000151	-0.000131	-0.000108	-8.5e-05	-6.2e-05	-3.9e-05	-1.5e-05	8e-06	3.4e-05	6e-05	0.000228	0.000353	0.000272	0.000113	0.000256	0.000187	9.2e-05	0.000372	0.00064	0.00182	0.00421	0.00789
581.65	NaN	NaN	0.000139	0.000124	4.1e-05	0.000149	0.000206	0.000118	8e-05	0.00018	0.000193	0.000133	7e-05	6.5e-05	0.000218	0.000248	0.00032	0.000281	0.000113	6.8e-05	6.9e-05	7.4e-05	8e-05	8.5e-05	9.1e-05	9.6e-05	0.000102	0.000102	0.000102	0.000102	0.000102	0.000102	0.000102	0.000102	0.000102	0.000102	0.000102	0.000134	0.000187	0.000109	7e-05	0.00026	0.000235	-4.7e-05	0.000328	0.000662	0.00157	0.00427	0.00769
582.828	NaN	NaN	0.000177	0.0001	0.0001	0.000115	0.000122	0.000185	0.00018	0.000305	0.000367	0.000158	0.000103	0.000219	0.000163	0.000101	9.7e-05	0.000192	0.000231	0.000198	0.000241	0.00024	0.00024	0.000239	0.000238	0.000238	0.000235	0.000211	0.000191	0.000167	0.000143	0.000119	9.5e-05	7e-05	4.7e-05	1.9e-05	-8e-06	7.8e-05	0.000256	3.3e-05	-1e-06	0.000185	0.000234	0.000123	0.000156	0.000647	0.00165	0.00403	0.00761
584.006	NaN	NaN	-6.5e-05	-8.8e-05	3.1e-05	4.2e-05	0.00011	9.5e-05	0.000115	0.000168	0.00015	0.000191	0.000231	0.000188	7.9e-05	0.000147	0.000169	0.000153	0.00015	0.000131	0.000185	0.000187	0.00019	0.000193	0.000196	0.000199	0.000198	0.000185	0.000174	0.000161	0.000148	0.000135	0.000122	0.000108	9.5e-05	8e-05	6.7e-05	0.00016	0.000117	0.000292	0.000214	0.000165	0.000179	0.000267	0.000341	0.000748	0.00162	0.00407	0.00763
585.185	NaN	NaN	7.1e-05	7.8e-05	9.5e-05	6.1e-05	0.000174	0.000295	0.000112	0.00015	0.000321	0.000197	0.000123	0.000162	0.000167	0.000184	0.000216	8.5e-05	2e-06	4.4e-05	0.000121	0.000133	0.000147	0.00016	0.000175	0.000189	0.000196	0.000186	0.000177	0.000167	0.000157	0.000147	0.000137	0.000126	0.000116	0.000104	0.000147	0.000363	0.000143	0.00028	0.000245	2.7e-05	-5.9e-05	0.000105	0.000263	0.0007	0.00164	0.00417	0.00764
586.363	NaN	NaN	5.8e-05	2.6e-05	2.6e-05	8.3e-05	4.8e-05	0.00013	1e-06	0.000128	0.000298	0.000236	0.000256	0.000247	0.00018	0.000126	0.000133	0.000179	0.000194	0.000219	0.000131	0.000115	9.5e-05	7.7e-05	5.7e-05	3.8e-05	3.2e-05	4.9e-05	6.3e-05	8e-05	9.6e-05	0.000113	0.000129	0.000146	0.000163	0.000182	0.000162	8.2e-05	0.000395	0.000237	0.000243	0.00018	-6.2e-05	0.000146	0.00021	0.000514	0.00152	0.00392	0.00746
587.542	NaN	NaN	0.000108	9.1e-05	0.000189	0.000299	0.000204	0.000126	0.000169	0.000248	0.00023	0.000178	0.000245	0.000217	0.000235	0.000208	6.4e-05	0.000216	0.000264	0.000179	0.000311	0.000328	0.000346	0.000364	0.000384	0.000402	0.000402	0.000385	0.00037	0.000353	0.000335	0.000318	0.000301	0.000283	0.000266	0.000246	0.000138	6.3e-05	0.000165	0.000156	7.6e-05	6.9e-05	1.1e-05	8.4e-05	0.000157	0.000485	0.00154	0.00402	0.00731
588.721	NaN	NaN	1e-06	2.8e-05	0.000134	0.000155	9e-06	-6.9e-05	9.4e-05	0.00028	0.000191	0.000121	0.000109	0.00013	0.000252	4.5e-05	1e-06	6.8e-05	3.7e-05	0.000117	0.000161	0.000161	0.000161	0.000161	0.000161	0.000161	0.00016	0.000156	0.000153	0.000149	0.000146	0.000142	0.000138	0.000135	0.000131	0.000127	0.000191	0.000179	0.00017	9e-05	0.000155	0.000258	9.8e-05	4.6e-05	0.00014	0.000523	0.00159	0.00384	0.00744
589.9	NaN	NaN	7.5e-05	8.7e-05	0.000161	0.000155	0.000184	0.000137	8.8e-05	0.000259	0.000315	0.000124	6.5e-05	0.000251	0.000297	0.000162	0.000117	0.000122	5.2e-05	5.5e-05	9.8e-05	9.9e-05	0.0001	0.0001	0.000101	0.000102	0.000107	0.000112	0.000118	0.000124	0.000129	0.000135	0.000141	0.000147	0.000153	0.00016	0.00011	7.1e-05	0.000162	-5.5e-05	0.000176	4e-05	0.000298	0.000321	4.6e-05	0.000459	0.00154	0.00366	0.00724
591.079	NaN	NaN	2.2e-05	0.000105	0.000184	5.5e-05	2.9e-05	0.00014	8.5e-05	7.8e-05	0.000194	0.000253	0.000305	0.000341	0.000297	0.000313	0.000265	0.000137	0.000177	0.000275	0.000128	0.000106	8.1e-05	5.7e-05	3e-05	5e-06	5e-06	9e-06	1.2e-05	1.6e-05	2e-05	2.3e-05	2.7e-05	3.1e-05	3.5e-05	3.9e-05	0.000225	0.000129	0.000248	0.000214	0.000258	6e-06	0.000111	0.000223	0.000221	0.000555	0.0015	0.00367	0.00715
592.258	NaN	NaN	0.000233	0.000283	0.00011	3.1e-05	7.6e-05	7.5e-05	8e-05	0.000251	0.000267	0.000141	0.000133	0.000114	0.000218	0.000328	0.000254	0.000169	0.000133	0.000127	-7e-05	-9.6e-05	-0.000125	-0.000153	-0.000184	-0.000213	-0.000189	-0.000159	-0.000133	-0.000104	-7.5e-05	-4.5e-05	-1.6e-05	1.5e-05	4.4e-05	7.8e-05	0.000233	0.000174	1.4e-05	0.000215	7.4e-05	2.6e-05	0.000151	0.00024	0.000402	0.000504	0.00159	0.00339	0.00685
593.438	NaN	NaN	4.2e-05	4.6e-05	-3.7e-05	-2.3e-05	0.000229	0.000134	9e-05	0.000146	0.000193	0.000203	9.9e-05	8e-05	6.9e-05	7.1e-05	9.8e-05	0.000134	0.000107	0.00013	7.9e-05	6.8e-05	5.5e-05	4.3e-05	3e-05	2e-05	2.4e-05	2.9e-05	3.4e-05	3.9e-05	4.4e-05	4.9e-05	5.4e-05	5.9e-05	6.4e-05	7e-05	2.6e-05	0.000208	0.000153	0.000179	0.000129	0.000147	5.2e-05	0.000238	0.000291	0.000616	0.00149	0.0035	0.00673
594.617	NaN	NaN	-2.3e-05	0.000115	0.000182	0.000115	7.1e-05	0	-2.5e-05	0.000111	9e-05	0.000267	0.000294	0.000132	0.000232	0.000223	2.2e-05	2.2e-05	0.000127	3e-06	-4.3e-05	-3.7e-05	-2.9e-05	-2.2e-05	-1.3e-05	-8e-06	-1e-05	-1.3e-05	-1.6e-05	-1.9e-05	-2.2e-05	-2.5e-05	-2.8e-05	-3.1e-05	-3.4e-05	-3.7e-05	-3.4e-05	0.000165	0.000103	0.000133	8.4e-05	0.000202	0.000223	0.000318	0.000223	0.000496	0.00124	0.00325	0.00643
595.797	NaN	NaN	-9.8e-05	0.000103	0.000158	0.000152	0.000177	5.3e-05	1e-06	0.00013	0.00015	0.000172	0.00018	0.000118	9e-06	1.4e-05	6.5e-05	0.00013	0.000178	-3.4e-05	2e-05	4.4e-05	7e-05	9.5e-05	0.000124	0.000138	0.000127	0.000114	0.000102	8.9e-05	7.6e-05	6.3e-05	5e-05	3.7e-05	2.4e-05	9e-06	0.000102	9.8e-05	2.7e-05	5.3e-05	0.000134	0.000242	6.8e-05	0.000169	0.000223	0.000495	0.0014	0.00327	0.00622
596.977	NaN	NaN	4.1e-05	9.1e-05	0.0002	0.00023	0.00032	0.000324	0.000299	0.000126	0.000156	6.4e-05	8.2e-05	-1.6e-05	-0.000107	4.7e-05	1.8e-05	8.8e-05	0.000163	-3e-06	-9.6e-05	-9.5e-05	-9.5e-05	-9.4e-05	-9.4e-05	-8.9e-05	-7.8e-05	-6.6e-05	-5.6e-05	-4.4e-05	-3.2e-05	-2e-05	-8e-06	5e-06	1.7e-05	3.5e-05	0.000169	0.000112	0.000154	0.000236	0.000179	8.6e-05	0.000366	0.000202	0.000171	0.00034	0.00146	0.00328	0.00612
598.157	NaN	NaN	0.000183	0.000186	0.000208	0.000178	0.000178	0.000132	0.000211	0.00026	0.00014	-1.8e-05	5.7e-05	0.000215	0.000147	0.000184	0.000168	0.000202	0.000289	0.000224	0.000192	0.000195	0.000197	0.000199	0.000202	0.000195	0.000179	0.000162	0.000147	0.00013	0.000113	9.5e-05	7.8e-05	6e-05	4.3e-05	4.5e-05	0.000148	0.000168	0.000173	0.00012	8.5e-05	6.6e-05	-7e-05	-7.3e-05	3.9e-05	0.00055	0.00133	0.00335	0.00614
599.337	NaN	NaN	5e-05	-1e-05	4e-06	7.7e-05	6.1e-05	0.000125	3.2e-05	0.000149	0.000147	0.000208	0.000292	0.000181	0.00012	2.8e-05	1.5e-05	-8e-06	2.5e-05	0.000251	0.000183	0.000162	0.000139	0.000117	9.3e-05	7.8e-05	6.7e-05	5.6e-05	4.5e-05	3.3e-05	2.1e-05	1e-05	-2e-06	-1.5e-05	-2.7e-05	6e-06	0.000148	9.9e-05	0.000187	7.6e-05	0.000116	-4e-06	0.000156	-7e-06	4.3e-05	0.000312	0.00127	0.00309	0.00594
600.517	NaN	NaN	-0.000188	-9e-06	0.000157	5.9e-05	2.8e-05	3.6e-05	0.000119	0.00035	0.000247	0.000212	0.000154	0.000147	0.000165	0.000155	4.9e-05	-4e-06	0.000184	0.000177	-8.7e-05	-0.00011	-0.000137	-0.000163	-0.000192	-0.000187	-0.000172	-0.000156	-0.000142	-0.000126	-0.00011	-9.4e-05	-7.8e-05	-6.1e-05	-4.5e-05	-1e-06	5.1e-05	0.00017	0.000174	0.000297	0.000155	8.1e-05	0.00013	4.7e-05	0.000246	0.000425	0.00113	0.00304	0.00583
601.698	NaN	NaN	0.000111	0.000101	0.000126	0.000123	-6e-06	0	5.1e-05	9.3e-05	8.8e-05	0.000177	0.000188	8.2e-05	8.4e-05	7.4e-05	7.7e-05	7.8e-05	8.9e-05	0.000165	-3e-06	-2.6e-05	-5.2e-05	-7.6e-05	-0.000104	-9.7e-05	-8.5e-05	-7.1e-05	-5.9e-05	-4.5e-05	-3.1e-05	-1.7e-05	-3e-06	1.1e-05	2.5e-05	2.1e-05	6.6e-05	0.000331	0.000239	0.000221	0.000174	0.000165	0.000272	0.000243	0.000287	9.8e-05	0.000953	0.00288	0.00537
602.879	NaN	NaN	-1e-06	0.000108	5.5e-05	-2.8e-05	7.5e-05	5.4e-05	4.2e-05	0.000237	0.000323	0.000169	0.000188	0.000149	0.000111	-3.4e-05	4.1e-05	8.7e-05	0.000134	-7.4e-05	0.000101	0.000133	0.00017	0.000204	0.000243	0.00023	0.000217	0.000202	0.000189	0.000174	0.000159	0.000144	0.000129	0.000114	9.9e-05	0.000163	7e-06	0.000307	0.000161	0.000262	4.5e-05	-5e-06	7.3e-05	-0.00014	0.000187	0.000419	0.0012	0.00282	0.00521
604.06	NaN	NaN	7.9e-05	5.8e-05	0.000101	0.000159	0.000154	0.000161	6e-06	-2.1e-05	7e-06	0.000157	1.2e-05	6.3e-05	0.000143	0.000178	6.4e-05	6.8e-05	0.000163	2.3e-05	9.3e-05	0.00011	0.000128	0.000146	0.000163	0.000148	0.000133	0.000116	0.000101	8.5e-05	6.8e-05	5.1e-05	3.4e-05	1.7e-05	0	0.000138	1.6e-05	1.1e-05	3e-06	0.000216	0.000179	0.000129	0.00027	0.000146	0.000141	0.000257	0.00119	0.00276	0.00517
605.24	NaN	NaN	4.9e-05	0.000187	-8e-06	-7.8e-05	-0.000161	0.000177	0.00015	2e-05	0.000168	0.00026	0.000259	0.000119	0.000166	0.000279	2.8e-05	0.000149	8.2e-05	0.000138	-8.5e-05	-0.000116	-0.000151	-0.000184	-0.000207	-0.000176	-0.000145	-0.00011	-7.9e-05	-4.4e-05	-9e-06	2.6e-05	6.1e-05	9.7e-05	0.000132	5.4e-05	0.000114	4.2e-05	1.1e-05	0.000132	-0.000116	0.000176	0.000124	1.1e-05	0.000152	0.000181	0.0011	0.00278	0.00517
606.422	NaN	NaN	0.000293	7e-05	-8.5e-05	-2.9e-05	0.000258	0.000222	0.000255	0.000326	0.000147	0.00015	0.000292	7e-05	0.000216	0.000213	0.000178	4.1e-05	7.3e-05	0.000139	3.9e-05	2.7e-05	1.4e-05	1e-06	-5e-06	9e-06	2.3e-05	3.8e-05	5.2e-05	6.8e-05	8.3e-05	9.9e-05	0.000114	0.000131	0.000146	0.000141	6.9e-05	0.000129	0.000127	0.000114	0.000158	0.000155	0.000248	0.000274	0.000193	0.000282	0.00106	0.00242	0.00496
607.603	NaN	NaN	0.000161	0.000152	0.00028	0.000259	3e-06	-2.3e-05	-1.5e-05	0.000122	0.000192	0.000108	0.000162	0.000112	4.3e-05	0.000128	0.000102	3.6e-05	0.00022	7.8e-05	-3.8e-05	-4e-05	-4.3e-05	-4.6e-05	-4.1e-05	-2.4e-05	-7e-06	1.2e-05	2.8e-05	4.7e-05	6.6e-05	8.5e-05	0.000104	0.000124	0.000143	0.000134	9.8e-05	4.1e-05	-6.7e-05	0.000121	2.3e-05	0.000208	0.000296	2e-06	-2.6e-05	0.0003	0.000917	0.00246	0.00486
608.784	NaN	NaN	-0.000165	0.000103	9.2e-05	6e-06	-1.6e-05	-7.2e-05	-4.9e-05	0.000245	0.000139	4.4e-05	-4e-05	9.2e-05	0.000164	-3.8e-05	-2.3e-05	6e-06	5.1e-05	8.5e-05	2e-05	1.3e-05	5e-06	-2e-06	-8e-06	-9e-06	-1.1e-05	-1.3e-05	-1.4e-05	-1.6e-05	-1.8e-05	-2e-05	-2.1e-05	-2.3e-05	-2.5e-05	2e-05	0.000195	0.000243	0.000268	0.000177	0.000182	0.000132	0.000195	1.8e-05	-8e-06	0.000178	0.000771	0.00248	0.00447
609.966	NaN	NaN	0.000153	0.000184	0.000167	0.000146	2e-06	-9e-06	0.000298	0.000228	0.000118	6.2e-05	0.000125	-9.3e-05	-4.6e-05	-8e-06	0.000173	0.000195	0.000102	0.000122	-2e-05	-3.6e-05	-5.5e-05	-7.2e-05	-6.6e-05	-4.2e-05	-1.8e-05	9e-06	3.3e-05	6e-05	8.7e-05	0.000114	0.000141	0.00017	0.000197	5.6e-05	0.000282	0.0002	0.00015	0.000241	0.000205	2.1e-05	2.8e-05	-0.000212	-7.3e-05	0.000237	0.000842	0.00239	0.00434
611.148	NaN	NaN	0.00017	0.00013	0.000117	5.4e-05	0.000207	9e-05	0.000151	0.000186	0.000228	3.6e-05	0.00016	3.8e-05	0.000113	9.2e-05	5.8e-05	0.000173	7.4e-05	5e-05	4.4e-05	4.3e-05	4.1e-05	3.9e-05	4.6e-05	5.6e-05	6.7e-05	7.8e-05	8.9e-05	0.0001	0.000112	0.000124	0.000136	0.000148	0.00016	0.000263	0.000239	-3.1e-05	0.000311	0.000272	1.4e-05	7.6e-05	-0.000102	1.2e-05	0.000132	0.000251	0.000856	0.00231	0.00424
612.33	NaN	NaN	4.9e-05	0.000146	-7e-06	-1.5e-05	2e-06	7.7e-05	0.000173	4.6e-05	7e-05	0.000133	0.000166	0.000195	0.00031	6.2e-05	-1e-05	0.000186	0.000159	6.3e-05	-0.000115	-0.000131	-0.000149	-0.000165	-0.000154	-0.000135	-0.000116	-9.4e-05	-7.6e-05	-5.4e-05	-3.3e-05	-1.2e-05	1e-05	3.2e-05	5.4e-05	0.000195	0.000111	0.000191	0.000157	0.000213	6.3e-05	-0.000204	-3.3e-05	-2.5e-05	0.00013	0.000127	0.000765	0.00217	0.0041
613.512	NaN	NaN	0.000101	-8e-06	6.7e-05	0.000141	-2.9e-05	-0.000145	0.000173	0.000334	3e-06	0.000229	0.000242	0.000152	0.000345	8e-06	6.3e-05	0.000138	-3.4e-05	0.000142	0.000267	0.000272	0.000277	0.000282	0.000269	0.000255	0.00024	0.000224	0.00021	0.000194	0.000178	0.000161	0.000145	0.000128	0.000165	0.000296	0.000172	7.1e-05	2.8e-05	4.7e-05	-6e-06	7.6e-05	0.000184	8.4e-05	0.000162	0.00031	0.000765	0.00227	0.00402
614.694	NaN	NaN	-9.4e-05	0.000119	0.00017	0.00013	9.1e-05	0.000159	0.000207	0.000126	0.0001	0.0001	0.000152	0.000209	0.000313	0.000152	7.4e-05	-4.3e-05	-5e-06	-4e-06	0.000199	0.000219	0.000243	0.000265	0.000249	0.000233	0.000217	0.000198	0.000182	0.000164	0.000145	0.000127	0.000109	8.9e-05	9.7e-05	0.000126	-6e-05	6.6e-05	0.000213	-2.5e-05	0.000363	0.000242	0.00014	0.000118	0.000163	5.8e-05	0.000711	0.0019	0.00363
615.876	NaN	NaN	5.2e-05	0.000146	9.6e-05	-5.9e-05	6.9e-05	-8.6e-05	5e-05	0.000163	0.000167	0.000178	0.000213	0.000164	0.000107	4.4e-05	9.1e-05	0.00014	0.00022	-2.9e-05	-0.000176	-0.000182	-0.000189	-0.000194	-0.000165	-0.000138	-0.00011	-7.9e-05	-5.2e-05	-2.1e-05	9e-06	4e-05	7.1e-05	0.000103	8.7e-05	0.000221	0.000302	8.9e-05	-1e-06	0.000185	0.000441	0.000264	0.000196	-9.3e-05	-7.8e-05	0.000127	0.000881	0.00204	0.00355
617.059	NaN	NaN	-2.6e-05	6.6e-05	6.1e-05	3.3e-05	0.000132	-2.6e-05	-5e-05	0.00018	0.000136	0.000191	0.000184	-3.7e-05	0.000215	7.3e-05	8.3e-05	0.000153	0.000247	0.000235	3.4e-05	1.5e-05	-6e-06	-2.1e-05	-1.9e-05	-1.8e-05	-1.6e-05	-1.4e-05	-1.2e-05	-1e-05	-9e-06	-7e-06	-5e-06	-3e-06	5.9e-05	0.000125	0	-5.9e-05	-4.1e-05	-7.3e-05	0.000107	0.000139	0.000121	0.000102	-2e-06	9e-05	0.000658	0.00178	0.00347
618.242	NaN	NaN	0.000115	0.000153	3.3e-05	-6.8e-05	-1.7e-05	0.000145	-0.000159	-1.9e-05	-2.7e-05	-5.3e-05	3.1e-05	0.00019	8e-06	-6.9e-05	-6.3e-05	1.1e-05	6.2e-05	0.000264	2.5e-05	-2e-06	-3.3e-05	-5.5e-05	-6.2e-05	-6.9e-05	-7.5e-05	-8.3e-05	-8.9e-05	-9.7e-05	-0.000104	-0.000112	-0.000119	-0.000127	0.000121	-0.000261	7.8e-05	0.000157	0.000114	0.000297	0.000157	-1.8e-05	-4.7e-05	-0.000121	0.000106	0.000337	0.000608	0.00165	0.00305
619.424	NaN	NaN	0.000117	3.3e-05	-8.4e-05	0.000161	6.7e-05	-0.000215	-0.000184	0.000421	0.000167	0.00016	0.000206	0.000158	3.6e-05	-6.2e-05	3e-05	8.6e-05	-3.2e-05	0.000266	5.9e-05	3.1e-05	0	-1.7e-05	-1.4e-05	-1.1e-05	-9e-06	-6e-06	-3e-06	0	3e-06	6e-06	9e-06	1.2e-05	-3.5e-05	3.8e-05	2e-06	-5e-05	0.000167	2.1e-05	0.000133	5.1e-05	1.3e-05	0.000125	2.9e-05	0.000163	0.000578	0.00163	0.00288
620.607	NaN	NaN	0.000179	0.000121	-3.7e-05	-2.7e-05	0.000107	6.7e-05	0.000124	9.4e-05	0.000293	0.000223	0.000346	0.00033	0.000148	0.000172	-3.8e-05	-0.000155	-0.000127	4.4e-05	-3e-06	-1.1e-05	-2e-05	-2.3e-05	-2.3e-05	-2.2e-05	-2.2e-05	-2.1e-05	-2.1e-05	-2e-05	-2e-05	-1.9e-05	-1.9e-05	-1.8e-05	0.000124	-0.000304	-5.6e-05	5e-06	5.6e-05	0.000119	0.000203	0.000141	9.2e-05	-5.6e-05	-7.6e-05	1.8e-05	0.000512	0.00134	0.00266
621.791	NaN	NaN	6.8e-05	0.0001	-0.000119	0.000135	-2.4e-05	-2.2e-05	0.000157	0.000151	0.000123	0.000198	5.1e-05	2.2e-05	-4.9e-05	-7.8e-05	0.000142	2.1e-05	0.000126	2e-06	6.2e-05	7e-05	8e-05	7.6e-05	6.3e-05	5e-05	3.8e-05	2.4e-05	1.2e-05	-2e-06	-1.6e-05	-3e-05	-4.4e-05	-5.9e-05	7e-05	-0.000168	-4.4e-05	9.8e-05	-1.7e-05	0.000113	0.000196	-4.2e-05	5.3e-05	0.000127	-4.3e-05	8.5e-05	0.000693	0.00136	0.0024
622.974	NaN	NaN	0.000338	0.00025	0.00011	0.00011	0.00031	0.000112	0.000122	-2.7e-05	0.000123	0.000153	2.2e-05	6.8e-05	-2.3e-05	0.000167	9e-06	-0.000197	-5.8e-05	6.7e-05	-0.000159	-0.000181	-0.000206	-0.000212	-0.000209	-0.000207	-0.000205	-0.000203	-0.000201	-0.000198	-0.000196	-0.000193	-0.000191	-0.000188	0.000187	0.000115	-2.2e-05	-3.6e-05	0.000189	0.000108	9.7e-05	-2.6e-05	0.000116	-9.9e-05	-8.7e-05	0.000142	0.000294	0.00149	0.00232
624.157	NaN	NaN	0.000102	0.000175	7e-05	-7.7e-05	0.000102	-5.5e-05	0.000124	9.8e-05	3.9e-05	-7.7e-05	4.4e-05	-0.00033	-8.7e-05	-3.5e-05	-5.8e-05	1.8e-05	-3.5e-05	-0.000205	-9.2e-05	-7.9e-05	-6.4e-05	-6.1e-05	-6.1e-05	-6e-05	-5.9e-05	-5.8e-05	-5.8e-05	-5.7e-05	-5.6e-05	-5.5e-05	-5.4e-05	-5.4e-05	0.000136	4.1e-05	0.000159	-2.1e-05	5.8e-05	8.5e-05	0.000126	-6.7e-05	0.000341	0.000136	1.6e-05	0.000133	0.000451	0.00111	0.00215
625.341	NaN	NaN	-6.4e-05	1.5e-05	5.9e-05	6e-05	0.00011	0	0.000244	0.000276	0.000169	0.000101	0.000226	-2e-06	-9e-06	-4.8e-05	-3.2e-05	9.6e-05	0.000223	0.000264	-1.9e-05	-4.4e-05	-7.3e-05	-8.5e-05	-9.7e-05	-0.000108	-0.00012	-0.000133	-0.000145	-0.000158	-0.000171	-0.000184	-0.000197	-0.000175	0.000173	0.000117	0.000181	0.000308	0.000196	5.9e-05	6.8e-05	0.000175	3.4e-05	1e-06	8.3e-05	0.000171	0.000251	0.000823	0.00202
626.525	NaN	NaN	9.8e-05	9.5e-05	0.000158	0.000187	-1e-05	0.000124	0.000447	9.5e-05	-1.5e-05	8e-05	0.000176	3.7e-05	-8e-06	-9e-06	6.8e-05	0.000138	0.000115	6.1e-05	0.000217	0.000231	0.000244	0.000219	0.000191	0.000164	0.000137	0.000107	8.1e-05	5.1e-05	2.1e-05	-9e-06	-3.9e-05	-1.6e-05	0.000164	3.5e-05	-2.8e-05	0.000276	0.000185	0.000312	0.000133	4.4e-05	8.4e-05	0.000135	0.000183	6.8e-05	0.000302	0.000871	0.00184
627.709	NaN	NaN	-7.8e-05	0.000173	0.000143	8.8e-05	7.8e-05	-2.6e-05	0.000208	-0.000176	3e-05	-0.000209	0.000237	1e-05	0.000216	7.2e-05	-0.000116	5.1e-05	3.5e-05	0.000209	0.000127	0.000117	0.000106	9.4e-05	8e-05	6.7e-05	5.4e-05	4e-05	2.7e-05	1.2e-05	-2e-06	-1.7e-05	-3.1e-05	1e-06	6.4e-05	8.4e-05	0.000135	-4.3e-05	0.000138	7.6e-05	7.2e-05	5.3e-05	5.6e-05	0.000115	0.000185	-1e-06	0.000215	0.000661	0.00147
628.893	NaN	NaN	0.000115	4.1e-05	-4.3e-05	3.8e-05	4e-05	-1.4e-05	-4.5e-05	-1.6e-05	0.000283	0.00017	0.000271	9.3e-05	4.6e-05	-5.6e-05	4.9e-05	3.2e-05	0.000236	4e-06	-0.000248	-0.000266	-0.000276	-0.000255	-0.000231	-0.000208	-0.000185	-0.00016	-0.000137	-0.000112	-8.6e-05	-6e-05	-3.5e-05	9.3e-05	0.000119	0.00018	-4.9e-05	7e-05	6.8e-05	7.7e-05	4e-06	-8.8e-05	8.6e-05	0.000143	8.4e-05	0.000288	0.000355	0.000661	0.00128
630.077	NaN	NaN	0.000173	-0.000288	4.8e-05	0.000271	0.000314	-3e-06	0.000175	0.000164	-6.5e-05	5.5e-05	5.1e-05	-7e-06	1.7e-05	4e-06	-1e-06	0.000105	0.000133	-0.000102	-0.00013	-0.000129	-0.000123	-0.000107	-8.9e-05	-7.2e-05	-5.5e-05	-3.7e-05	-2e-05	-1e-06	1.8e-05	3.7e-05	5.6e-05	0.000127	-6.2e-05	0.000406	4e-05	-2.4e-05	1.7e-05	0.000328	4.2e-05	5.3e-05	0.000157	2.8e-05	4.7e-05	0.000109	1e-06	0.000502	0.00104
631.261	NaN	NaN	-4.5e-05	0.000192	4.3e-05	3.3e-05	0.000195	0.000113	4.3e-05	0.000167	0.000343	-0.00019	-1.9e-05	2.8e-05	5.1e-05	-4.5e-05	-1.4e-05	0.000111	-5e-06	-0.000126	-0.000295	-0.000308	-0.000307	-0.000286	-0.000262	-0.00024	-0.000217	-0.000192	-0.00017	-0.000144	-0.000119	-9.4e-05	-6.8e-05	0.000155	0	0.000156	-5.9e-05	9e-06	0.000207	-0.000209	6.2e-05	4.4e-05	-1e-06	-0.000104	0.000175	0.000183	0.000266	0.000627	0.000926
632.446	NaN	NaN	-0.000143	-8.2e-05	9.9e-05	-0.000174	-0.000378	-3.1e-05	5.7e-05	3.5e-05	5.8e-05	0.000215	-0.000111	0.00019	-8.2e-05	-5.7e-05	0.00012	7e-05	-3.6e-05	-6.8e-05	-8.9e-05	-9.1e-05	-9.3e-05	-9.6e-05	-9.9e-05	-0.000102	-0.000106	-0.000109	-0.000112	-0.000116	-0.00012	-0.000123	-0.000127	5.4e-05	-6e-06	0.000187	-2.6e-05	-1.2e-05	2.1e-05	-2e-06	6e-06	2.6e-05	0.000111	-0.000131	0.000128	-0.000113	-7.2e-05	0.000543	0.000572
633.631	NaN	NaN	0.000274	0.000151	0.000122	-0.000165	-0.000217	0.000141	5.9e-05	6.6e-05	3.3e-05	-8.8e-05	-7e-05	0.000165	0.000143	-0.00027	-5.3e-05	-4.6e-05	-2.3e-05	0.000238	-8.3e-05	-0.000112	-0.000114	-0.0001	-8.4e-05	-6.9e-05	-5.3e-05	-3.6e-05	-2.1e-05	-4e-06	1.4e-05	3.1e-05	4.8e-05	0.000222	0.000101	0.000277	0.000159	3.8e-05	-0.000202	7.2e-05	0.000107	8.4e-05	8.7e-05	-0.000204	-5.7e-05	-2.5e-05	0.000221	0.000203	0.000369
634.816	NaN	NaN	0.000137	6.8e-05	-4e-06	0.000199	9e-05	-8.8e-05	0.000147	-3.2e-05	0.000104	0.000179	7.3e-05	-2.7e-05	-4.5e-05	0.00021	0.000205	0.000181	-0.000134	5.7e-05	1.5e-05	1e-05	1.1e-05	1.6e-05	2.2e-05	2.7e-05	3.3e-05	3.9e-05	4.4e-05	5e-05	5.6e-05	6.2e-05	6.8e-05	-6.2e-05	-0.000155	6.2e-05	-0.000109	0.000187	0.000331	-7.8e-05	1.6e-05	1.8e-05	7.4e-05	-4.9e-05	3.3e-05	8.6e-05	0.000197	0.00051	0.000353
636.001	NaN	NaN	3.3e-05	-8.9e-05	0.0002	0.000288	-1.7e-05	-0.000142	0.000163	0.000175	-1e-06	0.000346	-0.000228	0.000151	0.000163	0.000181	0.000232	0.000359	-1.4e-05	3.7e-05	-0.000115	-0.000128	-0.00012	-0.000108	-9.4e-05	-8.1e-05	-6.8e-05	-5.4e-05	-4.1e-05	-2.6e-05	-1.1e-05	3e-06	1.8e-05	-0.000252	-5.1e-05	9.1e-05	0.00032	0.000386	9.5e-05	-2.6e-05	0.000204	-0.000129	-0.000105	7.8e-05	6.6e-05	0.000148	-7.8e-05	0.000418	0.000238
637.186	NaN	NaN	0.000181	6.3e-05	-9.4e-05	1.8e-05	0.000132	-0.000113	-5.4e-05	2.2e-05	7e-06	0.000125	-2e-06	0.000168	-4.8e-05	0.000141	0.000219	-0.000127	-1.2e-05	-0.000184	-0.000281	-0.000288	-0.000277	-0.000265	-0.000251	-0.000239	-0.000226	-0.000211	-0.000199	-0.000184	-0.00017	-0.000155	-0.000141	-5.7e-05	0.000229	7.4e-05	0.000204	-5.3e-05	0.000113	-8e-06	0.000176	3.6e-05	0.000109	-8e-05	2.9e-05	7.4e-05	6.5e-05	0.000163	0.000154
638.371	NaN	NaN	9.1e-05	-0.000241	0.000253	0.000116	-1.3e-05	-7.7e-05	0.00013	6.1e-05	0.00022	0.000102	2.2e-05	0.000206	0.000326	0.00017	-1.2e-05	1.8e-05	0.000251	-4.3e-05	4.4e-05	5.3e-05	7.5e-05	9.6e-05	0.000119	0.000141	0.000163	0.000188	0.00021	0.000235	0.000259	0.000284	0.000309	-0.000207	0.0001	0.000161	0.000103	-0.000153	-1.3e-05	0.00019	8.9e-05	-3.6e-05	-7.9e-05	0.00012	0.000269	0.000137	0.000289	6.4e-05	-2.1e-05
639.557	NaN	NaN	0.000158	-0.000169	0.000108	-0.000122	-0.000144	0.000191	0.000255	2.1e-05	3.6e-05	0.000229	4.8e-05	7.6e-05	0.000139	0.000212	0.000345	2e-05	9.4e-05	-6.1e-05	5e-05	5.9e-05	4.8e-05	3.8e-05	2.6e-05	1.5e-05	4e-06	-8e-06	-1.9e-05	-3.1e-05	-4.3e-05	-5.5e-05	-6.9e-05	-3.9e-05	8.4e-05	0.00014	-2.2e-05	-2.2e-05	-0.000158	0.000115	0.000151	-0.000118	-0.000188	4.6e-05	5e-06	-0.000201	7.4e-05	-6.7e-05	-0.000331
640.742	NaN	NaN	0.000373	6e-05	-3.4e-05	-0.000367	0.000121	2.2e-05	0.000187	0.000107	0.000103	0.000397	6.8e-05	1.7e-05	0.000128	0.000176	0.000134	-0.000104	0.000222	0.000189	3.3e-05	2.3e-05	2e-05	1.7e-05	1.4e-05	1e-05	7e-06	4e-06	0	-3e-06	-7e-06	-1.1e-05	5.3e-05	0.000299	6.2e-05	8.3e-05	1.2e-05	0.00023	0.000181	0.000109	0.000125	6.7e-05	0.000206	-3.9e-05	4e-05	6.6e-05	-0.000126	-0.000227	-0.000202
641.928	NaN	NaN	0.000227	3.1e-05	0.000143	6e-05	0.000323	-3.7e-05	4e-06	-2.3e-05	-5e-06	-3.3e-05	0.000132	0.000178	0.0001	-6.6e-05	9.7e-05	-0.000268	-0.000193	8.5e-05	-0.00025	-0.000264	-0.000244	-0.000226	-0.000205	-0.000186	-0.000166	-0.000145	-0.000125	-0.000103	-8.1e-05	-5.9e-05	2.3e-05	0.000213	6e-06	2.2e-05	0.000107	5e-06	9.3e-05	-4e-06	-7.5e-05	0.000161	4.1e-05	-0.000212	0.000201	5e-05	-0.000281	-0.000212	-0.000382
643.114	NaN	NaN	4.7e-05	-5.9e-05	-0.000197	0.000157	7.9e-05	-0.000294	6e-05	0.00014	-7.7e-05	-0.000124	4.3e-05	0.00016	0.000252	-7.4e-05	0.00026	9.3e-05	-2.4e-05	0.000129	5.1e-05	4.5e-05	3.7e-05	3e-05	2.2e-05	1.4e-05	6e-06	-3e-06	-1e-05	-1.9e-05	-2.8e-05	-3.6e-05	-2.1e-05	-1e-06	0.000164	0.000132	0.000156	-3.8e-05	0.000198	0.000144	-8e-06	0.000142	1e-05	8e-05	9.8e-05	-0.000103	-0.000328	-0.000209	-0.000298
644.3	NaN	NaN	-4.4e-05	-1.5e-05	0.000111	-0.000442	0.000398	-0.000123	-0.000121	0.000263	0.000419	0.000169	0.000245	0.000125	0.000154	-0.000148	0.000235	7.1e-05	0.000245	0.000188	-0.00033	-0.000336	-0.000305	-0.000276	-0.000243	-0.000213	-0.000182	-0.000147	-0.000116	-8.2e-05	-4.7e-05	-1.2e-05	2.3e-05	-6.5e-05	-1.2e-05	-0.000128	1e-06	0.00024	-0.000305	-0.000111	0.000249	0.00024	3.6e-05	8.7e-05	3.2e-05	-5.9e-05	-5.6e-05	-0.000398	-0.000434
645.486	NaN	NaN	0.000188	0.00016	1.9e-05	-5.2e-05	0.000558	-0.00023	7.4e-05	0.000251	0.000304	0.000149	-6.3e-05	-4.9e-05	0.000213	-2.7e-05	7.6e-05	0.000221	-9e-05	-4.9e-05	-7.7e-05	-6.4e-05	-3.8e-05	-1.4e-05	1.4e-05	4e-05	6.7e-05	9.6e-05	0.000122	0.000151	0.000181	0.00021	0.000287	5.4e-05	-7.4e-05	-6.8e-05	-2.6e-05	3.2e-05	7e-06	-0.000194	0.000121	-1.7e-05	4.1e-05	-9.9e-05	2.3e-05	0.000445	-0.000327	-0.000588	-0.000469
646.673	NaN	NaN	-5e-06	0.000233	-0.000189	-0.000265	0.000169	7.4e-05	0.00011	0.000207	0.000272	4.8e-05	-0.000217	0.000512	0.000275	0.000175	-0.000314	-1e-05	3.8e-05	0.000219	0.000163	0.000141	0.000111	8.2e-05	4.9e-05	1.8e-05	-1.3e-05	-4.8e-05	-7.9e-05	-0.000114	-0.000149	-0.000184	7e-06	7e-05	0.000361	-0.000129	-8.6e-05	0.000119	-0.000102	5.2e-05	0.000246	0.000136	8.6e-05	0.000131	-0.000105	0.000339	-6.1e-05	-0.000421	-0.00052
647.859	NaN	NaN	0.000386	-1.1e-05	0.000334	4.4e-05	3.8e-05	0.000298	0.000308	0.000209	-6.9e-05	3.3e-05	0.000308	-3.5e-05	0.000375	0.000135	-6e-06	8.3e-05	4.4e-05	0.00029	-2e-05	-2.8e-05	-3.3e-05	-3.7e-05	-4.2e-05	-4.7e-05	-5.2e-05	-5.7e-05	-6.2e-05	-6.7e-05	-7.2e-05	-7.8e-05	9.6e-05	-0.0001	4.3e-05	-1e-06	-0.000156	-0.000126	0.000349	0.000203	-0.000137	4.1e-05	0.000144	-0.000137	0.000134	1.9e-05	-0.000341	-0.000478	-0.000664
649.046	NaN	NaN	0.000238	-8e-05	-5.2e-05	0.000179	-0.000122	6.1e-05	1.7e-05	-7.9e-05	1.6e-05	2e-05	0.000488	-0.000182	1.9e-05	-0.000121	-6.3e-05	0.000235	0.000207	0.000367	0.00011	0.000106	0.000104	0.000102	0.0001	9.7e-05	9.5e-05	9.3e-05	9e-05	8.8e-05	8.5e-05	8.3e-05	5.2e-05	-3.1e-05	0.000105	-0.000149	0.000172	-0.000286	0.000218	-1.2e-05	0.000124	0.000301	-0.000112	-3e-06	8.9e-05	-4.6e-05	-0.000338	-0.000655	-0.000518
650.233	NaN	-0.000155	7.6e-05	-8.9e-05	7e-05	-0.000137	1.9e-05	-0.000374	-0.000261	0.000367	0.000388	-0.000314	1.6e-05	-0.000142	0.000178	-9.5e-05	0.000179	9e-05	-9e-05	-0.000125	0.000275	0.000268	0.000259	0.000251	0.000242	0.000233	0.000225	0.000215	0.000207	0.000197	0.000187	0.000178	0.000158	-0.000168	8.2e-05	8.5e-05	1.3e-05	1.5e-05	-0.000186	4.8e-05	0.000261	4e-05	-8.2e-05	-8.5e-05	0.000106	7e-05	-5.7e-05	-0.000328	-0.000564
651.42	NaN	0.000112	0.0003	8.3e-05	-8e-06	0.000414	0.000161	-0.000125	-1.9e-05	3.5e-05	0.000365	-0.000189	-8.6e-05	0.000492	0.000169	-0.000205	7.2e-05	0.000158	-7.3e-05	-0.000237	-0.000216	-0.000191	-0.000162	-0.000135	-0.000104	-7.5e-05	-4.6e-05	-1.4e-05	1.5e-05	4.8e-05	8e-05	0.000113	0.000531	0.00013	0.00018	-6.7e-05	-0.000135	-2.9e-05	3.4e-05	0.000151	0.000267	0.000148	-0.000308	-0.000166	-9.9e-05	0.000154	0.000105	-0.000365	-0.000484
652.607	NaN	-0.000307	-9.7e-05	0.000256	-0.000124	-0.000164	-0.000144	-0.000153	-0.000129	0.000401	0.000306	-0.000231	0.000115	0.000368	0.000268	-0.000325	-5.9e-05	-0.000282	8.1e-05	6.7e-05	9e-06	3e-06	-4e-06	-1.1e-05	-1.9e-05	-2.6e-05	-3.3e-05	-4.1e-05	-4.8e-05	-5.7e-05	-6.5e-05	-7.3e-05	0.000177	6.5e-05	0.000109	0.000278	0.000364	5.4e-05	-1.9e-05	-9.2e-05	0.000179	-5.5e-05	-0.000128	0.00015	-8.9e-05	-8.9e-05	-7.9e-05	-0.000392	-0.000526
653.794	NaN	0.000105	0.000252	3e-05	-0.000203	-0.000122	0.000161	-0.000407	-5.5e-05	0.00028	0.000267	-3.4e-05	0.000199	1e-05	0.000329	0.0002	3.6e-05	7.8e-05	0.000108	0.000357	-9.7e-05	-8.5e-05	-7.2e-05	-6e-05	-4.5e-05	-3.2e-05	-1.9e-05	-3e-06	1e-05	2.5e-05	4e-05	5.5e-05	9.5e-05	0.000192	0.000238	1.9e-05	0.000296	1e-06	6.3e-05	0.000158	0.000578	4.6e-05	-8.4e-05	-0.000101	0.000211	0.000341	4.1e-05	-0.000522	-0.00039
654.982	NaN	-7.2e-05	0.000318	0.000111	-1e-05	-6e-05	0.000206	-9.2e-05	5e-05	1.4e-05	-8.6e-05	-1.8e-05	0.00019	1.6e-05	0.000352	0.000359	0.000173	0.000349	6.8e-05	0.000335	-0.000252	-0.000257	-0.000263	-0.000269	-0.000276	-0.000282	-0.000288	-0.000295	-0.000301	-0.000308	-0.000315	-0.000307	0.000143	0.000296	0.000345	-0.000285	-0.000241	-0.000126	-4e-05	0.000291	0.000206	0.000154	-8e-06	-0.000189	-6.6e-05	-0.000145	-1.9e-05	-0.000341	-8.4e-05
656.17	NaN	0.000276	0.000132	0.000105	6.4e-05	1.8e-05	-5.8e-05	-0.000124	2.1e-05	-5e-05	-0.000172	-0.000297	0.000338	0.00047	0.00013	-9.3e-05	4.7e-05	0.000155	-0.000247	0.000387	-0.000142	-0.000137	-0.000132	-0.000128	-0.000122	-0.000117	-0.000112	-0.000106	-0.000101	-9.5e-05	-8.9e-05	-7.2e-05	0.00011	0.000188	3e-05	1.4e-05	-1.7e-05	-4.8e-05	-0.000136	-1.4e-05	-0.000113	-2.1e-05	-0.000129	-0.000279	0.000135	0.000193	-0.000352	-0.000168	-0.000177
657.357	NaN	-7.8e-05	0.000224	0.000245	0.000295	0.000146	-9.7e-05	-0.000195	0.000178	0.000315	0.000214	0.000164	-3.7e-05	0.00036	2e-06	-2.3e-05	4.6e-05	0.00027	-8.1e-05	-5.3e-05	0.000169	0.000164	0.000159	0.000153	0.000147	0.000142	0.000136	0.00013	0.000124	0.000118	0.000111	0.00012	5.3e-05	0.000104	-0.000151	8.4e-05	3.7e-05	0.000139	8.9e-05	2.1e-05	9.4e-05	-0.000139	-0.000226	-0.000294	7.2e-05	0.000278	-0.000289	-0.000116	-0.000585
658.545	NaN	-0.000165	0.000219	3e-05	0.000313	0.000538	-5.1e-05	-1e-06	6.1e-05	0.000256	4.3e-05	0.000395	0.000257	8e-06	3.4e-05	5e-05	4.4e-05	-0.000137	0.000403	0.000263	-0.000261	-0.000263	-0.000265	-0.000266	-0.000268	-0.00027	-0.000271	-0.000273	-0.000275	-0.000277	-0.000279	-0.000131	0.000113	0.000386	0.000147	-2.9e-05	0.000206	8.1e-05	9.1e-05	9.1e-05	4.5e-05	1.6e-05	-0.000469	-0.000235	0.000123	3.9e-05	-0.000125	-0.000202	-0.000135
659.734	NaN	-0.000132	0.000264	-6.2e-05	4e-06	1.8e-05	-0.000141	0.000151	-0.00013	-4.3e-05	-0.00014	0.000176	0.000194	-0.000239	0.000416	0.000101	0.000189	-2e-05	1.6e-05	-9e-06	-9.9e-05	-8.7e-05	-7.4e-05	-6.2e-05	-4.8e-05	-3.5e-05	-2.1e-05	-7e-06	6e-06	2.1e-05	3.6e-05	0.000107	0.000207	0.000482	0.000188	-0.00019	-1.2e-05	3.5e-05	0.000149	0.000174	0.000171	9e-05	-2.5e-05	-6.8e-05	-6.1e-05	-7e-05	2.1e-05	3e-06	-2e-05
660.922	NaN	0.000178	0.000579	0.000274	-8.8e-05	-4.2e-05	0.000296	-3.5e-05	0.00026	-0.000244	0.000395	2.5e-05	0.000102	0.000146	0.000268	0.000113	2.8e-05	-0.00013	0.000396	0.000131	-6.3e-05	-8e-05	-9.9e-05	-0.000118	-0.000138	-0.000158	-0.000177	-0.000199	-0.000218	-0.00024	-0.000262	-7.7e-05	0.000147	0.000266	0.0003	-7.2e-05	0.000234	0.000249	0.000162	-3.6e-05	0.000175	-5.1e-05	-0.000176	0.000144	0.000404	4.2e-05	8.2e-05	-2.1e-05	-8.4e-05
662.11	NaN	-6.2e-05	0.000228	6.2e-05	-0.000144	7.2e-05	-0.000141	0.000251	0.000544	0.00012	0.000316	0.00017	0.00038	0.000397	7.4e-05	-8.3e-05	0.000626	0.000182	0.000168	5.7e-05	-4.7e-05	-6.6e-05	-8.9e-05	-0.00011	-0.000134	-0.000157	-0.00018	-0.000205	-0.000228	-0.000254	-0.000279	-9.6e-05	0.000174	4.2e-05	0.000219	0.000242	1.5e-05	0.000141	0.00043	-0.000102	-7e-06	-0.000146	4.8e-05	0.000116	0.000388	0.000212	0.000143	-4.9e-05	-2.6e-05
663.299	NaN	-0.000136	0.0001	0.000262	9.7e-05	-0.000195	0.000157	-0.000118	-0.000319	0.000138	0.000428	0.000204	8.4e-05	5.6e-05	-8.8e-05	-5.5e-05	0.000182	-0.000116	0.000179	0.000126	-5.2e-05	-5e-05	-4.8e-05	-4.6e-05	-4.3e-05	-4.1e-05	-3.9e-05	-3.6e-05	-3.4e-05	-3.1e-05	-2.9e-05	-8.3e-05	7.2e-05	0.000252	3.5e-05	0.000122	7.4e-05	0.0001	-3.8e-05	-2e-05	8.1e-05	-3.7e-05	0.000111	0.000147	0.000265	0.000585	0.00021	0.000248	-5.2e-05
664.488	NaN	-2.8e-05	-8.8e-05	1.1e-05	-0.000291	-0.000292	6e-06	-7e-05	-9.8e-05	0.000268	-1.4e-05	0.000211	0.000155	-5.2e-05	8.6e-05	0.000135	-6.2e-05	-4.7e-05	1.1e-05	0.000271	5.5e-05	4.5e-05	3.3e-05	2.2e-05	1e-05	-2e-06	-1.3e-05	-2.6e-05	-3.8e-05	-5.1e-05	-6.4e-05	0.000139	-0.000287	-3.6e-05	-1.9e-05	-0.00011	-2.7e-05	0.000323	0.000167	0.000138	6.4e-05	-0.000294	-0.000201	1.5e-05	0.000293	0.00025	4.5e-05	1.8e-05	0.00011
665.677	NaN	3.4e-05	-6.2e-05	0.000279	-4.3e-05	0.000223	0.000333	6.9e-05	9.6e-05	0.000189	-6e-06	0.000119	0.000186	-0.000167	0.000167	3.4e-05	5.9e-05	0.000159	0.000156	0.000108	-8.9e-05	-0.000113	-0.000139	-0.000164	-0.000193	-0.00022	-0.000247	-0.000277	-0.000304	-0.000334	-0.000364	0.000202	-6.8e-05	0.000158	5.6e-05	0.000134	-4e-06	-0.000347	0.000187	0.000113	-0.000314	-0.000154	-0.000111	-1e-06	0.000363	0.000237	1.4e-05	8.6e-05	7.1e-05
666.866	NaN	1.6e-05	0.000183	1.7e-05	0.000206	0.000102	0.000237	-0.000205	9e-05	0.000256	0.000116	3.9e-05	-1.5e-05	0.000161	6.5e-05	1.6e-05	4.5e-05	-0.000123	-0.000179	0.000303	0.000129	0.000103	7.4e-05	4.7e-05	1.5e-05	-1.4e-05	-4.3e-05	-7.6e-05	-0.000105	-0.000138	-0.000171	7.4e-05	0.000189	-3.1e-05	-0.000217	0.000106	-0.000212	-0.000305	4.2e-05	1.5e-05	-0.000157	-0.000173	-0.000248	-5.8e-05	8.2e-05	0.000212	0.000199	-0.0001	3.8e-05
668.055	NaN	-0.000153	-0.000106	9.2e-05	8.5e-05	0.000243	0.000167	3.5e-05	0.000127	-7.7e-05	0.000354	0.000263	0.000645	0.000283	0.000136	6.1e-05	5.1e-05	-5.2e-05	0.000238	-0.000113	-0.000225	-0.0002	-0.000172	-0.000145	-0.000115	-8.6e-05	-5.8e-05	-2.5e-05	3e-06	3.5e-05	6.7e-05	0.000283	7.1e-05	0.000148	-5e-05	-0.000185	9e-06	7.5e-05	-1.2e-05	9e-06	5.7e-05	6.9e-05	0.000136	-0.000102	-0.000168	0.000251	-5.2e-05	-5.2e-05	0.000303
669.244	NaN	-4.2e-05	0.00031	-7e-06	0.000295	0.000182	0.000201	0.000165	0.000278	0.000144	0.000314	-3.6e-05	0.000234	0.000147	0.000222	0.000155	0.000219	-2.3e-05	0.00034	-0.000183	-7.5e-05	-6.9e-05	-6.1e-05	-5.4e-05	-4.6e-05	-3.8e-05	-3.1e-05	-2.2e-05	-1.5e-05	-6e-06	2e-06	0.000312	0.000141	0.000288	0.00021	-0.000211	1.2e-05	6.7e-05	0.000151	0.000178	0.000128	0.000108	2.3e-05	1.7e-05	-8e-06	8.1e-05	0.000183	0.000145	0.00042
670.434	NaN	9.8e-05	0.000266	0.000328	7e-05	0.000124	0.000119	-0.000243	-2e-05	-3e-05	8.2e-05	-0.000168	0.000119	0.000315	0.000266	-8e-06	-3.2e-05	-1.5e-05	4.5e-05	0.000118	0.000119	8.5e-05	4.6e-05	9e-06	-3.2e-05	-7.1e-05	-0.000111	-0.000155	-0.000193	-0.000237	-0.000281	0.000122	0.000186	-7.1e-05	-6.4e-05	0.000164	0.000166	-0.000181	0.000226	-1e-05	-4e-05	0.000125	4.9e-05	0.000103	0.000159	0.000108	0.00023	0.00031	0.000518
671.623	NaN	8e-05	-0.000125	-1.6e-05	0.000116	0.000119	-3e-05	-0.000302	0.000145	0.000497	0.000256	8.2e-05	-7.8e-05	4.5e-05	0.000189	0.000284	-8.4e-05	8e-06	8.7e-05	-3.5e-05	-0.000285	-0.000267	-0.000248	-0.000229	-0.000208	-0.000189	-0.000169	-0.000147	-0.000127	-0.000105	-5.4e-05	0.000328	0.00022	0.000141	-7.3e-05	0.000462	5.1e-05	-8e-05	0.000256	0.000261	0.000138	0.000128	-0.000224	9.1e-05	7.5e-05	0.000303	0.000349	0.000356	0.000595
672.813	NaN	8.8e-05	-4e-05	-2.7e-05	-8.6e-05	0.000331	0.000123	0.000106	8.2e-05	5.4e-05	-2.9e-05	0.000331	0.000305	-3e-06	0.000166	0.00013	-0.000356	-4.4e-05	-0.000204	0.000228	-0.000125	-0.000112	-9.8e-05	-8.4e-05	-6.9e-05	-5.4e-05	-4e-05	-2.3e-05	-9e-06	8e-06	7.6e-05	0.000319	0.00017	3e-06	0.00029	0.000439	-0.00013	4.3e-05	0.000309	5.4e-05	-5.5e-05	5e-06	8.5e-05	0.000257	0.00035	0.000171	0.000195	0.000356	0.00102
674.003	NaN	5.5e-05	6.8e-05	-5.3e-05	0.000231	-5.5e-05	0.000133	-0.000146	-0.000165	-1.5e-05	-0.000364	-0.000125	0.000234	0.000418	0.000174	0.000218	-6.5e-05	0.00018	1.7e-05	0.000254	-0.000192	-0.000162	-0.000128	-9.6e-05	-5.9e-05	-2.5e-05	9e-06	4.8e-05	8.2e-05	0.000121	0.000122	9.1e-05	0.000305	1.2e-05	0.000306	2.5e-05	-0.000101	0.000268	0.00033	9.7e-05	-0.000154	0.000168	0.000115	7.7e-05	1.2e-05	0.000204	0.000302	0.000319	0.000745
675.193	NaN	-0.000172	-2.7e-05	3.9e-05	5e-06	-0.000144	0.000107	0.00021	9.4e-05	5e-06	0.000166	0.000116	9e-05	0.000319	0.000426	-6.2e-05	0.000248	-6.4e-05	0.000104	0.000155	0.0001	9e-05	8e-05	7e-05	5.9e-05	4.8e-05	3.7e-05	2.5e-05	1.5e-05	3e-06	0.000112	9e-05	8.7e-05	-0.000148	2.6e-05	2.8e-05	0.000135	0.000309	0.000125	0.000363	0.000198	5.2e-05	0.000192	0.000184	-7.2e-05	0.00025	0.000123	0.000316	0.000684
676.384	NaN	-3.2e-05	0.00024	-4.5e-05	0.000344	0.000106	-9.7e-05	0.000244	0.00014	-2.9e-05	0.000472	0.000261	-5.7e-05	0.000252	0.000448	1.1e-05	9.7e-05	5.6e-05	0.000105	0.000138	0.000273	0.000268	0.000263	0.000258	0.000252	0.000247	0.000241	0.000235	0.00023	0.000224	0.000123	-2e-05	-1.6e-05	9.5e-05	2.6e-05	-2.2e-05	0.000156	0.000279	7.9e-05	2.5e-05	-6.2e-05	5.9e-05	-6e-06	0.000177	0.000151	0.000168	0.000251	0.000521	0.000998
677.574	NaN	9e-06	0.000233	9.7e-05	0.000255	0.000433	0.000277	-1.8e-05	3.6e-05	0.000109	0.000224	5.6e-05	0.000303	-0.000143	5.3e-05	2.7e-05	-0.000102	1e-05	6.9e-05	-0.000278	-9.9e-05	-9e-05	-8e-05	-7e-05	-5.9e-05	-4.9e-05	-3.9e-05	-2.7e-05	-1.7e-05	-5e-06	2.2e-05	-1.1e-05	0.000381	5.9e-05	7e-05	0.000185	0.000114	1.4e-05	7.5e-05	8.5e-05	3e-06	-9.4e-05	6.4e-05	0.000156	0.000232	-1.3e-05	0.000234	0.000473	0.00125
678.765	NaN	-0.000151	0.000205	0.000231	-0.000132	2.8e-05	-4.9e-05	-3e-05	0.000161	0.00024	0.00024	8.9e-05	0.00031	0.000275	-0.000172	0.00014	0.000109	0.000117	0.000208	0.000308	3.3e-05	4.6e-05	6.1e-05	7.5e-05	9.1e-05	0.000106	0.000121	0.000137	0.000152	0.000169	6.9e-05	8e-06	0.000377	0.000286	0.000196	0.000272	0.000254	0.000171	0.000299	0.000144	0.000207	0.000149	6.2e-05	9e-06	0.000263	5e-06	0.000311	0.00102	0.0013
679.955	NaN	0.000135	0.000449	-5.1e-05	0.000174	0.000296	0.000101	0.000134	0.000271	0.00025	0.000154	8e-05	0.000191	6.3e-05	0.000142	-0.000185	-0.000336	0.000132	-0.000146	-0.000177	1.2e-05	3e-05	5.1e-05	7.1e-05	9.4e-05	0.000115	0.000136	0.00016	0.000181	0.000205	0.000138	0.000118	0.00035	0.00011	0.000185	0.000169	-7.9e-05	0.00022	0.000289	0.000146	6.2e-05	-1.1e-05	7.5e-05	0.000206	0.000234	-6.7e-05	0.000415	0.000753	0.00112
681.146	NaN	0.000349	0.000174	0.000168	0.00023	3e-05	0.000106	0.000159	0.000127	0.000256	-0.000204	5.6e-05	0.000284	0.00017	0.000348	-3.1e-05	-2.2e-05	-0.00017	0.000419	0.000203	0.000439	0.000424	0.000407	0.000392	0.000374	0.000357	0.00034	0.000321	0.000304	0.000285	0.000301	-0.000148	4.6e-05	4.2e-05	0.000194	-3.9e-05	0.000158	0.000318	9e-05	0.00042	4.3e-05	-2.7e-05	0.000199	0.000161	-6.2e-05	2.3e-05	0.000341	0.000835	0.00128
682.337	NaN	-5e-05	-7.1e-05	5.9e-05	0.000277	0.000132	1.9e-05	5.8e-05	0.000294	4.6e-05	0.000236	0.000171	-8.3e-05	3.3e-05	0.000262	-0.000102	-0.000103	2.3e-05	0.000193	2.1e-05	0.000129	9.4e-05	5.4e-05	1.7e-05	-2.6e-05	-6.6e-05	-0.000106	-0.000151	-0.000191	-0.000236	3.7e-05	0.000366	-0.000149	-2.9e-05	8e-06	9.4e-05	0.000205	-3.4e-05	0.000176	0.000106	0.000112	5.1e-05	-7.2e-05	0.000193	1.3e-05	0.000312	0.000225	0.00079	0.00135
683.529	NaN	1.8e-05	0.000307	8.7e-05	8.6e-05	3.3e-05	0.000308	-0.000259	6.8e-05	0.000226	8.6e-05	-9.7e-05	-0.000187	-4.2e-05	0.00014	0.000216	0.000139	-0.000258	0.000155	0.00022	-0.000179	-0.000168	-0.000155	-0.000143	-0.000129	-0.000116	-0.000103	-8.8e-05	-7.5e-05	-6.1e-05	-5.8e-05	3e-06	0.000239	0.000211	0.000128	-1.2e-05	5.3e-05	0.000219	0.000148	0.000102	5e-06	-5.3e-05	0.000188	0.000414	0.000229	0.000202	0.000517	0.000689	0.000946
684.72	NaN	0.000167	-1.1e-05	-0.000387	4.7e-05	0.000144	0.000233	9e-06	0.000247	0.000206	0.000144	0.000325	-6.5e-05	-1.1e-05	9.8e-05	0.000128	-9.2e-05	-8.5e-05	0.000163	-1e-05	9.1e-05	0.00011	0.000131	0.000151	0.000173	0.000194	0.000216	0.00024	0.000261	0.000285	-0.000141	-5e-06	1e-06	-7e-06	0.00012	-4.9e-05	-0.000123	0.000105	0.000136	6.3e-05	-0.000229	-0.000119	3.6e-05	0.000144	0.000299	0.000224	0.000586	0.000826	0.00116
685.912	NaN	4.8e-05	0.000344	0.000107	0.000355	-7.7e-05	-3.1e-05	2.8e-05	0.000257	7.3e-05	0.000261	0.000257	-1.5e-05	0.00027	0.000174	0.000174	0.000285	-0.000129	2.9e-05	0.000159	8.6e-05	9e-05	9.4e-05	9.9e-05	0.000104	0.000108	0.000113	0.000118	0.000122	0.000128	0.000193	7.2e-05	0.000242	8.1e-05	0.000216	-0.000284	0.000154	1.3e-05	0.000284	-4.8e-05	-0.000105	0.00019	0.000145	0.000239	0.000254	0.00022	0.000552	0.00101	0.00137
687.103	NaN	8.9e-05	0.000166	0.000241	0.000161	1.9e-05	2e-06	-0.000138	0.000193	0.000412	0.000197	-4e-06	0.000176	8.1e-05	0.000216	0.000247	0.00019	0.000211	0.000156	-0.000111	0.000123	0.000144	0.000168	0.00019	0.000215	0.000239	0.000263	0.00029	0.000313	0.00034	0.000324	-1e-05	-0.000218	0.00019	0.00011	-8.8e-05	0.000157	0.000186	0.000148	0.000101	-0.000141	-1.9e-05	-8.6e-05	1.7e-05	0.000294	0.000153	0.000464	0.000653	0.00144
688.295	NaN	0.000396	3.3e-05	-5.8e-05	-0.000158	-2.5e-05	-0.000136	-0.000276	4.7e-05	0.000227	0.000289	1.2e-05	0.000256	0.000332	0.000166	-0.000201	8.3e-05	0.000187	0.000203	0.000208	7.9e-05	6e-05	3.8e-05	1.7e-05	-7e-06	-2.9e-05	-5.1e-05	-7.6e-05	-9.8e-05	-0.000124	0.000118	0.000385	4.3e-05	0.000147	2.2e-05	3e-06	0.000171	1.2e-05	4.4e-05	1.1e-05	-0.000213	-0.000208	5.6e-05	5.5e-05	0.000217	4.7e-05	6.3e-05	0.000557	0.00163
689.487	NaN	0.000265	0.000356	0.00015	4.2e-05	-3.4e-05	-6.5e-05	-0.000162	-3.9e-05	0.000365	0.000183	6.5e-05	-8e-06	0.000126	0.000194	0.000154	0.000113	-0.000121	-0.000124	0.000123	0.000128	0.00011	9e-05	7.1e-05	4.9e-05	2.8e-05	7e-06	-1.6e-05	-3.6e-05	-4.8e-05	7.3e-05	0.000157	0.000237	0.00038	0.000128	-2.9e-05	8.4e-05	3.3e-05	0.00048	0.000145	-0.000139	0.000218	9.2e-05	0.000204	0.000209	0.000185	0.000498	0.0011	0.00161
690.679	NaN	6.5e-05	0.000175	0.000197	0.000189	0.00032	0.000219	0.000209	0.000119	0.000179	0.000309	0.000363	0.000269	8.4e-05	0.000165	9.4e-05	0.000252	4e-06	-0.000118	0.000326	0.000291	0.000214	0.000126	4.4e-05	-5.1e-05	-0.000138	-0.000228	-0.000327	-0.000415	-0.000384	0.000221	0.000127	-3.2e-05	0.000114	0.000209	-3e-05	0.000237	1.9e-05	-7e-05	0.000386	2.5e-05	-8e-06	0.000219	0.000369	3e-05	0.000211	0.000401	0.000957	0.00177
691.872	NaN	0.00016	0.000333	9.7e-05	7e-06	-0.000135	-3.1e-05	-0.000193	-8.6e-05	0.000153	0.000294	0.000327	0.000347	0.000351	0.00037	0.000113	0.000304	5.8e-05	-9.2e-05	0.000265	-0.000101	-9.6e-05	-9.1e-05	-8.6e-05	-8.1e-05	-7.5e-05	-7e-05	-6.4e-05	-5.9e-05	4.1e-05	0.000181	-3.7e-05	-6.4e-05	0.000199	0.000514	0.000236	-3.5e-05	0.000106	0.000118	-3.1e-05	4.6e-05	-0.000118	0.000403	0.000178	0.000118	5.2e-05	0.000181	0.000849	0.00165
693.064	NaN	-4.2e-05	3.7e-05	5e-05	0.000143	0.000143	7.7e-05	0.000105	0.000192	0.000142	0.000295	0.000116	0.000211	0.000282	-5e-06	6e-06	6.4e-05	0.000187	0.000192	0.0001	-0.000277	-0.000277	-0.000278	-0.000278	-0.000279	-0.000279	-0.00028	-0.00028	-0.000281	-0.000178	0.000101	0.000493	0.00025	2.8e-05	0.000107	-0.000105	-4.1e-05	4e-05	0.00011	4.6e-05	-3.5e-05	-7.2e-05	0.000118	-2.7e-05	4.1e-05	0.000339	0.000243	0.000655	0.00161
694.257	NaN	-6.3e-05	9.3e-05	0.000135	2.5e-05	8.2e-05	0.000177	4.2e-05	6.1e-05	0.000236	0.000268	0.000238	0.000193	0.000213	0.000334	0.000225	-0.000108	0.00012	0.000106	0.000247	0.000295	0.000296	0.000297	0.000298	0.0003	0.000301	0.000302	0.000303	0.000304	0.000187	3.1e-05	0.000279	0.000338	0.00031	0.000226	-0.000118	4.6e-05	0.000144	0.000116	3.4e-05	-0.000323	6.9e-05	0.0002	0.000135	0.000187	0.000223	0.000499	0.000836	0.00169
695.449	NaN	7.9e-05	0.000109	0.000255	0.000212	5.1e-05	-0.000168	-2.2e-05	0.00018	0.000387	0.000314	3e-05	0.000196	0.00032	0.000276	-5.1e-05	0.000201	0.000267	-0.000118	7.7e-05	0.000205	0.000192	0.000177	0.000163	0.000147	0.000132	0.000117	0.0001	8.5e-05	2.7e-05	0.000137	0.000226	-7.4e-05	3.4e-05	3.3e-05	-7.1e-05	1.8e-05	3.5e-05	0.000157	-0.000255	-0.000171	-6.2e-05	5.1e-05	0.000221	0.00046	2.5e-05	0.000207	0.000622	0.00145
696.642	NaN	9.8e-05	2.5e-05	-3e-06	-0.000129	-5.6e-05	-6.5e-05	-0.000109	8.1e-05	0.000239	4.3e-05	0.000165	4.7e-05	0.000259	0.000187	5.8e-05	0.00015	0.000226	1.6e-05	0.000114	-0.000128	-0.000148	-0.000171	-0.000193	-0.000218	-0.000241	-0.000264	-0.00029	-0.000313	-0.000116	-2.4e-05	0.000199	-0.000154	-3.4e-05	0.000232	0.00014	3.5e-05	0.000182	0.000237	4.6e-05	-1.1e-05	4.5e-05	0.000192	0.000268	0.000176	0.000134	0.000296	0.000834	0.00153
697.835	NaN	0.000383	0.000185	1.9e-05	5.6e-05	-1.7e-05	-6.5e-05	-0.000134	2.9e-05	1.8e-05	0.00026	0.000341	0.000494	9.3e-05	0.000132	0.000183	5.5e-05	-4.8e-05	0.00018	-3.2e-05	0.000147	0.000155	0.000164	0.000173	0.000182	0.000191	0.000201	0.000211	0.00022	-6e-06	8e-05	0.000206	4.6e-05	0.000168	0.00041	0.000267	0.000131	0.000292	5e-06	6.4e-05	2.6e-05	0.000165	0.000163	0.000202	0.000454	0.000511	0.000414	0.00107	0.00151
699.029	NaN	0.000187	0.000209	0.000147	0.000258	2.3e-05	-9e-06	4.9e-05	4.1e-05	6e-05	0.000151	0.000128	8e-06	2.1e-05	0.000309	0.000227	7.4e-05	0.000139	-4.8e-05	-8.6e-05	-8e-06	-1.4e-05	-2.1e-05	-2.7e-05	-3.5e-05	-4.1e-05	-4.8e-05	-5.6e-05	-6.3e-05	0.00016	3e-05	0.000252	0.000154	0.00013	7e-05	-3.2e-05	-0.000211	0.000208	0	-2.4e-05	9.3e-05	-5.5e-05	8.5e-05	0.000262	4.3e-05	9e-05	0.000369	0.000887	0.00144
700.222	NaN	0.00019	0.000252	0.000218	9.7e-05	-3.9e-05	-0.000146	-5.4e-05	5e-05	0.000367	0.000259	0.000163	-0.000151	-0.000184	0.000101	-3.6e-05	-7.6e-05	5.8e-05	8.8e-05	0.000172	5e-05	6.2e-05	7.5e-05	8.7e-05	0.000101	0.000115	0.000128	0.000143	0.000156	0.000391	8.6e-05	0.000301	0.000269	0.000122	0.000254	0.000222	0.000105	0.000163	7e-05	0.000279	0.000245	-6e-05	4.6e-05	6.3e-05	0.000265	-0.000107	0.000243	0.00097	0.00153
701.416	NaN	0.000171	0.000452	0.000542	6e-05	9.4e-05	0.000231	0.000245	8.7e-05	0.000186	-9.7e-05	9.1e-05	2.1e-05	0.000181	9e-06	-5e-06	6.8e-05	0.000274	9.4e-05	0.000243	0.000123	0.000107	8.9e-05	7.2e-05	5.2e-05	3.4e-05	1.6e-05	-5e-06	-2.3e-05	0.000244	0.000169	0.000122	7.9e-05	0.000159	9.8e-05	-3e-06	9.2e-05	0.000409	0.000151	0.000143	9.8e-05	0.000162	0.000254	-5.4e-05	-5.2e-05	5.9e-05	0.00029	0.000978	0.00166
702.609	NaN	0.000315	0.000326	0.000283	0.000102	2.9e-05	-2.2e-05	5.3e-05	0.000127	0.000215	0.000319	0.000315	0.00029	0.000303	0.00012	0.000288	0.00031	0.000131	0.000193	0.000132	5.6e-05	5.9e-05	6.1e-05	6.4e-05	6.7e-05	6.9e-05	7.2e-05	7.5e-05	7.8e-05	0.000224	6.6e-05	6.3e-05	0.000202	0.000247	-4.4e-05	1.2e-05	2.8e-05	-3.7e-05	-2.6e-05	-5e-06	0.000142	0.000108	0.000223	0.000292	0.000148	9.5e-05	0.0004	0.000952	0.00146
703.803	NaN	5.2e-05	0.000105	0.000191	2.3e-05	0.000237	0.00017	1.4e-05	0.000214	0.000298	0.000361	0.00038	0.000288	0.000249	0.000183	9.3e-05	3.3e-05	9.2e-05	0.000237	0.000219	-0.000125	-0.000131	-0.000138	-0.000145	-0.000153	-0.00016	-0.000168	-0.000176	-0.000183	0.00034	0.00014	0.000224	7.2e-05	0.000139	5.6e-05	0.000251	3.4e-05	8.2e-05	0.000254	0.000127	5.9e-05	5.8e-05	0.000201	0.000201	4.3e-05	0.000172	0.000374	0.000824	0.00174
704.997	NaN	0.000298	0.00017	0.000339	0.000299	0.000175	0.000105	0.000204	0.000322	0.000218	0.000257	0.000367	0.000335	0.000427	0.000445	0.000373	0.000136	3e-06	0.000123	0.000118	0.00018	0.000199	0.000219	0.000239	0.000261	0.000281	0.000302	0.000325	0.000346	0.000249	0.000237	0.000205	0.000242	0.000414	0.000234	0.000128	0.000171	0.000125	0.000123	0.000126	4.6e-05	6.2e-05	0.000342	0.000185	0.000117	0.00035	0.000398	0.000823	0.00165
706.191	NaN	0.000253	0.000299	0.000112	3.2e-05	-7.4e-05	0.000116	0.000351	0.000279	0.000251	0.00024	0.000327	0.000182	2.4e-05	0.000269	0.00031	0.00012	0.000235	0.000191	0.000218	0.000184	0.000187	0.000191	0.000195	0.000199	0.000203	0.000207	0.000212	0.000216	0.000158	0.000249	0.000265	7.8e-05	8.3e-05	0.000113	0.000412	0.000315	0.000145	5.3e-05	2.3e-05	-4.1e-05	0.000157	6.3e-05	-2.3e-05	0.00018	1.3e-05	0.000318	0.000967	0.00176
707.386	NaN	-5.9e-05	0.000137	8.6e-05	0.000106	0.000165	0.000107	3.2e-05	0.000176	0.000172	0.000332	0.000192	-0.000172	-5.8e-05	-1.2e-05	0.000227	0.00031	0.000282	0.00015	3.7e-05	2.1e-05	2.5e-05	3e-05	3.5e-05	4e-05	4.5e-05	5.1e-05	5.6e-05	6.3e-05	0.000104	-0.00017	0.000194	8.6e-05	-5e-06	-4.4e-05	0.000384	0.000313	0.000147	0.000315	0.000373	0.000152	0.000238	0.000158	0.000186	0.000328	0.000146	0.000402	0.000878	0.00165
708.58	NaN	0.000138	0.000203	4e-05	-3.9e-05	0.000196	4.4e-05	-3.1e-05	0.000171	0.000145	0.000178	9.9e-05	0.000206	6.4e-05	0.000174	0.000135	0.000226	0.000251	0.000161	5.4e-05	4.8e-05	3.6e-05	2.1e-05	8e-06	-8e-06	-2.2e-05	-3.7e-05	-5.3e-05	-5e-05	6.6e-05	-2.9e-05	9.3e-05	0.000101	1.2e-05	0.000106	0.000332	0.000398	0.000247	0.000227	0.000124	-0.000142	-0.000121	0.000585	0.000149	0.000135	8.5e-05	0.000173	0.0011	0.00175
709.775	NaN	0.000116	0.000136	8.2e-05	6.6e-05	0.000171	0.000116	3.2e-05	8.7e-05	-1e-05	3.6e-05	0.000151	0.000124	0.000157	0.000312	-6e-06	0.000104	0.000178	0.000281	0.000172	0.000193	0.000189	0.000185	0.00018	0.000175	0.000171	0.000166	0.000161	0.000138	2e-05	4.9e-05	-0.000144	3.3e-05	6.1e-05	0.000115	-0.000186	3.9e-05	0.000191	0.000228	0.000303	0.000371	0.000154	0.000174	8.7e-05	1e-05	0.000109	0.000203	0.000922	0.00156
710.97	NaN	0.000126	0.000378	0.000186	3.6e-05	9.1e-05	9.3e-05	-2.1e-05	-4.8e-05	3.7e-05	0.000122	8.8e-05	0.000135	0.000202	0.000198	0.00018	0.000145	0.00013	-3.9e-05	-3.4e-05	0.000174	0.000179	0.000186	0.000192	0.000199	0.000205	0.000212	0.000219	0.000223	0.000188	0.000128	2.6e-05	9.3e-05	0.000257	0.000249	0.000157	5.7e-05	0.000161	0.0001	9.4e-05	-7.1e-05	0.000149	8.7e-05	0.000185	0.000204	0.000231	0.00015	0.000694	0.00162
712.165	NaN	0.000183	0.000305	0.000133	9.2e-05	0.000205	0.000177	-6.4e-05	3.3e-05	0.000166	-7.8e-05	8e-05	0.000202	4.6e-05	-0.000107	0.000175	0.000159	0.000142	3.4e-05	-3.6e-05	0.000208	0.000215	0.000224	0.000232	0.000241	0.00025	0.000259	0.000268	0.000215	3.7e-05	0.000194	0.000281	4e-06	0.000297	5.9e-05	9.6e-05	0.000242	9e-06	7e-06	-0.00011	3.3e-05	0.000315	7.7e-05	0.000147	7e-05	2.9e-05	0.000275	0.00104	0.00178
713.36	NaN	2.1e-05	0.000118	-5.5e-05	1.7e-05	0.000192	7.4e-05	5.2e-05	4.3e-05	0.000153	0.000209	4.9e-05	7.4e-05	7.3e-05	2.7e-05	2.5e-05	0.000153	5.4e-05	-5.5e-05	0.0001	0.000105	0.000109	0.000114	0.000118	0.000122	0.000127	0.000131	0.000136	0.000113	4e-05	-0.000149	0.000198	2.3e-05	0.00016	0.000134	0.00012	0.000224	0.000291	0.000218	-0.000179	0.000204	-6.6e-05	0.000271	0.000141	0.000114	1.5e-05	0.000215	0.00103	0.00178
714.555	NaN	-5.5e-05	0.000178	0.000102	5.2e-05	7.9e-05	4.4e-05	5e-05	9.6e-05	0.000337	7.3e-05	-2.3e-05	0.000175	8.8e-05	0.000113	-1.2e-05	4.1e-05	8.1e-05	0.000162	9.8e-05	7.2e-05	7.5e-05	7.7e-05	7.9e-05	8.2e-05	8.4e-05	8.7e-05	9e-05	0.000129	0.000191	9e-05	0.000155	6e-05	0.000283	0.000189	0.000158	0.000131	6e-05	6e-05	-2.6e-05	4.8e-05	-5.3e-05	0.000273	0.000138	9.1e-05	0.000225	0.000347	0.000715	0.00205
715.75	NaN	4.9e-05	0.000168	0.000228	-8e-06	-3.1e-05	0.000144	0.000103	3e-06	0.000275	0.000304	0.000172	0.000214	0.000225	8.4e-05	0.000146	0.000316	0.000108	0.000159	-3.7e-05	-9.6e-05	-6.6e-05	-3.3e-05	-1e-06	3.5e-05	6.8e-05	0.000102	0.000141	0.000245	0.00028	0.000321	0.000349	0.000301	0.000396	0.000246	0.000323	0.000123	2.5e-05	0.00014	-0.00012	7.1e-05	3e-06	6.2e-05	4.7e-05	-2.8e-05	0.000296	0.000469	0.00106	0.0019
716.946	NaN	0.000161	0.000265	0.000242	7.6e-05	-1.1e-05	-1.3e-05	1e-06	0.000195	0.000313	0.000337	0.000495	0.000277	0.000203	0.000152	0.000143	0.000188	0.000115	0.000125	3.6e-05	0.000105	0.000123	0.000143	0.000162	0.000183	0.000203	0.000224	0.000247	0.000209	0.000213	0.000246	0.000308	0.000326	0.00023	0.000218	0.000324	0.000323	0.000276	9.3e-05	0.000126	0.000202	0.000167	0.000147	0.00015	0.000118	0.000434	0.000496	0.00118	0.00208
718.142	NaN	0.000237	0.000309	0.000205	0.000234	0.000237	0.00019	0.000125	0.000236	0.000311	0.000251	0.000185	0.000224	9.7e-05	0.000166	0.000205	0.000138	0.000108	0.000121	0.000174	8.8e-05	8.3e-05	7.8e-05	7.3e-05	6.7e-05	6.1e-05	5.6e-05	5e-05	0.000182	5.3e-05	0.000342	4e-05	0.000116	0.000285	0.000376	0.000263	0.000281	0.000374	1.2e-05	-5e-05	-7e-06	5.3e-05	0.000368	0.000316	-3e-06	0.000354	0.000483	0.00103	0.00227
719.338	NaN	0.000262	0.000277	6.1e-05	3.4e-05	0.000204	0.000242	0.000261	0.000289	6.5e-05	0.000215	0.000164	0.000181	0.00023	0.000231	7.4e-05	9e-05	6.5e-05	0.000185	5.5e-05	0.000226	0.000224	0.000221	0.000219	0.000216	0.000214	0.000211	0.000208	0.000279	5.3e-05	0.000266	0.000126	0.000205	0.000178	0.000152	0.000126	0.000197	0.000136	0.000413	2.6e-05	8.6e-05	1.4e-05	0.00025	0.000243	0.000237	0.000374	0.000308	0.00129	0.00234
720.534	NaN	7e-05	0.000133	0.000291	0.00026	0.00021	0.00022	6.4e-05	0.000335	0.000292	0.000282	0.000371	0.000341	0.000264	0.000252	0.000241	0.000151	0.00028	0.000313	1.7e-05	-2.4e-05	-1.7e-05	-9e-06	-2e-06	7e-06	1.5e-05	2.3e-05	3.3e-05	0.000149	0.000127	0.000212	4.2e-05	0.000139	0.000268	9.8e-05	-8.2e-05	0.000149	0.000369	0.000272	0.000144	0.000337	0.000303	0.000278	0.00013	-2.7e-05	0.000428	0.000378	0.00134	0.00229
721.73	NaN	0.000184	-6e-06	-2.3e-05	0.000151	-4.9e-05	-8.6e-05	0.000173	0.000355	0.000322	0.000238	0.000253	0.000228	0.00035	0.000215	9e-05	0.00032	0.000315	0.000315	0.000149	4.4e-05	5.2e-05	6e-05	6.8e-05	7.7e-05	8.5e-05	9.3e-05	0.000103	0.000267	1e-05	0.000513	0.000231	0.000465	0.000411	0.000287	0.00011	0.000435	0.000182	0.000174	-9.4e-05	0.000116	0.000178	0.000315	0.000221	0.000287	0.000531	0.000765	0.00186	0.00265
722.926	NaN	0.000191	0.000365	0.000336	0.000332	0.000108	0.000212	0.000378	0.000321	8.9e-05	0.000138	0.000217	0.000283	0.000287	0.000303	0.00016	0.000228	0.000248	0.000271	0.000149	1.9e-05	9e-06	-2e-06	-1.2e-05	-2.4e-05	-3.5e-05	-4.6e-05	-5.8e-05	0.000597	0.000169	0.00036	0.000231	0.000143	0.000134	0.000153	0.000509	0.000335	0.000394	3.9e-05	-0.00018	0.000286	0.000354	0.000402	0.000237	4.7e-05	0.000527	0.000577	0.0015	0.00259
724.123	NaN	0.00023	0.000329	0.000331	0.000227	0.000292	0.000288	0.000179	0.000267	0.000289	0.000226	0.000213	0.000401	0.000446	0.000407	0.000343	0.000369	0.000377	0.00041	0.000243	0.000146	0.000151	0.000157	0.000162	0.000167	0.000173	0.000178	0.000185	0.00026	0.000417	0.000405	0.00038	0.000339	0.000166	0.000396	0.000692	0.000258	0.000175	0.000333	7.6e-05	0.00028	0.000279	0.000458	0.000241	0.00029	0.000437	0.000357	0.00159	0.00265
725.319	NaN	0.000313	0.000342	0.000397	0.000267	0.000162	0.000196	0.000344	0.000195	0.000241	0.000537	0.000576	0.000423	0.000288	0.000458	0.000266	0.000309	0.000315	0.000414	0.000517	0.000271	0.000243	0.000212	0.000183	0.000149	0.000118	8.6e-05	5.2e-05	0.000219	5.4e-05	0.000306	0.000477	0.000497	0.000177	0.000653	0.000794	0.000246	0.000214	0.0003	0.000122	0.000317	0.000588	0.000421	0.000174	0.000349	0.00033	0.000786	0.00171	0.00279
726.516	NaN	0.000322	0.000401	0.000483	0.000436	0.000304	0.00019	0.000114	0.000288	0.000297	0.000109	0.000404	0.000495	0.000152	0.000338	0.000122	0.000155	0.000443	0.000534	0.000429	0.000133	0.000129	0.000124	0.00012	0.000115	0.000111	0.000106	0.000125	0.000489	0.000423	0.000277	0.000198	0.000198	1.1e-05	4e-05	2.4e-05	0.000528	0.00056	0.00056	0.000232	0.000196	0.000598	0.000709	7.6e-05	0.000457	0.000478	0.000838	0.00145	0.00283
727.713	NaN	0.000673	0.000458	0.000182	0.000224	0.000341	0.000209	-0.000137	0.000218	0.000624	0.000261	0.000244	0.000441	0.000319	0.000113	0.000212	0.000327	0.000425	0.000372	0.00031	0.000227	0.000219	0.00021	0.000201	0.000191	0.000182	0.000173	0.000164	0.00033	0.000654	0.000361	0.000361	0.000318	0.000309	0.000618	2.4e-05	0.000408	0.000499	0.000411	0.000355	0.000343	0.000383	0.000724	0.000328	0.000286	0.00054	0.000932	0.00162	0.00263
728.91	NaN	0.000565	0.000428	0.000193	0.000183	0.000235	0.000408	0.000297	0.000241	0.000565	0.000385	0.000437	0.000738	0.000682	0.000528	0.000221	0.000531	0.000479	0.000273	3.8e-05	0.000173	0.000202	0.000235	0.000266	0.000301	0.000334	0.000368	0.000379	0.000436	0.000663	0.00039	0.000485	-1.6e-05	0.00058	0.000154	0.000396	0.000836	0.000351	0.000459	0.000334	-7e-06	0.000386	0.00055	0.000244	0.000389	0.000281	0.000712	0.00144	0.00264
730.107	NaN	-1.6e-05	0.000381	0.000389	0.000146	0.000156	0.000575	0.000493	0.000369	0.000453	0.000318	0.000656	0.000888	0.000842	0.000797	0.00066	0.00052	0.000393	0.000434	0.000235	0.00017	0.000208	0.000251	0.000291	0.000337	0.00038	0.000423	0.00046	0.000532	0.000724	0.000763	0.000434	0.000358	0.000319	0.000123	0.000442	0.000385	0.00035	5.3e-05	0.000111	0.000405	0.00057	0.000692	0.000647	0.000533	0.000423	0.00112	0.00182	0.00311
731.305	NaN	-6.7e-05	0.000479	0.000337	0.000281	0.000437	0.000371	0.000528	0.000243	0.000335	0.000317	0.000282	0.000489	0.00044	0.000601	0.000812	0.000762	0.00046	0.000261	0.000417	0.00062	0.000635	0.000652	0.000667	0.000685	0.000702	0.000719	0.000553	0.000252	0.00039	0.000729	0.000673	0.000441	0.000532	0.000209	0.000459	0.000274	0.000206	0.000201	9.3e-05	0.000164	0.00081	0.00102	0.000768	0.000628	0.00094	0.000721	0.00166	0.00319
732.502	NaN	0.000382	0.000487	0.000223	0.000531	0.000687	0.000356	0.000495	0.000736	0.000485	0.00026	0.00056	0.00066	0.000794	0.00087	0.000583	0.000726	0.000324	0.000313	0.000447	0.000579	0.000641	0.00071	0.000775	0.00085	0.000919	0.000989	0.000675	0.000204	0.000339	0.000445	2.4e-05	0.000326	4.1e-05	0.000446	0.000546	0.000682	0.000112	-0.000161	0	0.000231	0.000894	0.000427	0.000623	0.000493	0.00064	0.00123	0.0024	0.00332
733.7	NaN	0.000442	0.000308	0.000162	0.000205	0.00035	0.000243	0.000253	0.00101	0.000689	7e-05	0.000514	0.000889	0.000737	0.000309	9.8e-05	0.000354	0.000174	0.000236	0.000191	0.000396	0.000449	0.00051	0.000567	0.000632	0.000693	0.000755	0.000595	0.000731	0.000801	0.000506	-0.000175	0.000147	0.000303	0.000286	0.000441	0.000142	-7.4e-05	0.000194	0.000477	0.000176	0.000485	0.000563	0.000615	0.000102	0.000684	0.000862	0.00165	0.00309
734.898	NaN	0.000262	0.00079	0.00063	0.000154	0.000596	0.000847	0.000423	0.000296	0.000187	0.000327	0.000726	0.000798	0.000452	0.000419	0.000688	0.000997	0.00103	0.000799	0.000643	0.000329	0.000354	0.000383	0.00041	0.000441	0.00047	0.000499	0.000368	0.000877	0.00113	0.000591	0.000149	0.000816	0.00039	0.000245	0.000755	0.000518	0.000503	-0.000216	0.000446	6.1e-05	0.00113	0.000766	0.000359	0.000488	0.000721	0.00139	0.00212	0.00304
736.096	NaN	-0.000204	0.000858	0.000932	0.000672	0.000207	0.000433	0.000904	0.000584	0.000611	0.000207	-0.000145	0.000445	0.000605	0.000224	0.000272	0.000503	0.000548	0.000856	0.000364	0.000165	0.000233	0.000308	0.00038	0.000461	0.000537	0.000614	0.000502	0.000465	0.00135	0.0001	0.000117	0.000872	0.000788	0.000795	0.000956	0.000804	0.00078	0.000244	0.000117	0.000999	0.000312	-6.6e-05	0.000687	0.000266	0.000805	0.0013	0.00159	0.00279
737.294	NaN	0.000571	0.00102	0.00075	0.000732	0.000861	0.000163	0.000394	0.000903	0.000493	0.000345	0.00036	0.000459	0.000118	0.000415	0.000942	0.000816	0.000342	0.000621	0.000413	0.000189	0.000222	0.000259	0.000294	0.000335	0.000372	0.00041	0.000309	0.000115	0.000804	0.000307	-0.000122	0.000529	0.000434	0.000886	0.000854	0.0012	0.000143	9.5e-05	0.000191	0.00101	-0.000586	-0.000351	0.000404	0.000389	0.000382	0.00105	0.00214	0.00321
738.493	NaN	0.000503	0.000341	0.000555	0.00104	0.00131	0.00075	0.000151	0.000356	0.000756	0.000682	7.1e-05	0.000214	0.00113	0.000828	0.000138	0.000406	0.00023	-0.000176	-0.000281	-0.000271	-0.000285	-0.000302	-0.000317	-0.000335	-0.000351	-0.000367	0.000623	0.000538	0.000459	-0.000786	0.000566	0.000744	0.000945	0.00167	0.000857	0.000297	0.000593	0.00032	0.000136	0.0006	0.00126	0.00112	0.00096	-2.8e-05	0.00062	0.000896	0.00168	0.00306
739.691	NaN	0.00114	0.000632	0.000242	0.0009	0.00076	0.000126	-0.000452	-0.000413	-0.000107	-7.7e-05	0.000528	0.000961	0.000676	0.000395	0.000274	0.000606	0.000562	0.000758	0.000664	0.000504	0.00056	0.000623	0.000683	0.000751	0.000815	0.000879	0.0011	0.000115	0.000929	0.000923	0.00112	0.000674	0.000453	0.00071	0.00025	5.8e-05	-0.000243	0.000851	0.000856	-0.000191	0.00083	0.00021	0.000112	0.000798	0.00187	0.00173	0.00167	0.00343
740.89	NaN	0.000169	0.000152	0.000562	0.000315	-0.000318	-0.000234	-0.000397	0.000375	0.00113	8e-05	-0.000114	0.000812	0.000346	-0.000182	0.000749	0.000788	0.000765	0.000832	0.000138	0.000678	0.00065	0.000618	0.000588	0.000554	0.000523	0.00049	0.000411	0.000917	0.000939	0.00112	0.00133	0.000574	-0.000394	-0.000362	-0.000418	-7.4e-05	0.000354	1e-06	-0.00065	-0.00037	0.000535	0.00177	0.00129	0.00102	0.000286	0.00117	0.00184	0.00375
742.089	NaN	0.000726	0.000558	-0.000825	-0.000335	0.000113	-0.000728	-0.000166	0.000915	0.00118	0.000477	0.00156	0.00155	0.000551	0.000361	5.8e-05	0.000734	0.000836	0.000337	0.000224	0.000408	0.00041	0.000412	0.000413	0.000415	0.000417	0.000419	0.000403	0.000337	0.000587	0.000835	0.000176	0.000562	-0.000483	-4.9e-05	-2e-06	-0.00137	0.00041	0.000791	-0.000129	0.000774	0.000666	0.00108	0.0011	5e-06	0.000353	0.00143	0.00169	0.00342
743.288	NaN	0.000528	0.0013	0.000473	0.000257	0.00143	0.000503	-0.00111	-0.00115	-0.000235	0.000543	0.00103	0.000782	-0.000264	0.000268	0.00059	0.000559	0.000396	0.000699	-0.00012	-0.00109	-0.00109	-0.00109	-0.00109	-0.00109	-0.00109	-0.00108	0.00139	-7.8e-05	-0.000139	0.000466	0.000214	0.00124	0.00088	0.00132	0.00178	0.000593	-0.00117	-0.000407	0.000287	0.00137	0.000855	0.00195	0.000708	0.000715	0.000524	0.000546	0.00169	0.00298
744.487	NaN	0.000474	0.00159	0.000125	-0.00153	0.000461	0.000806	-0.000781	-0.000837	-0.000223	0.00179	0.00242	0.00114	0.000713	0.00053	0.00124	0.0015	0.000538	0.000608	0.000345	-0.00126	-0.00136	-0.00146	-0.00156	-0.00168	-0.00178	-0.00189	0.000175	-0.000668	0.00102	0.0012	0.00115	0.000687	-0.000534	0.000355	-0.000605	-9.1e-05	-0.000486	0.000893	0.000928	-0.000368	0.00085	0.00137	-0.000628	0.00164	0.00139	0.000941	0.00232	0.00153
745.686	NaN	-0.0014	-0.000313	0.000536	0.000928	0.000851	0.000317	-0.000252	-0.000593	0.00026	0.00148	0.000833	-0.000161	0.000915	-0.000483	-0.0015	0.000417	0.00022	-0.000452	0.000812	0.00168	0.00165	0.00161	0.00157	0.00153	0.0015	0.00146	0.000123	0.00127	-0.000375	-0.000183	0.00125	-0.000108	-0.000497	-7.6e-05	0.000522	-1.8e-05	0.00101	0.000812	-0.000318	-0.000623	0.000474	0.000323	-0.00157	-0.0011	-0.000471	-0.00121	0.000754	0.00234
746.886	NaN	0.00116	-1.4e-05	-0.00158	0.000722	0.000122	-0.00141	-0.000746	-0.000982	0.000812	0.00148	-0.000623	-0.000815	0.00108	0.00061	-0.000291	-0.000478	0.00045	0.00058	-0.00134	-0.000825	-0.000679	-0.000513	-0.000357	-0.000179	-1.3e-05	0.000155	0.000916	0.000648	0.000443	0.000578	0.00123	0.00155	-0.00151	8.6e-05	-0.000353	0.00117	-0.000721	0.000103	0.00014	0.00095	0.0012	0.000362	-0.00068	0.000883	1.8e-05	-0.00185	0.00259	0.00304
748.085	NaN	-0.000949	0.000696	-0.000581	-0.00286	-0.00157	-0.000621	-0.00114	-0.00113	0.000431	0.000217	0.00168	-0.000677	0.00274	0.00216	-0.000192	-0.000464	0.00056	0.00124	0.000918	3.9e-05	2.3e-05	4e-06	-1.3e-05	-3.2e-05	-5.1e-05	-4.4e-05	0.000306	-0.00233	0.000481	-0.000452	0.000201	0.000735	-0.00061	-0.000109	0.0017	-0.000341	0.00142	0.00091	0.00135	0.000903	0.00136	0.00188	-0.000161	-0.000819	0.00303	0.000954	0.00252	0.00233
749.285	NaN	-0.00172	-0.00221	-0.00128	0.000531	0.000869	0.000309	-0.000351	0.00039	0.00104	0.000649	-0.000386	-0.000539	0.00182	0.00232	0.0012	6.1e-05	-0.000647	-0.000188	-0.00133	-0.00148	-0.00135	-0.00121	-0.00108	-0.00093	-0.000789	-0.000631	-0.0016	-0.00209	0.00058	-0.00108	2.8e-05	-0.000805	-0.00105	-0.00132	-0.0016	0.00171	-5.8e-05	-0.000843	-0.00168	0.00025	0.000956	0.000953	0.000992	0.00251	0.00357	0.00161	0.00078	0.00174
750.485	NaN	-0.000122	0.00104	0.00102	0.00161	0.00235	0.000882	0.000604	0.000501	5.5e-05	0.00151	0.000971	-0.000599	-3.3e-05	0.000314	-0.000144	0.000178	0.00149	0.000954	-0.0019	-0.00334	-0.00336	-0.00339	-0.00342	-0.00345	-0.00347	-0.00232	0.000261	-0.000692	0.00151	-0.00102	-0.000572	0.000928	-0.00149	0.000706	0.00239	0.002	-0.00133	-0.00169	-0.00355	0.00124	0.00285	0.00127	-5e-06	-0.0018	0.000451	-0.000961	0.0016	-0.000785
751.685	NaN	-6.6e-05	-3e-06	0.00115	0.00173	0.00053	-0.000601	-0.00307	-0.00252	-0.00145	-0.000372	-0.00297	-0.000844	1.7e-05	-5.8e-05	-0.000881	0.00236	0.00193	-0.00177	-0.00208	-0.00428	-0.00453	-0.0048	-0.00506	-0.00536	-0.00564	-0.00423	-0.000602	-0.00271	-0.000694	0.00169	3e-05	-0.00138	-0.000902	0.000604	0.000223	0.00139	0.00118	0.000294	-0.00152	-7.7e-05	0.00191	-0.0016	-0.00299	-0.00281	-0.00101	0.000726	0.000646	-0.00194
752.885	NaN	0.000607	0.000159	-0.0012	-0.00166	-0.00147	-0.00127	-0.00148	-0.000506	0.00114	-0.000351	-0.00165	-0.00281	-0.00355	-0.0015	0.00302	0.00197	-0.00281	-0.000944	-0.000373	-0.00154	-0.00143	-0.0013	-0.00118	-0.00105	-0.000923	-0.000552	-0.000837	-2.5e-05	0.00189	0.00264	0.00167	-0.000707	0.00183	0.000296	-0.00123	-0.003	-0.000601	-0.00171	-0.00109	-0.00117	0.00148	-0.000499	-0.00287	0.000734	0.000412	-0.000578	-0.000667	-0.00145
754.086	NaN	-0.00129	0.000514	-9.2e-05	-0.00199	-0.00192	-0.00268	-0.00144	0.001	0.00123	-0.000865	-0.00179	-0.00123	-0.00134	-0.000924	0.00162	0.00159	0.000819	0.00315	0.00244	-0.00194	-0.00229	-0.00269	-0.00308	-0.00351	-0.00391	-0.00232	-0.000138	5.9e-05	0.000907	0.000556	0.00105	-0.00448	-0.00148	-0.00175	0.00175	5.5e-05	0.000462	-0.00079	-0.00334	0.000631	0.00207	0.00372	0.00208	0.0028	-0.00248	0.00468	0.00361	0.00176
755.286	NaN	-0.000984	0.00161	0.00113	0.000144	0.000899	-0.00216	-0.000479	0.00119	-0.00197	-0.00103	-0.00128	-0.00247	0.000415	0.00143	0.000473	-8.2e-05	0.000438	0.00193	-1.7e-05	-0.00166	-0.00159	-0.00152	-0.00145	-0.00137	-0.00129	-0.000797	0.000333	0.00196	0.000185	-0.000146	-0.00103	-0.00159	-0.00244	-0.0012	-0.000576	-0.000614	-0.000652	-0.00126	3.4e-05	0.00374	0.00461	0.00302	0.00262	0.00269	-0.000367	0.00137	0.00229	0.00222
756.487	NaN	-0.00142	-5.7e-05	-0.000519	-8.6e-05	0.0014	-0.00124	-0.000698	-0.00162	-0.00255	0.00183	0.00108	0.00116	0.00168	0.000354	0.00142	0.00114	-0.000701	-2e-05	-0.000207	-0.00208	-0.00231	-0.00256	-0.00281	-0.00308	-0.00334	-0.00265	-0.00373	-0.00175	-0.00259	-0.00143	-0.00208	-0.00265	-0.00543	-0.00177	-0.00221	0.000324	0.000147	-0.00205	-0.00199	0.000487	0.00329	0.00148	0.00207	-0.000112	0.000655	0.00429	0.00345	0.00422
757.688	NaN	-0.0016	-0.00159	-0.0035	-0.00205	-0.00139	-0.000227	-0.000466	-0.00255	-0.00314	-0.00046	0.00124	0.000554	0.00174	0.00182	0.00201	0.00319	-0.000416	-0.00126	-0.00138	-0.00397	-0.00407	-0.00419	-0.0043	-0.00443	-0.00455	-0.00228	-0.00209	-0.0019	-0.000101	-0.00429	-0.00128	-0.00318	-0.00334	-1.1e-05	0.00051	0.00124	-0.00037	-0.00284	-0.00141	-0.000297	0.00324	0.00242	-0.000735	-0.00023	-0.00352	-0.00152	-0.00039	0.000408
758.889	NaN	-0.00206	-0.00191	-0.0042	-0.00307	0.000397	-0.00171	-0.00222	-0.000894	-0.00153	-0.00294	-0.00159	-0.000331	-0.000546	-0.000439	-0.000602	-0.00142	-0.00237	-0.0012	-0.00229	-0.00533	-0.00548	-0.00566	-0.00582	-0.006	-0.00617	-0.00131	-0.0011	-0.00209	-0.00233	-0.00334	-0.00436	-0.00421	-0.000751	-0.00164	0.00287	0.00221	-0.000453	-0.000544	-0.000635	-0.003	-0.00227	-0.00154	-0.00165	-0.00176	-0.00113	-0.000166	0.0008	0.000363
760.09	NaN	-0.000184	-0.0027	-0.00123	-0.000433	0.00152	0.000526	0.000178	0.000386	0.00069	0.000387	-0.000271	0.000378	-0.00022	-0.00133	0.00101	0.00048	-0.00129	-0.00232	-0.00261	-0.00155	-0.00149	-0.00142	-0.00135	-0.00128	-0.00121	0.000282	-0.00107	-0.00244	-0.00381	-0.00284	-0.00542	-0.000325	-0.00255	-0.000887	0.00205	0.00101	-0.00317	0.00344	0.00262	0.00251	-4.9e-05	-0.000973	0.000224	-0.00158	0.00111	0.00178	0.00174	0.00139
761.291	NaN	-0.00302	-0.00256	0.00078	-0.000777	0.000542	-0.00138	-0.00304	-0.000104	-0.000311	1.7e-05	0.000879	-0.000455	-0.000672	-0.0031	-0.00385	-0.00272	-0.00084	-0.000511	-0.00493	-0.00265	-0.00197	-0.0012	-0.000474	0.000354	0.00112	-0.00157	-0.000123	-0.001	-0.00418	-0.00014	-0.000467	-0.00206	0.00052	0.00168	1e-06	-7.8e-05	-0.00132	0.00107	0.00255	0.00192	0.000344	0.00187	0.0021	-0.000757	0.00209	0.00194	0.00134	0.00138
762.493	NaN	0.00114	0.000187	-0.0026	-0.00453	-0.00401	-0.00228	-0.00269	-0.00052	0.00124	-0.000438	-0.00341	-0.00315	-0.000646	-0.00286	-0.00468	-0.00198	0.000105	-0.00095	-0.00127	-0.000109	-2.4e-05	7.3e-05	0.000164	0.000268	0.000365	-0.00222	-0.00321	-0.000822	-0.00143	-0.00159	-0.00146	-0.00162	-0.000635	-0.00169	-0.00057	-0.0019	-0.00323	-0.00104	0.0014	0.00112	-0.000804	0.0012	-0.000384	0.000693	0.00285	0.0033	0.00302	0.00289
763.694	NaN	-0.000779	-0.000298	-0.00221	-0.00294	-0.00138	0.000108	-0.000606	-3.5e-05	0.00163	-0.00116	-0.00164	0.000769	0.00126	-0.00275	-0.00288	0.000836	0.000514	0.000209	-0.00273	-0.00373	-0.00349	-0.00322	-0.00296	-0.00267	-0.0024	-0.00516	-0.00333	-0.00254	-0.00294	-0.00303	-0.00313	-0.00361	-6e-05	-0.00172	-0.00057	0.000823	-0.00194	-0.00103	-0.0017	-0.00183	-0.00196	-0.0023	0.000669	0.00143	-0.000811	-0.000904	0.000571	-0.000848
764.896	NaN	-0.00292	8.1e-05	0.00119	-0.00113	-0.00192	-0.000431	0.000444	0.00113	-0.000443	-0.00265	-0.00193	-0.000173	-0.00326	-0.00282	-0.0025	-0.00201	0.000224	-0.000699	-0.00279	-0.00275	-0.00271	-0.00265	-0.00261	-0.00255	-0.0025	-0.00133	0.000569	-0.0043	-0.00418	-0.000351	-0.00131	-0.00195	-0.00119	-0.00242	-0.000205	-0.000688	-0.00377	-0.00202	-0.000428	-0.000625	0.000745	-0.000647	-0.00239	-0.000218	-0.00132	-0.00161	-5.4e-05	0.000427
766.098	NaN	-0.00178	-0.000866	-0.00125	-0.000742	-0.00314	-0.00365	-0.00235	-0.00231	-0.000743	-0.000147	-0.00114	-0.000959	-0.0025	0.000692	-0.000733	-0.00227	-0.000962	-0.00142	-0.00134	-0.000421	-0.000445	-0.000471	-0.000496	-0.000525	-0.000551	0.000749	0.000592	-0.00107	-0.00507	-0.00132	-0.00192	5.7e-05	-0.00072	-0.000821	0.000448	-0.00436	-0.00382	-0.00363	-0.00399	-0.00206	-0.000834	0.000387	0.000474	0.000916	-0.00094	-0.00205	-0.00138	-0.00144
767.3	NaN	-0.00262	-0.00321	-0.00137	-0.000625	6.3e-05	-0.0011	-0.00391	-0.0013	-0.000149	-0.00281	-0.00391	-0.00185	-0.00259	-0.00264	-0.00187	-0.00161	-0.00122	-0.0022	-0.00301	-0.00166	-0.00147	-0.00127	-0.00107	-0.000845	-0.000637	-0.000421	-0.0019	3.1e-05	-0.00143	0.000442	-0.00114	-0.00298	-0.00182	-0.000183	-0.00136	-0.00273	-0.00357	-0.00318	-0.00139	0.00025	0.000607	0.000353	-0.000871	0.00137	0.00167	-0.00087	0.000801	-0.00182
768.502	NaN	-0.00199	-0.00297	-0.00288	-0.00165	-0.00133	-0.00234	-0.00144	0.000749	-0.00121	-0.00279	-0.00367	-0.00397	-0.00572	-0.00567	-0.00358	-0.00267	-0.00249	-0.0021	-0.00241	-0.00127	-0.00107	-0.00084	-0.000625	-0.000378	-0.00015	-0.00229	-0.00294	-0.00132	-0.00223	-0.000296	-0.000411	-0.00212	-0.00265	-0.000621	9.1e-05	-0.000346	-0.000232	-0.00253	-0.00157	-0.000185	-0.000679	-0.00117	-0.000528	0.000833	0.00322	0.00226	0.00168	0.00153
769.705	NaN	-0.00105	-0.000815	-0.000264	-0.000196	-0.00194	-0.0023	-0.00146	-0.00163	-0.00147	-0.00118	-0.00228	-0.00383	-0.00465	-0.00414	-0.00137	-0.00134	-0.00174	-0.00199	-0.0043	-0.00367	-0.00343	-0.00315	-0.0029	-0.0026	-0.00233	-0.00107	-0.00213	-0.00202	-0.00182	-0.00117	-0.00186	-0.00253	-0.00468	-0.00352	-0.000786	-0.00231	-0.00409	-0.00637	-0.00259	-0.00298	-0.000748	-0.00134	0.000342	-0.000153	0.0014	0.0017	0.00177	0.00154
770.907	NaN	-0.00185	-0.00238	-0.00274	-0.00351	-0.00239	-0.000951	-9e-05	-0.00104	1.6e-05	0.000892	-0.00341	-0.00245	-0.00144	-0.00352	-0.00236	-0.00278	-0.00336	-0.00268	-0.00312	-0.00285	-0.00276	-0.00266	-0.00257	-0.00246	-0.00237	-0.00317	-0.00307	-0.00119	-0.00217	-0.00207	-0.0021	-0.00384	-0.00432	-0.00406	-0.00369	-0.00236	-0.00246	-0.00374	-0.00174	-0.00389	-0.00162	-0.000488	-0.000161	0.000489	0.00108	0.00214	0.00135	-0.00209
772.11	NaN	-0.00199	-0.000307	-0.00159	-0.00357	-0.00388	-0.00502	-0.00315	-0.00211	-0.00287	-0.000617	-0.00213	-0.00365	-0.00195	-0.00338	-0.00278	-0.00207	-0.00131	-0.00292	-0.0055	-0.00551	-0.00543	-0.00535	-0.00527	-0.00518	-0.00517	-0.0045	-0.0048	-0.00509	-0.00522	-0.00285	-0.00307	-0.00394	-0.00231	-0.00449	-0.00345	-0.00312	-0.0054	-0.00365	-0.00226	-0.00483	-0.00547	-0.00347	-0.00182	-0.000423	6.5e-05	9.8e-05	0.00204	-0.000181
773.313	NaN	-0.00346	-0.00364	-0.00626	-0.00473	-0.00496	-0.00722	-0.0031	-0.00198	-0.00299	-0.00374	-0.00528	-0.00525	-0.00311	-0.00423	-0.00585	-0.00842	-0.0048	-0.00468	-0.00461	-0.00686	-0.00703	-0.00722	-0.0074	-0.00761	-0.00722	-0.0046	-0.00606	-0.00754	-0.00608	-0.0067	-0.00565	-0.00694	-0.00426	-0.00342	-0.00641	-0.00632	-0.00335	-0.0052	-0.00391	-0.00413	-0.00511	-0.00513	-0.00339	-0.00252	0.000299	0.00144	-0.00103	-0.0015
774.516	NaN	-0.00659	-0.00723	-0.00787	-0.00752	-0.00694	-0.00556	-0.00483	-0.00669	-0.00588	-0.00567	-0.00546	-0.00367	-0.0032	-0.0029	-0.00463	-0.0082	-0.00741	-0.00707	-0.00673	-0.00881	-0.00868	-0.00854	-0.00841	-0.00826	-0.00675	-0.00223	-0.00439	-0.00499	-0.00562	-0.00826	-0.00624	-0.00656	-0.00255	-0.00196	-0.00726	-0.00839	-0.00815	-0.00341	-0.00482	-0.00534	-0.00732	-0.00831	-0.0043	-0.00508	-0.00245	-0.0047	0.000814	-2.7e-05
775.719	NaN	-0.00781	-0.0081	-0.01064	-0.00685	-0.00636	-0.00945	-0.00835	-0.0056	-0.00568	-0.00606	-0.00563	-0.00655	-0.00722	-0.00946	-0.00833	-0.00738	-0.00665	-0.00667	-0.01003	-0.01185	-0.01185	-0.01184	-0.01449	-0.01465	-0.01116	-0.00854	-0.00505	-0.00682	-0.00667	-0.00899	-0.0088	-0.00807	-0.00999	-0.00859	-0.00967	-0.00918	-0.01246	-0.00886	-0.00466	-0.00583	-0.00903	-0.00991	-0.00789	-0.00499	-0.00273	-0.00716	-0.00591	-0.00551
776.922	NaN	-0.01032	-0.00926	-0.00757	-0.01101	-0.00907	-0.00926	-0.00682	-0.00595	-0.00716	-0.00842	-0.00845	-0.00768	-0.00696	-0.00998	-0.00998	-0.007	-0.00793	-0.01111	-0.01345	-0.01339	-0.01376	-0.01419	-0.01459	-0.01505	-0.01453	-0.01084	-0.00704	-0.00751	-0.00774	-0.01143	-0.01029	-0.00989	-0.00775	-0.01252	-0.00981	-0.01106	-0.01267	-0.00982	-0.00814	-0.00796	-0.00838	-0.01314	-0.00956	-0.00774	-0.00855	-0.00856	-0.00873	-0.00592
778.126	NaN	-0.01287	-0.00968	-0.0105	-0.01107	-0.01059	-0.01115	-0.00842	-0.00641	-0.00964	-0.00912	-0.00884	-0.00985	-0.0103	-0.01092	-0.01151	-0.0116	-0.01197	-0.01197	-0.01417	-0.01252	-0.01213	-0.0117	-0.01129	-0.01082	-0.01147	-0.01335	-0.01127	-0.0127	-0.01281	-0.01293	-0.01457	-0.01609	-0.01029	-0.01042	-0.0161	-0.01378	-0.01227	-0.01195	-0.00815	-0.00829	-0.01086	-0.0135	-0.01466	-0.01424	-0.01271	-0.01361	-0.00899	-0.00869
779.329	NaN	-0.01565	-0.01408	-0.01518	-0.01357	-0.0136	-0.01364	-0.0132	-0.01189	-0.01077	-0.01052	-0.01434	-0.01393	-0.0145	-0.01507	-0.01702	-0.01685	-0.01424	-0.01218	-0.01677	-0.01266	-0.0118	-0.01083	-0.00992	-0.00888	-0.01014	-0.01219	-0.01287	-0.01068	-0.00953	-0.01542	-0.01816	-0.0155	-0.0161	-0.01431	-0.01431	-0.01271	-0.015	-0.0177	-0.01554	-0.01472	-0.01525	-0.01651	-0.016	-0.01378	-0.0118	-0.01119	-0.01229	-0.01339
780.533	NaN	-0.02115	-0.01969	-0.01941	-0.01822	-0.01839	-0.02177	-0.02172	-0.01701	-0.01481	-0.01744	-0.01743	-0.01976	-0.01887	-0.01869	-0.01867	-0.01966	-0.01998	-0.02104	-0.0204	-0.01956	-0.01957	-0.01958	-0.01959	-0.0196	-0.01726	-0.01528	-0.01862	-0.01993	-0.0176	-0.01755	-0.02335	-0.01872	-0.01973	-0.02182	-0.01878	-0.0181	-0.01665	-0.01786	-0.01809	-0.01615	-0.01784	-0.02191	-0.02188	-0.02184	-0.02124	-0.01972	-0.01709	-0.01725
781.737	NaN	-0.02549	-0.02269	-0.02507	-0.02813	-0.02705	-0.02752	-0.02399	-0.02465	-0.02308	-0.02101	-0.02201	-0.02083	-0.0221	-0.02616	-0.02653	-0.02389	-0.02043	-0.02067	-0.0229	-0.02516	-0.02534	-0.02555	-0.02574	-0.02596	-0.02524	-0.02297	-0.02444	-0.02683	-0.02681	-0.02679	-0.02768	-0.02995	-0.02705	-0.02665	-0.03007	-0.02563	-0.02743	-0.02722	-0.02521	-0.02742	-0.02607	-0.02471	-0.02475	-0.0315	-0.02543	-0.02456	-0.02487	-0.02398
782.941	NaN	-0.02738	-0.02759	-0.0318	-0.03405	-0.03452	-0.03502	-0.03088	-0.02738	-0.02539	-0.02775	-0.03361	-0.02891	-0.02914	-0.03499	-0.0362	-0.03027	-0.02969	-0.02912	-0.03287	-0.03509	-0.03526	-0.03546	-0.03564	-0.03585	-0.03328	-0.03332	-0.03336	-0.03231	-0.02964	-0.03151	-0.03073	-0.03443	-0.02675	-0.02764	-0.03018	-0.03215	-0.03545	-0.03846	-0.03794	-0.03413	-0.03523	-0.03634	-0.03583	-0.03532	-0.03836	-0.03838	-0.03709	-0.03159
784.146	NaN	-0.04217	-0.03906	-0.04126	-0.04397	-0.04515	-0.04408	-0.04342	-0.04113	-0.038	-0.03582	-0.0428	-0.04229	-0.046	-0.04686	-0.04335	-0.04063	-0.04165	-0.04211	-0.04085	-0.04268	-0.04296	-0.04327	-0.04357	-0.0439	-0.04064	-0.03953	-0.04037	-0.04609	-0.04362	-0.04111	-0.04272	-0.03939	-0.03999	-0.04265	-0.04293	-0.04748	-0.0429	-0.04378	-0.04444	-0.04288	-0.04133	-0.0419	-0.04255	-0.04267	-0.04871	-0.04886	-0.04965	-0.04781
785.35	NaN	-0.05669	-0.05549	-0.05527	-0.05561	-0.05745	-0.05854	-0.06469	-0.05588	-0.05258	-0.0544	-0.06077	-0.06056	-0.05685	-0.0585	-0.0612	-0.05646	-0.05413	-0.05924	-0.06305	-0.05753	-0.05681	-0.05599	-0.05522	-0.05434	-0.05433	-0.05622	-0.0615	-0.06007	-0.05806	-0.06081	-0.06105	-0.0613	-0.0616	-0.0619	-0.06039	-0.06187	-0.06465	-0.06412	-0.06102	-0.06049	-0.05996	-0.05887	-0.06205	-0.06439	-0.0577	-0.05484	-0.05337	-0.06168
786.555	NaN	-0.07665	-0.07746	-0.07843	-0.08344	-0.08443	-0.08253	-0.08359	-0.08263	-0.08168	-0.08283	-0.08917	-0.08696	-0.08007	-0.07893	-0.08464	-0.07824	-0.07824	-0.08189	-0.08425	-0.0846	-0.08453	-0.08444	-0.08435	-0.08426	-0.08088	-0.0811	-0.08249	-0.08533	-0.08242	-0.08473	-0.08495	-0.08516	-0.08141	-0.08138	-0.08251	-0.08635	-0.08873	-0.0844	-0.08284	-0.08339	-0.08501	-0.08279	-0.08514	-0.08863	-0.08882	-0.08743	-0.08146	-0.08357
787.759	NaN	-0.11108	-0.10794	-0.11027	-0.11207	-0.11613	-0.11124	-0.10907	-0.10485	-0.10393	-0.10467	-0.11024	-0.11439	-0.11297	-0.11147	-0.11285	-0.10868	-0.10908	-0.11101	-0.1135	-0.11582	-0.11596	-0.11611	-0.11625	-0.11641	-0.11487	-0.11332	-0.11091	-0.1096	-0.11144	-0.11052	-0.11532	-0.11547	-0.11402	-0.11463	-0.11294	-0.1135	-0.11587	-0.1146	-0.11154	-0.11018	-0.11617	-0.11498	-0.10972	-0.11169	-0.11207	-0.11245	-0.11144	-0.11411
788.964	NaN	-0.14783	-0.14756	-0.14729	-0.14805	-0.14791	-0.1473	-0.14968	-0.14608	-0.14339	-0.14398	-0.15291	-0.15038	-0.14842	-0.14923	-0.15016	-0.14764	-0.14826	-0.15347	-0.15404	-0.14724	-0.14657	-0.1458	-0.14508	-0.14426	-0.14945	-0.15121	-0.14956	-0.14731	-0.15069	-0.14965	-0.15426	-0.15134	-0.14892	-0.15013	-0.15178	-0.15341	-0.15579	-0.15479	-0.15423	-0.15377	-0.15025	-0.14964	-0.14782	-0.15096	-0.15304	-0.15348	-0.14832	-0.14915
790.169	NaN	-0.19708	-0.19985	-0.20529	-0.20103	-0.19852	-0.19731	-0.1985	-0.20213	-0.19648	-0.19654	-0.20002	-0.20539	-0.20274	-0.20181	-0.20884	-0.20714	-0.20545	-0.20822	-0.206	-0.19744	-0.19687	-0.19622	-0.19561	-0.19491	-0.20236	-0.20178	-0.20155	-0.20127	-0.20777	-0.20654	-0.20649	-0.2063	-0.20463	-0.20414	-0.20593	-0.21047	-0.20906	-0.20908	-0.20784	-0.20857	-0.20814	-0.20771	-0.20606	-0.20622	-0.20472	-0.20785	-0.20693	-0.20648
791.374	NaN	-0.26985	-0.26812	-0.27005	-0.26677	-0.26415	-0.2621	-0.26858	-0.26322	-0.2634	-0.26358	-0.26706	-0.27109	-0.26642	-0.26584	-0.26904	-0.26702	-0.26777	-0.27535	-0.26871	-0.26607	-0.26621	-0.26637	-0.26653	-0.2667	-0.26526	-0.26462	-0.26419	-0.26923	-0.2697	-0.27017	-0.27444	-0.27329	-0.27238	-0.276	-0.27439	-0.27823	-0.278	-0.27477	-0.27467	-0.27238	-0.2693	-0.27044	-0.27003	-0.27259	-0.27049	-0.27495	-0.27289	-0.27442
792.58	NaN	-0.33525	-0.3349	-0.33755	-0.33849	-0.33773	-0.3354	-0.33885	-0.33375	-0.33115	-0.3335	-0.33963	-0.34107	-0.34157	-0.33973	-0.34744	-0.34142	-0.34249	-0.34746	-0.34824	-0.34331	-0.34284	-0.34232	-0.34183	-0.34127	-0.34092	-0.34058	-0.3437	-0.34157	-0.3406	-0.3393	-0.34013	-0.34255	-0.3406	-0.3443	-0.34461	-0.34906	-0.34972	-0.34796	-0.34358	-0.34445	-0.34376	-0.34279	-0.34039	-0.34139	-0.34437	-0.34974	-0.35067	-0.35382
793.785	NaN	-0.40344	-0.40567	-0.40882	-0.39991	-0.39821	-0.3987	-0.40377	-0.40249	-0.39637	-0.3971	-0.40265	-0.40444	-0.40498	-0.40599	-0.41183	-0.40825	-0.40767	-0.40708	-0.41263	-0.40418	-0.40329	-0.40229	-0.40135	-0.40022	-0.40106	-0.40684	-0.40677	-0.4067	-0.40394	-0.40479	-0.40706	-0.4098	-0.40973	-0.40965	-0.41304	-0.41427	-0.4155	-0.4148	-0.41266	-0.41104	-0.41746	-0.40822	-0.4043	-0.40631	-0.40832	-0.41589	-0.41523	-0.41699
794.991	NaN	-0.4609	-0.45998	-0.46403	-0.45843	-0.45521	-0.45682	-0.45628	-0.45337	-0.45181	-0.4538	-0.45697	-0.45968	-0.45977	-0.45976	-0.46346	-0.46104	-0.46153	-0.46202	-0.46252	-0.45496	-0.45428	-0.45353	-0.45282	-0.452	-0.45288	-0.45885	-0.45459	-0.45577	-0.45887	-0.45773	-0.45913	-0.4614	-0.46242	-0.46421	-0.46748	-0.46529	-0.46495	-0.46865	-0.47228	-0.47346	-0.47144	-0.46573	-0.46074	-0.45921	-0.46719	-0.47081	-0.46863	-0.47107
796.197	NaN	-0.51852	-0.51971	-0.52043	-0.52021	-0.52	-0.52253	-0.51982	-0.51291	-0.50993	-0.50981	-0.51679	-0.52103	-0.52218	-0.52304	-0.52226	-0.50911	-0.50914	-0.52486	-0.52588	-0.52246	-0.52235	-0.52222	-0.5221	-0.52243	-0.52373	-0.51641	-0.51528	-0.52036	-0.52063	-0.5209	-0.52224	-0.52077	-0.52463	-0.52822	-0.5317	-0.53289	-0.5366	-0.53678	-0.53697	-0.53081	-0.52473	-0.5258	-0.52374	-0.5234	-0.53059	-0.53668	-0.53711	-0.53797
797.403	NaN	-0.60767	-0.60963	-0.61081	-0.61207	-0.59813	-0.59727	-0.60394	-0.59916	-0.59911	-0.59782	-0.60666	-0.61245	-0.61084	-0.61023	-0.61095	-0.61134	-0.61173	-0.61513	-0.60998	-0.60419	-0.60386	-0.60348	-0.60313	-0.60285	-0.60595	-0.61309	-0.60776	-0.6074	-0.60747	-0.60683	-0.60413	-0.60565	-0.60626	-0.6136	-0.61965	-0.62147	-0.62471	-0.62418	-0.61584	-0.61542	-0.61237	-0.61283	-0.61238	-0.61132	-0.61866	-0.6242	-0.62352	-0.62489
798.609	NaN	NaN	-0.72567	NaN	NaN	-0.7071	-0.71103	-0.71033	-0.70896	-0.70685	-0.70618	NaN	NaN	NaN	NaN	-0.72748	-0.7107	-0.71033	-0.72574	-0.72861	NaN	NaN	NaN	NaN	NaN	-0.71835	-0.72249	-0.70901	NaN	NaN	-0.72669	-0.71894	-0.71958	-0.72405	-0.73277	-0.73663	-0.74696	-0.74393	NaN	NaN	-0.72727	-0.72757	NaN	NaN	NaN	NaN	NaN	NaN	-0.74436
799.815	NaN	-0.81465	-0.81952	NaN	NaN	NaN	NaN	NaN	NaN	-0.8132	-0.81315	-0.81877	NaN	NaN	-0.82184	-0.82067	-0.82197	-0.82327	-0.82662	-0.82472	-0.81729	-0.81656	-0.81573	-0.81494	-0.81425	-0.81881	-0.81343	-0.81319	-0.81157	-0.81208	NaN	NaN	-0.81625	NaN	NaN	NaN	NaN	NaN	-0.83416	NaN	NaN	-0.83134	-0.83	-0.8347	-0.8356	NaN	NaN	-0.84333	NaN
801.021	NaN	NaN	NaN	NaN	NaN	NaN	NaN	NaN	NaN	NaN	NaN	NaN	NaN	NaN	NaN	NaN	NaN	NaN	NaN	NaN	NaN	NaN	NaN	NaN	NaN	NaN	NaN	NaN	NaN	NaN	NaN	NaN	NaN	NaN	NaN	NaN	NaN	NaN	NaN	NaN	NaN	NaN	NaN	NaN	NaN	NaN	NaN	NaN	NaN
802.228	NaN	NaN	NaN	NaN	NaN	NaN	NaN	NaN	NaN	NaN	NaN	NaN	NaN	NaN	NaN	NaN	NaN	NaN	NaN	NaN	NaN	NaN	NaN	NaN	NaN	NaN	NaN	NaN	NaN	NaN	NaN	NaN	NaN	NaN	NaN	NaN	NaN	NaN	NaN	NaN	NaN	NaN	NaN	NaN	NaN	NaN	NaN	NaN	NaN
803.435	NaN	NaN	NaN	NaN	NaN	NaN	NaN	NaN	NaN	NaN	-0.93686	NaN	NaN	NaN	NaN	NaN	NaN	NaN	NaN	NaN	NaN	NaN	NaN	NaN	NaN	-0.9652	NaN	NaN	NaN	NaN	NaN	NaN	NaN	NaN	NaN	NaN	NaN	NaN	NaN	NaN	NaN	-0.97725	NaN	NaN	-0.97308	NaN	NaN	NaN	NaN
804.642	NaN	NaN	NaN	NaN	NaN	NaN	NaN	NaN	NaN	NaN	NaN	NaN	NaN	NaN	NaN	NaN	NaN	NaN	NaN	NaN	NaN	NaN	NaN	NaN	NaN	NaN	NaN	NaN	NaN	NaN	NaN	NaN	NaN	NaN	NaN	NaN	NaN	NaN	NaN	NaN	NaN	NaN	NaN	NaN	NaN	NaN	NaN	NaN	NaN
805.849	NaN	NaN	NaN	NaN	NaN	NaN	NaN	NaN	NaN	NaN	NaN	NaN	NaN	NaN	NaN	NaN	NaN	NaN	NaN	NaN	NaN	NaN	NaN	NaN	NaN	NaN	NaN	NaN	NaN	NaN	NaN	NaN	NaN	NaN	NaN	NaN	NaN	NaN	NaN	NaN	NaN	NaN	NaN	NaN	NaN	NaN	NaN	NaN	NaN
807.056	NaN	NaN	NaN	NaN	NaN	NaN	NaN	NaN	NaN	NaN	NaN	NaN	NaN	NaN	NaN	NaN	NaN	NaN	NaN	NaN	NaN	NaN	NaN	NaN	NaN	NaN	NaN	NaN	NaN	NaN	NaN	NaN	NaN	NaN	NaN	NaN	NaN	NaN	NaN	NaN	NaN	NaN	NaN	NaN	NaN	NaN	NaN	NaN	NaN
808.263	NaN	NaN	NaN	NaN	NaN	NaN	NaN	NaN	NaN	NaN	NaN	NaN	NaN	NaN	NaN	NaN	NaN	NaN	NaN	NaN	NaN	NaN	NaN	NaN	NaN	NaN	NaN	NaN	NaN	NaN	NaN	NaN	NaN	NaN	NaN	NaN	NaN	NaN	NaN	NaN	NaN	NaN	NaN	NaN	NaN	NaN	NaN	NaN	NaN
809.471	NaN	NaN	NaN	NaN	NaN	NaN	NaN	NaN	NaN	NaN	NaN	NaN	NaN	NaN	NaN	NaN	NaN	NaN	NaN	NaN	NaN	NaN	NaN	NaN	NaN	NaN	NaN	NaN	NaN	NaN	NaN	NaN	NaN	NaN	NaN	NaN	NaN	NaN	NaN	NaN	NaN	NaN	NaN	NaN	NaN	NaN	NaN	NaN	NaN
810.679	NaN	NaN	NaN	NaN	NaN	NaN	NaN	NaN	NaN	NaN	NaN	NaN	NaN	NaN	NaN	NaN	NaN	NaN	NaN	NaN	NaN	NaN	NaN	NaN	NaN	NaN	NaN	NaN	NaN	NaN	NaN	NaN	NaN	NaN	NaN	NaN	NaN	NaN	NaN	NaN	NaN	NaN	NaN	NaN	NaN	NaN	NaN	NaN	NaN
811.886	NaN	NaN	NaN	NaN	NaN	NaN	NaN	NaN	NaN	NaN	NaN	NaN	NaN	NaN	NaN	NaN	NaN	NaN	NaN	NaN	NaN	NaN	NaN	NaN	NaN	NaN	NaN	NaN	NaN	NaN	NaN	NaN	NaN	NaN	NaN	NaN	NaN	NaN	NaN	NaN	NaN	NaN	NaN	NaN	NaN	NaN	NaN	NaN	NaN
813.094	NaN	NaN	NaN	NaN	NaN	NaN	NaN	NaN	NaN	NaN	NaN	NaN	NaN	NaN	NaN	NaN	NaN	NaN	NaN	NaN	NaN	NaN	NaN	NaN	NaN	NaN	NaN	NaN	NaN	NaN	NaN	NaN	NaN	NaN	NaN	NaN	NaN	NaN	NaN	NaN	NaN	NaN	NaN	NaN	NaN	NaN	NaN	NaN	NaN
814.302	NaN	NaN	NaN	NaN	NaN	NaN	NaN	NaN	NaN	NaN	NaN	NaN	NaN	NaN	NaN	NaN	NaN	NaN	NaN	NaN	NaN	NaN	NaN	NaN	NaN	NaN	NaN	NaN	NaN	NaN	NaN	NaN	NaN	NaN	NaN	NaN	NaN	NaN	NaN	NaN	NaN	NaN	NaN	NaN	NaN	NaN	NaN	NaN	NaN
815.511	NaN	NaN	NaN	NaN	NaN	NaN	NaN	NaN	NaN	NaN	NaN	NaN	NaN	NaN	NaN	NaN	NaN	NaN	NaN	NaN	NaN	NaN	NaN	NaN	NaN	NaN	NaN	NaN	NaN	NaN	NaN	NaN	NaN	NaN	NaN	NaN	NaN	NaN	NaN	NaN	NaN	NaN	NaN	NaN	NaN	NaN	NaN	NaN	NaN
816.719	NaN	NaN	NaN	NaN	NaN	NaN	NaN	NaN	NaN	NaN	NaN	NaN	NaN	NaN	NaN	NaN	NaN	NaN	NaN	NaN	NaN	NaN	NaN	NaN	NaN	NaN	NaN	NaN	NaN	NaN	NaN	NaN	NaN	NaN	NaN	NaN	NaN	NaN	NaN	NaN	NaN	NaN	NaN	NaN	NaN	NaN	NaN	NaN	NaN
817.928	NaN	NaN	NaN	NaN	NaN	NaN	NaN	NaN	NaN	NaN	NaN	NaN	NaN	NaN	NaN	NaN	NaN	NaN	NaN	NaN	NaN	NaN	NaN	NaN	NaN	NaN	NaN	NaN	NaN	NaN	NaN	NaN	NaN	NaN	NaN	NaN	NaN	NaN	NaN	NaN	NaN	NaN	NaN	NaN	NaN	NaN	NaN	NaN	NaN
819.137	NaN	NaN	NaN	NaN	NaN	NaN	NaN	NaN	NaN	NaN	NaN	NaN	NaN	NaN	NaN	NaN	NaN	NaN	NaN	NaN	NaN	NaN	NaN	NaN	NaN	NaN	NaN	NaN	NaN	NaN	NaN	NaN	NaN	NaN	NaN	NaN	NaN	NaN	NaN	NaN	NaN	NaN	NaN	NaN	NaN	NaN	NaN	NaN	NaN
820.345	NaN	NaN	NaN	NaN	NaN	NaN	NaN	NaN	NaN	NaN	NaN	NaN	NaN	NaN	NaN	NaN	NaN	NaN	NaN	NaN	NaN	NaN	NaN	NaN	NaN	NaN	NaN	NaN	NaN	NaN	NaN	NaN	NaN	NaN	NaN	NaN	NaN	NaN	NaN	NaN	NaN	NaN	NaN	NaN	NaN	NaN	NaN	NaN	NaN
821.555	NaN	NaN	NaN	NaN	NaN	NaN	NaN	NaN	NaN	NaN	NaN	NaN	NaN	NaN	NaN	NaN	NaN	NaN	NaN	NaN	NaN	NaN	NaN	NaN	NaN	NaN	NaN	NaN	NaN	NaN	NaN	NaN	NaN	NaN	NaN	NaN	NaN	NaN	NaN	NaN	NaN	NaN	NaN	NaN	NaN	NaN	NaN	NaN	NaN
822.764	NaN	NaN	NaN	NaN	NaN	NaN	NaN	NaN	NaN	NaN	NaN	NaN	NaN	NaN	NaN	NaN	NaN	NaN	NaN	NaN	NaN	NaN	NaN	NaN	NaN	NaN	NaN	NaN	NaN	NaN	NaN	NaN	NaN	NaN	NaN	NaN	NaN	NaN	NaN	NaN	NaN	NaN	NaN	NaN	NaN	NaN	NaN	NaN	NaN
823.973	NaN	NaN	NaN	NaN	NaN	NaN	NaN	NaN	NaN	NaN	NaN	NaN	NaN	NaN	NaN	NaN	NaN	NaN	NaN	NaN	NaN	NaN	NaN	NaN	NaN	NaN	NaN	NaN	NaN	NaN	NaN	NaN	NaN	NaN	NaN	NaN	NaN	NaN	NaN	NaN	NaN	NaN	NaN	NaN	NaN	NaN	NaN	NaN	NaN
825.183	NaN	NaN	NaN	NaN	NaN	NaN	NaN	NaN	NaN	NaN	NaN	NaN	NaN	NaN	NaN	NaN	NaN	NaN	NaN	NaN	NaN	NaN	NaN	NaN	NaN	NaN	NaN	NaN	NaN	NaN	NaN	NaN	NaN	NaN	NaN	NaN	NaN	NaN	NaN	NaN	NaN	NaN	NaN	NaN	NaN	NaN	NaN	NaN	NaN
826.392	NaN	NaN	NaN	NaN	NaN	NaN	NaN	NaN	NaN	NaN	NaN	NaN	NaN	NaN	NaN	NaN	NaN	NaN	NaN	NaN	NaN	NaN	NaN	NaN	NaN	NaN	NaN	NaN	NaN	NaN	NaN	NaN	NaN	NaN	NaN	NaN	NaN	NaN	NaN	NaN	NaN	NaN	NaN	NaN	NaN	NaN	NaN	NaN	NaN
827.602	NaN	NaN	NaN	NaN	NaN	NaN	NaN	NaN	NaN	NaN	NaN	NaN	NaN	NaN	NaN	NaN	NaN	NaN	NaN	NaN	NaN	NaN	NaN	NaN	NaN	NaN	NaN	NaN	NaN	NaN	NaN	NaN	NaN	NaN	NaN	NaN	NaN	NaN	NaN	NaN	NaN	NaN	NaN	NaN	NaN	NaN	NaN	NaN	NaN
828.812	NaN	NaN	NaN	NaN	NaN	NaN	NaN	NaN	NaN	NaN	NaN	NaN	NaN	NaN	NaN	NaN	NaN	NaN	NaN	NaN	NaN	NaN	NaN	NaN	NaN	NaN	NaN	NaN	NaN	NaN	NaN	NaN	NaN	NaN	NaN	NaN	NaN	NaN	NaN	NaN	NaN	NaN	NaN	NaN	NaN	NaN	NaN	NaN	NaN
830.022	NaN	NaN	NaN	NaN	NaN	NaN	NaN	NaN	NaN	NaN	NaN	NaN	NaN	NaN	NaN	NaN	NaN	NaN	NaN	NaN	NaN	NaN	NaN	NaN	NaN	NaN	NaN	NaN	NaN	NaN	NaN	NaN	NaN	NaN	NaN	NaN	NaN	NaN	NaN	NaN	NaN	NaN	NaN	NaN	NaN	NaN	NaN	NaN	NaN
831.233	NaN	NaN	NaN	NaN	NaN	NaN	NaN	NaN	NaN	NaN	NaN	NaN	NaN	NaN	NaN	NaN	NaN	NaN	NaN	NaN	NaN	NaN	NaN	NaN	NaN	NaN	NaN	NaN	NaN	NaN	NaN	NaN	NaN	NaN	NaN	NaN	NaN	NaN	NaN	NaN	NaN	NaN	NaN	NaN	NaN	NaN	NaN	NaN	NaN
832.443	NaN	NaN	NaN	NaN	NaN	NaN	NaN	NaN	NaN	NaN	NaN	NaN	NaN	NaN	NaN	NaN	NaN	NaN	NaN	NaN	NaN	NaN	NaN	NaN	NaN	NaN	NaN	NaN	NaN	NaN	NaN	NaN	NaN	NaN	NaN	NaN	NaN	NaN	NaN	NaN	NaN	NaN	NaN	NaN	NaN	NaN	NaN	NaN	NaN
833.654	NaN	NaN	NaN	NaN	NaN	NaN	NaN	NaN	NaN	NaN	NaN	NaN	NaN	NaN	NaN	NaN	NaN	NaN	NaN	NaN	NaN	NaN	NaN	NaN	NaN	NaN	NaN	NaN	NaN	NaN	NaN	NaN	NaN	NaN	NaN	NaN	NaN	NaN	NaN	NaN	NaN	NaN	NaN	NaN	NaN	NaN	NaN	NaN	NaN
834.865	NaN	NaN	NaN	NaN	NaN	NaN	NaN	NaN	NaN	NaN	NaN	NaN	NaN	NaN	NaN	NaN	NaN	NaN	NaN	NaN	NaN	NaN	NaN	NaN	NaN	NaN	NaN	NaN	NaN	NaN	NaN	NaN	NaN	NaN	NaN	NaN	NaN	NaN	NaN	NaN	NaN	NaN	NaN	NaN	NaN	NaN	NaN	NaN	NaN
836.075	NaN	NaN	NaN	NaN	NaN	NaN	NaN	NaN	NaN	NaN	NaN	NaN	NaN	NaN	NaN	NaN	NaN	NaN	NaN	NaN	NaN	NaN	NaN	NaN	NaN	NaN	NaN	NaN	NaN	NaN	NaN	NaN	NaN	NaN	NaN	NaN	NaN	NaN	NaN	NaN	NaN	NaN	NaN	NaN	NaN	NaN	NaN	NaN	NaN
837.287	NaN	NaN	NaN	NaN	NaN	NaN	NaN	NaN	NaN	NaN	NaN	NaN	NaN	NaN	NaN	NaN	NaN	NaN	NaN	NaN	NaN	NaN	NaN	NaN	NaN	NaN	NaN	NaN	NaN	NaN	NaN	NaN	NaN	NaN	NaN	NaN	NaN	NaN	NaN	NaN	NaN	NaN	NaN	NaN	NaN	NaN	NaN	NaN	NaN
838.498	NaN	NaN	NaN	NaN	NaN	NaN	NaN	NaN	NaN	NaN	NaN	NaN	NaN	NaN	NaN	NaN	NaN	NaN	NaN	NaN	NaN	NaN	NaN	NaN	NaN	NaN	NaN	NaN	NaN	NaN	NaN	NaN	NaN	NaN	NaN	NaN	NaN	NaN	NaN	NaN	NaN	NaN	NaN	NaN	NaN	NaN	NaN	NaN	NaN
839.709	NaN	NaN	NaN	NaN	NaN	NaN	NaN	NaN	NaN	NaN	NaN	NaN	NaN	NaN	NaN	NaN	NaN	NaN	NaN	NaN	NaN	NaN	NaN	NaN	NaN	NaN	NaN	NaN	NaN	NaN	NaN	NaN	NaN	NaN	NaN	NaN	NaN	NaN	NaN	NaN	NaN	NaN	NaN	NaN	NaN	NaN	NaN	NaN	NaN
840.921	NaN	NaN	NaN	NaN	NaN	NaN	NaN	NaN	NaN	NaN	NaN	NaN	NaN	NaN	NaN	NaN	NaN	NaN	NaN	NaN	NaN	NaN	NaN	NaN	NaN	NaN	NaN	NaN	NaN	NaN	NaN	NaN	NaN	NaN	NaN	NaN	NaN	NaN	NaN	NaN	NaN	NaN	NaN	NaN	NaN	NaN	NaN	NaN	NaN
842.132	NaN	NaN	NaN	NaN	NaN	NaN	NaN	NaN	NaN	NaN	NaN	NaN	NaN	NaN	NaN	NaN	NaN	NaN	NaN	NaN	NaN	NaN	NaN	NaN	NaN	NaN	NaN	NaN	NaN	NaN	NaN	NaN	NaN	NaN	NaN	NaN	NaN	NaN	NaN	NaN	NaN	NaN	NaN	NaN	NaN	NaN	NaN	NaN	NaN
843.344	NaN	NaN	NaN	NaN	NaN	NaN	NaN	NaN	NaN	NaN	NaN	NaN	NaN	NaN	NaN	NaN	NaN	NaN	NaN	NaN	NaN	NaN	NaN	NaN	NaN	NaN	NaN	NaN	NaN	NaN	NaN	NaN	NaN	NaN	NaN	NaN	NaN	NaN	NaN	NaN	NaN	NaN	NaN	NaN	NaN	NaN	NaN	NaN	NaN
844.556	NaN	NaN	NaN	NaN	NaN	NaN	NaN	NaN	NaN	NaN	NaN	NaN	NaN	NaN	NaN	NaN	NaN	NaN	NaN	NaN	NaN	NaN	NaN	NaN	NaN	NaN	NaN	NaN	NaN	NaN	NaN	NaN	NaN	NaN	NaN	NaN	NaN	NaN	NaN	NaN	NaN	NaN	NaN	NaN	NaN	NaN	NaN	NaN	NaN
845.769	NaN	NaN	NaN	NaN	NaN	NaN	NaN	NaN	NaN	NaN	NaN	NaN	NaN	NaN	NaN	NaN	NaN	NaN	NaN	NaN	NaN	NaN	NaN	NaN	NaN	NaN	NaN	NaN	NaN	NaN	NaN	NaN	NaN	NaN	NaN	NaN	NaN	NaN	NaN	NaN	NaN	NaN	NaN	NaN	NaN	NaN	NaN	NaN	NaN
846.981	NaN	NaN	NaN	NaN	NaN	NaN	NaN	NaN	NaN	NaN	NaN	NaN	NaN	NaN	NaN	NaN	NaN	NaN	NaN	NaN	NaN	NaN	NaN	NaN	NaN	NaN	NaN	NaN	NaN	NaN	NaN	NaN	NaN	NaN	NaN	NaN	NaN	NaN	NaN	NaN	NaN	NaN	NaN	NaN	NaN	NaN	NaN	NaN	NaN
848.193	NaN	NaN	NaN	NaN	NaN	NaN	NaN	NaN	NaN	NaN	NaN	NaN	NaN	NaN	NaN	NaN	NaN	NaN	NaN	NaN	NaN	NaN	NaN	NaN	NaN	NaN	NaN	NaN	NaN	NaN	NaN	NaN	NaN	NaN	NaN	NaN	NaN	NaN	NaN	NaN	NaN	NaN	NaN	NaN	NaN	NaN	NaN	NaN	NaN
849.406	NaN	NaN	NaN	NaN	NaN	NaN	NaN	NaN	NaN	NaN	NaN	NaN	NaN	NaN	NaN	NaN	NaN	NaN	NaN	NaN	NaN	NaN	NaN	NaN	NaN	NaN	NaN	NaN	NaN	NaN	NaN	NaN	NaN	NaN	NaN	NaN	NaN	NaN	NaN	NaN	NaN	NaN	NaN	NaN	NaN	NaN	NaN	NaN	NaN
850.619	NaN	NaN	NaN	NaN	NaN	NaN	NaN	NaN	NaN	NaN	NaN	NaN	NaN	NaN	NaN	NaN	NaN	NaN	NaN	NaN	NaN	NaN	NaN	NaN	NaN	NaN	NaN	NaN	NaN	NaN	NaN	NaN	NaN	NaN	NaN	NaN	NaN	NaN	NaN	NaN	NaN	NaN	NaN	NaN	NaN	NaN	NaN	NaN	NaN
851.832	NaN	NaN	NaN	NaN	NaN	NaN	NaN	NaN	NaN	NaN	NaN	NaN	NaN	NaN	NaN	NaN	NaN	NaN	NaN	NaN	NaN	NaN	NaN	NaN	NaN	NaN	NaN	NaN	NaN	NaN	NaN	NaN	NaN	NaN	NaN	NaN	NaN	NaN	NaN	NaN	NaN	NaN	NaN	NaN	NaN	NaN	NaN	NaN	NaN
853.045	NaN	NaN	NaN	NaN	NaN	NaN	NaN	NaN	NaN	NaN	NaN	NaN	NaN	NaN	NaN	NaN	NaN	NaN	NaN	NaN	NaN	NaN	NaN	NaN	NaN	NaN	NaN	NaN	NaN	NaN	NaN	NaN	NaN	NaN	NaN	NaN	NaN	NaN	NaN	NaN	NaN	NaN	NaN	NaN	NaN	NaN	NaN	NaN	NaN
854.258	NaN	NaN	NaN	NaN	NaN	NaN	NaN	NaN	NaN	NaN	NaN	NaN	NaN	NaN	NaN	NaN	NaN	NaN	NaN	NaN	NaN	NaN	NaN	NaN	NaN	NaN	NaN	NaN	NaN	NaN	NaN	NaN	NaN	NaN	NaN	NaN	NaN	NaN	NaN	NaN	NaN	NaN	NaN	NaN	NaN	NaN	NaN	NaN	NaN
855.471	NaN	NaN	NaN	NaN	NaN	NaN	NaN	NaN	NaN	NaN	NaN	NaN	NaN	NaN	NaN	NaN	NaN	NaN	NaN	NaN	NaN	NaN	NaN	NaN	NaN	NaN	NaN	NaN	NaN	NaN	NaN	NaN	NaN	NaN	NaN	NaN	NaN	NaN	NaN	NaN	NaN	NaN	NaN	NaN	NaN	NaN	NaN	NaN	NaN
856.685	NaN	NaN	NaN	NaN	NaN	NaN	NaN	NaN	NaN	NaN	NaN	NaN	NaN	NaN	NaN	NaN	NaN	NaN	NaN	NaN	NaN	NaN	NaN	NaN	NaN	NaN	NaN	NaN	NaN	NaN	NaN	NaN	NaN	NaN	NaN	NaN	NaN	NaN	NaN	NaN	NaN	NaN	NaN	NaN	NaN	NaN	NaN	NaN	NaN
857.899	NaN	NaN	NaN	NaN	NaN	NaN	NaN	NaN	NaN	NaN	NaN	NaN	NaN	NaN	NaN	NaN	NaN	NaN	NaN	NaN	NaN	NaN	NaN	NaN	NaN	NaN	NaN	NaN	NaN	NaN	NaN	NaN	NaN	NaN	NaN	NaN	NaN	NaN	NaN	NaN	NaN	NaN	NaN	NaN	NaN	NaN	NaN	NaN	NaN
859.113	NaN	NaN	NaN	NaN	NaN	NaN	NaN	NaN	NaN	NaN	NaN	NaN	NaN	NaN	NaN	NaN	NaN	NaN	NaN	NaN	NaN	NaN	NaN	NaN	NaN	NaN	NaN	NaN	NaN	NaN	NaN	NaN	NaN	NaN	NaN	NaN	NaN	NaN	NaN	NaN	NaN	NaN	NaN	NaN	NaN	NaN	NaN	NaN	NaN
860.327	NaN	NaN	NaN	NaN	NaN	NaN	NaN	NaN	NaN	NaN	NaN	NaN	NaN	NaN	NaN	NaN	NaN	NaN	NaN	NaN	NaN	NaN	NaN	NaN	NaN	NaN	NaN	NaN	NaN	NaN	NaN	NaN	NaN	NaN	NaN	NaN	NaN	NaN	NaN	NaN	NaN	NaN	NaN	NaN	NaN	NaN	NaN	NaN	NaN
861.541	NaN	NaN	NaN	NaN	NaN	NaN	NaN	NaN	NaN	NaN	NaN	NaN	NaN	NaN	NaN	NaN	NaN	NaN	NaN	NaN	NaN	NaN	NaN	NaN	NaN	NaN	NaN	NaN	NaN	NaN	NaN	NaN	NaN	NaN	NaN	NaN	NaN	NaN	NaN	NaN	NaN	NaN	NaN	NaN	NaN	NaN	NaN	NaN	NaN
862.755	NaN	NaN	NaN	NaN	NaN	NaN	NaN	NaN	NaN	NaN	NaN	NaN	NaN	NaN	NaN	NaN	NaN	NaN	NaN	NaN	NaN	NaN	NaN	NaN	NaN	NaN	NaN	NaN	NaN	NaN	NaN	NaN	NaN	NaN	NaN	NaN	NaN	NaN	NaN	NaN	NaN	NaN	NaN	NaN	NaN	NaN	NaN	NaN	NaN
863.97	NaN	NaN	NaN	NaN	NaN	NaN	NaN	NaN	NaN	NaN	NaN	NaN	NaN	NaN	NaN	NaN	NaN	NaN	NaN	NaN	NaN	NaN	NaN	NaN	NaN	NaN	NaN	NaN	NaN	NaN	NaN	NaN	NaN	NaN	NaN	NaN	NaN	NaN	NaN	NaN	NaN	NaN	NaN	NaN	NaN	NaN	NaN	NaN	NaN
865.184	NaN	NaN	NaN	NaN	NaN	NaN	NaN	NaN	NaN	NaN	NaN	NaN	NaN	NaN	NaN	NaN	NaN	NaN	NaN	NaN	NaN	NaN	NaN	NaN	NaN	NaN	NaN	NaN	NaN	NaN	NaN	NaN	NaN	NaN	NaN	NaN	NaN	NaN	NaN	NaN	NaN	NaN	NaN	NaN	NaN	NaN	NaN	NaN	NaN
866.399	NaN	NaN	NaN	NaN	NaN	NaN	NaN	NaN	NaN	NaN	NaN	NaN	NaN	NaN	NaN	NaN	NaN	NaN	NaN	NaN	NaN	NaN	NaN	NaN	NaN	NaN	NaN	NaN	NaN	NaN	NaN	NaN	NaN	NaN	NaN	NaN	NaN	NaN	NaN	NaN	NaN	NaN	NaN	NaN	NaN	NaN	NaN	NaN	NaN
867.614	NaN	NaN	NaN	NaN	NaN	NaN	NaN	NaN	NaN	NaN	NaN	NaN	NaN	NaN	NaN	NaN	NaN	NaN	NaN	NaN	NaN	NaN	NaN	NaN	NaN	NaN	NaN	NaN	NaN	NaN	NaN	NaN	NaN	NaN	NaN	NaN	NaN	NaN	NaN	NaN	NaN	NaN	NaN	NaN	NaN	NaN	NaN	NaN	NaN
868.829	NaN	NaN	NaN	NaN	NaN	NaN	NaN	NaN	NaN	NaN	NaN	NaN	NaN	NaN	NaN	NaN	NaN	NaN	NaN	NaN	NaN	NaN	NaN	NaN	NaN	NaN	NaN	NaN	NaN	NaN	NaN	NaN	NaN	NaN	NaN	NaN	NaN	NaN	NaN	NaN	NaN	NaN	NaN	NaN	NaN	NaN	NaN	NaN	NaN
870.045	NaN	NaN	NaN	NaN	NaN	NaN	NaN	NaN	NaN	NaN	NaN	NaN	NaN	NaN	NaN	NaN	NaN	NaN	NaN	NaN	NaN	NaN	NaN	NaN	NaN	NaN	NaN	NaN	NaN	NaN	NaN	NaN	NaN	NaN	NaN	NaN	NaN	NaN	NaN	NaN	NaN	NaN	NaN	NaN	NaN	NaN	NaN	NaN	NaN
871.26	NaN	NaN	NaN	NaN	NaN	NaN	NaN	NaN	NaN	NaN	NaN	NaN	NaN	NaN	NaN	NaN	NaN	NaN	NaN	NaN	NaN	NaN	NaN	NaN	NaN	NaN	NaN	NaN	NaN	NaN	NaN	NaN	NaN	NaN	NaN	NaN	NaN	NaN	NaN	NaN	NaN	NaN	NaN	NaN	NaN	NaN	NaN	NaN	NaN
872.476	NaN	NaN	NaN	NaN	NaN	NaN	NaN	NaN	NaN	NaN	NaN	NaN	NaN	NaN	NaN	NaN	NaN	NaN	NaN	NaN	NaN	NaN	NaN	NaN	NaN	NaN	NaN	NaN	NaN	NaN	NaN	NaN	NaN	NaN	NaN	NaN	NaN	NaN	NaN	NaN	NaN	NaN	NaN	NaN	NaN	NaN	NaN	NaN	NaN
873.691	NaN	NaN	NaN	NaN	NaN	NaN	NaN	NaN	NaN	NaN	NaN	NaN	NaN	NaN	NaN	NaN	NaN	NaN	NaN	NaN	NaN	NaN	NaN	NaN	NaN	NaN	NaN	NaN	NaN	NaN	NaN	NaN	NaN	NaN	NaN	NaN	NaN	NaN	NaN	NaN	NaN	NaN	NaN	NaN	NaN	NaN	NaN	NaN	NaN
874.907	NaN	NaN	NaN	NaN	NaN	NaN	NaN	NaN	NaN	NaN	NaN	NaN	NaN	NaN	NaN	NaN	NaN	NaN	NaN	NaN	NaN	NaN	NaN	NaN	NaN	NaN	NaN	NaN	NaN	NaN	NaN	NaN	NaN	NaN	NaN	NaN	NaN	NaN	NaN	NaN	NaN	NaN	NaN	NaN	NaN	NaN	NaN	NaN	NaN
876.123	NaN	NaN	NaN	NaN	NaN	NaN	NaN	NaN	NaN	NaN	NaN	NaN	NaN	NaN	NaN	NaN	NaN	NaN	NaN	NaN	NaN	NaN	NaN	NaN	NaN	NaN	NaN	NaN	NaN	NaN	NaN	NaN	NaN	NaN	NaN	NaN	NaN	NaN	NaN	NaN	NaN	NaN	NaN	NaN	NaN	NaN	NaN	NaN	NaN
877.339	NaN	NaN	NaN	NaN	NaN	NaN	NaN	NaN	NaN	NaN	NaN	NaN	NaN	NaN	NaN	NaN	NaN	NaN	NaN	NaN	NaN	NaN	NaN	NaN	NaN	NaN	NaN	NaN	NaN	NaN	NaN	NaN	NaN	NaN	NaN	NaN	NaN	NaN	NaN	NaN	NaN	NaN	NaN	NaN	NaN	NaN	NaN	NaN	NaN
878.556	NaN	NaN	NaN	NaN	NaN	NaN	NaN	NaN	NaN	NaN	NaN	NaN	NaN	NaN	NaN	NaN	NaN	NaN	NaN	NaN	NaN	NaN	NaN	NaN	NaN	NaN	NaN	NaN	NaN	NaN	NaN	NaN	NaN	NaN	NaN	NaN	NaN	NaN	NaN	NaN	NaN	NaN	NaN	NaN	NaN	NaN	NaN	NaN	NaN
879.772	NaN	NaN	NaN	NaN	NaN	NaN	NaN	NaN	NaN	NaN	NaN	NaN	NaN	NaN	NaN	NaN	NaN	NaN	NaN	NaN	NaN	NaN	NaN	NaN	NaN	NaN	NaN	NaN	NaN	NaN	NaN	NaN	NaN	NaN	NaN	NaN	NaN	NaN	NaN	NaN	NaN	NaN	NaN	NaN	NaN	NaN	NaN	NaN	NaN
880.989	NaN	NaN	NaN	NaN	NaN	NaN	NaN	NaN	NaN	NaN	NaN	NaN	NaN	NaN	NaN	NaN	NaN	NaN	NaN	NaN	NaN	NaN	NaN	NaN	NaN	NaN	NaN	NaN	NaN	NaN	NaN	NaN	NaN	NaN	NaN	NaN	NaN	NaN	NaN	NaN	NaN	NaN	NaN	NaN	NaN	NaN	NaN	NaN	NaN
882.206	NaN	NaN	NaN	NaN	NaN	NaN	NaN	NaN	NaN	NaN	NaN	NaN	NaN	NaN	NaN	NaN	NaN	NaN	NaN	NaN	NaN	NaN	NaN	NaN	NaN	NaN	NaN	NaN	NaN	NaN	NaN	NaN	NaN	NaN	NaN	NaN	NaN	NaN	NaN	NaN	NaN	NaN	NaN	NaN	NaN	NaN	NaN	NaN	NaN
883.423	NaN	NaN	NaN	NaN	NaN	NaN	NaN	NaN	NaN	NaN	NaN	NaN	NaN	NaN	NaN	NaN	NaN	NaN	NaN	NaN	NaN	NaN	NaN	NaN	NaN	NaN	NaN	NaN	NaN	NaN	NaN	NaN	NaN	NaN	NaN	NaN	NaN	NaN	NaN	NaN	NaN	NaN	NaN	NaN	NaN	NaN	NaN	NaN	NaN
884.64	NaN	NaN	NaN	NaN	NaN	NaN	NaN	NaN	NaN	NaN	NaN	NaN	NaN	NaN	NaN	NaN	NaN	NaN	NaN	NaN	NaN	NaN	NaN	NaN	NaN	NaN	NaN	NaN	NaN	NaN	NaN	NaN	NaN	NaN	NaN	NaN	NaN	NaN	NaN	NaN	NaN	NaN	NaN	NaN	NaN	NaN	NaN	NaN	NaN
885.857	NaN	NaN	NaN	NaN	NaN	NaN	NaN	NaN	NaN	NaN	NaN	NaN	NaN	NaN	NaN	NaN	NaN	NaN	NaN	NaN	NaN	NaN	NaN	NaN	NaN	NaN	NaN	NaN	NaN	NaN	NaN	NaN	NaN	NaN	NaN	NaN	NaN	NaN	NaN	NaN	NaN	NaN	NaN	NaN	NaN	NaN	NaN	NaN	NaN
887.075	NaN	NaN	NaN	NaN	NaN	NaN	NaN	NaN	NaN	NaN	NaN	NaN	NaN	NaN	NaN	NaN	NaN	NaN	NaN	NaN	NaN	NaN	NaN	NaN	NaN	NaN	NaN	NaN	NaN	NaN	NaN	NaN	NaN	NaN	NaN	NaN	NaN	NaN	NaN	NaN	NaN	NaN	NaN	NaN	NaN	NaN	NaN	NaN	NaN
888.292	NaN	NaN	NaN	NaN	NaN	NaN	NaN	NaN	NaN	NaN	NaN	NaN	NaN	NaN	NaN	NaN	NaN	NaN	NaN	NaN	NaN	NaN	NaN	NaN	NaN	NaN	NaN	NaN	NaN	NaN	NaN	NaN	NaN	NaN	NaN	NaN	NaN	NaN	NaN	NaN	NaN	NaN	NaN	NaN	NaN	NaN	NaN	NaN	NaN
889.51	NaN	NaN	NaN	NaN	NaN	NaN	NaN	NaN	NaN	NaN	NaN	NaN	NaN	NaN	NaN	NaN	NaN	NaN	NaN	NaN	NaN	NaN	NaN	NaN	NaN	NaN	NaN	NaN	NaN	NaN	NaN	NaN	NaN	NaN	NaN	NaN	NaN	NaN	NaN	NaN	NaN	NaN	NaN	NaN	NaN	NaN	NaN	NaN	NaN
890.728	NaN	NaN	NaN	NaN	NaN	NaN	NaN	NaN	NaN	NaN	NaN	NaN	NaN	NaN	NaN	NaN	NaN	NaN	NaN	NaN	NaN	NaN	NaN	NaN	NaN	NaN	NaN	NaN	NaN	NaN	NaN	NaN	NaN	NaN	NaN	NaN	NaN	NaN	NaN	NaN	NaN	NaN	NaN	NaN	NaN	NaN	NaN	NaN	NaN
891.946	NaN	NaN	NaN	NaN	NaN	NaN	NaN	NaN	NaN	NaN	NaN	NaN	NaN	NaN	NaN	NaN	NaN	NaN	NaN	NaN	NaN	NaN	NaN	NaN	NaN	NaN	NaN	NaN	NaN	NaN	NaN	NaN	NaN	NaN	NaN	NaN	NaN	NaN	NaN	NaN	NaN	NaN	NaN	NaN	NaN	NaN	NaN	NaN	NaN
893.164	NaN	NaN	NaN	NaN	NaN	NaN	NaN	NaN	NaN	NaN	NaN	NaN	NaN	NaN	NaN	NaN	NaN	NaN	NaN	NaN	NaN	NaN	NaN	NaN	NaN	NaN	NaN	NaN	NaN	NaN	NaN	NaN	NaN	NaN	NaN	NaN	NaN	NaN	NaN	NaN	NaN	NaN	NaN	NaN	NaN	NaN	NaN	NaN	NaN
894.383	NaN	NaN	NaN	NaN	NaN	NaN	NaN	NaN	NaN	NaN	NaN	NaN	NaN	NaN	NaN	NaN	NaN	NaN	NaN	NaN	NaN	NaN	NaN	NaN	NaN	NaN	NaN	NaN	NaN	NaN	NaN	NaN	NaN	NaN	NaN	NaN	NaN	NaN	NaN	NaN	NaN	NaN	NaN	NaN	NaN	NaN	NaN	NaN	NaN
895.601	NaN	NaN	NaN	NaN	NaN	NaN	NaN	NaN	NaN	NaN	NaN	NaN	NaN	NaN	NaN	NaN	NaN	NaN	NaN	NaN	NaN	NaN	NaN	NaN	NaN	NaN	NaN	NaN	NaN	NaN	NaN	NaN	NaN	NaN	NaN	NaN	NaN	NaN	NaN	NaN	NaN	NaN	NaN	NaN	NaN	NaN	NaN	NaN	NaN
896.82	NaN	NaN	NaN	NaN	NaN	NaN	NaN	NaN	NaN	NaN	NaN	NaN	NaN	NaN	NaN	NaN	NaN	NaN	NaN	NaN	NaN	NaN	NaN	NaN	NaN	NaN	NaN	NaN	NaN	NaN	NaN	NaN	NaN	NaN	NaN	NaN	NaN	NaN	NaN	NaN	NaN	NaN	NaN	NaN	NaN	NaN	NaN	NaN	NaN
898.039	NaN	NaN	NaN	NaN	NaN	NaN	NaN	NaN	NaN	NaN	NaN	NaN	NaN	NaN	NaN	NaN	NaN	NaN	NaN	NaN	NaN	NaN	NaN	NaN	NaN	NaN	NaN	NaN	NaN	NaN	NaN	NaN	NaN	NaN	NaN	NaN	NaN	NaN	NaN	NaN	NaN	NaN	NaN	NaN	NaN	NaN	NaN	NaN	NaN
899.258	NaN	NaN	NaN	NaN	NaN	NaN	NaN	NaN	NaN	NaN	NaN	NaN	NaN	NaN	NaN	NaN	NaN	NaN	NaN	NaN	NaN	NaN	NaN	NaN	NaN	NaN	NaN	NaN	NaN	NaN	NaN	NaN	NaN	NaN	NaN	NaN	NaN	NaN	NaN	NaN	NaN	NaN	NaN	NaN	NaN	NaN	NaN	NaN	NaN
900.477	NaN	NaN	NaN	NaN	NaN	NaN	NaN	NaN	NaN	NaN	NaN	NaN	NaN	NaN	NaN	NaN	NaN	NaN	NaN	NaN	NaN	NaN	NaN	NaN	NaN	NaN	NaN	NaN	NaN	NaN	NaN	NaN	NaN	NaN	NaN	NaN	NaN	NaN	NaN	NaN	NaN	NaN	NaN	NaN	NaN	NaN	NaN	NaN	NaN
901.696	NaN	NaN	NaN	NaN	NaN	NaN	NaN	NaN	NaN	NaN	NaN	NaN	NaN	NaN	NaN	NaN	NaN	NaN	NaN	NaN	NaN	NaN	NaN	NaN	NaN	NaN	NaN	NaN	NaN	NaN	NaN	NaN	NaN	NaN	NaN	NaN	NaN	NaN	NaN	NaN	NaN	NaN	NaN	NaN	NaN	NaN	NaN	NaN	NaN
902.916	NaN	NaN	NaN	NaN	NaN	NaN	NaN	NaN	NaN	NaN	NaN	NaN	NaN	NaN	NaN	NaN	NaN	NaN	NaN	NaN	NaN	NaN	NaN	NaN	NaN	NaN	NaN	NaN	NaN	NaN	NaN	NaN	NaN	NaN	NaN	NaN	NaN	NaN	NaN	NaN	NaN	NaN	NaN	NaN	NaN	NaN	NaN	NaN	NaN
904.135	NaN	NaN	NaN	NaN	NaN	NaN	NaN	NaN	NaN	NaN	NaN	NaN	NaN	NaN	NaN	NaN	NaN	NaN	NaN	NaN	NaN	NaN	NaN	NaN	NaN	NaN	NaN	NaN	NaN	NaN	NaN	NaN	NaN	NaN	NaN	NaN	NaN	NaN	NaN	NaN	NaN	NaN	NaN	NaN	NaN	NaN	NaN	NaN	NaN
905.355	NaN	NaN	NaN	NaN	NaN	NaN	NaN	NaN	NaN	NaN	NaN	NaN	NaN	NaN	NaN	NaN	NaN	NaN	NaN	NaN	NaN	NaN	NaN	NaN	NaN	NaN	NaN	NaN	NaN	NaN	NaN	NaN	NaN	NaN	NaN	NaN	NaN	NaN	NaN	NaN	NaN	NaN	NaN	NaN	NaN	NaN	NaN	NaN	NaN
906.575	NaN	NaN	NaN	NaN	NaN	NaN	NaN	NaN	NaN	NaN	NaN	NaN	NaN	NaN	NaN	NaN	NaN	NaN	NaN	NaN	NaN	NaN	NaN	NaN	NaN	NaN	NaN	NaN	NaN	NaN	NaN	NaN	NaN	NaN	NaN	NaN	NaN	NaN	NaN	NaN	NaN	NaN	NaN	NaN	NaN	NaN	NaN	NaN	NaN
907.795	NaN	NaN	NaN	NaN	NaN	NaN	NaN	NaN	NaN	NaN	NaN	NaN	NaN	NaN	NaN	NaN	NaN	NaN	NaN	NaN	NaN	NaN	NaN	NaN	NaN	NaN	NaN	NaN	NaN	NaN	NaN	NaN	NaN	NaN	NaN	NaN	NaN	NaN	NaN	NaN	NaN	NaN	NaN	NaN	NaN	NaN	NaN	NaN	NaN
909.015	NaN	NaN	NaN	NaN	NaN	NaN	NaN	NaN	NaN	NaN	NaN	NaN	NaN	NaN	NaN	NaN	NaN	NaN	NaN	NaN	NaN	NaN	NaN	NaN	NaN	NaN	NaN	NaN	NaN	NaN	NaN	NaN	NaN	NaN	NaN	NaN	NaN	NaN	NaN	NaN	NaN	NaN	NaN	NaN	NaN	NaN	NaN	NaN	NaN
910.236	NaN	NaN	NaN	NaN	NaN	NaN	NaN	NaN	NaN	NaN	NaN	NaN	NaN	NaN	NaN	NaN	NaN	NaN	NaN	NaN	NaN	NaN	NaN	NaN	NaN	NaN	NaN	NaN	NaN	NaN	NaN	NaN	NaN	NaN	NaN	NaN	NaN	NaN	NaN	NaN	NaN	NaN	NaN	NaN	NaN	NaN	NaN	NaN	NaN
911.456	NaN	NaN	NaN	NaN	NaN	NaN	NaN	NaN	NaN	NaN	NaN	NaN	NaN	NaN	NaN	NaN	NaN	NaN	NaN	NaN	NaN	NaN	NaN	NaN	NaN	NaN	NaN	NaN	NaN	NaN	NaN	NaN	NaN	NaN	NaN	NaN	NaN	NaN	NaN	NaN	NaN	NaN	NaN	NaN	NaN	NaN	NaN	NaN	NaN
[truncated: 451 more columns]

## Sheet: Fig. 6b
Wavelength /nm
0	-5.64218	-5.38909	-5.13844	-4.88901	-4.63835	-4.38892	-4.13949	-3.88884	-3.63941	-3.38754	-3.13811	-2.88746	-2.63681	-2.38778	-2.13673	-1.8877	-1.63827	-1.38762	-1.13819	-0.88754	-0.63811	-0.61939	-0.59823	-0.5783	-0.55673	-0.53557	-0.51278	-0.4904	-0.46762	-0.44361	-0.42082	-0.3956	-0.37281	-0.34636	-0.32235	-0.2955	-0.26905	-0.24219	-0.21575	-0.18767	-0.15837	-0.1303	-0.09815	-0.07008	-0.03834	-0.00904	0.02311	0.05647	0.08821
307.972	NaN	NaN	NaN	NaN	NaN	NaN	NaN	NaN	NaN	NaN	NaN	NaN	NaN	NaN	NaN	NaN	NaN	NaN	NaN	NaN	NaN	NaN	NaN	NaN	NaN	NaN	NaN	NaN	NaN	NaN	NaN	NaN	NaN	NaN	NaN	NaN	NaN	NaN	NaN	NaN	NaN	NaN	NaN	NaN	NaN	NaN	NaN	NaN	NaN
309.114	NaN	NaN	NaN	NaN	NaN	NaN	NaN	NaN	NaN	NaN	NaN	NaN	NaN	NaN	NaN	NaN	NaN	NaN	NaN	NaN	NaN	NaN	NaN	NaN	NaN	NaN	NaN	NaN	NaN	NaN	NaN	NaN	NaN	NaN	NaN	NaN	NaN	NaN	NaN	NaN	NaN	NaN	NaN	NaN	NaN	NaN	NaN	NaN	NaN
310.255	NaN	NaN	NaN	NaN	NaN	NaN	NaN	NaN	NaN	NaN	NaN	NaN	NaN	NaN	NaN	NaN	NaN	NaN	NaN	NaN	NaN	NaN	NaN	NaN	NaN	NaN	NaN	NaN	NaN	NaN	NaN	NaN	NaN	NaN	NaN	NaN	NaN	NaN	NaN	NaN	NaN	NaN	NaN	NaN	NaN	NaN	NaN	NaN	NaN
311.397	NaN	NaN	NaN	NaN	NaN	NaN	NaN	NaN	NaN	NaN	NaN	NaN	NaN	NaN	NaN	NaN	NaN	NaN	NaN	NaN	NaN	NaN	NaN	NaN	NaN	NaN	NaN	NaN	NaN	NaN	NaN	NaN	NaN	NaN	NaN	NaN	NaN	NaN	NaN	NaN	NaN	NaN	NaN	NaN	NaN	NaN	NaN	NaN	NaN
312.539	NaN	NaN	NaN	NaN	NaN	NaN	NaN	NaN	NaN	NaN	NaN	NaN	NaN	NaN	NaN	NaN	NaN	NaN	NaN	NaN	NaN	NaN	NaN	NaN	NaN	NaN	NaN	NaN	NaN	NaN	NaN	NaN	NaN	NaN	NaN	NaN	NaN	NaN	NaN	NaN	NaN	NaN	NaN	NaN	NaN	NaN	NaN	NaN	NaN
313.681	NaN	NaN	NaN	NaN	NaN	NaN	NaN	NaN	NaN	NaN	NaN	NaN	NaN	NaN	NaN	NaN	NaN	NaN	NaN	NaN	NaN	NaN	NaN	NaN	NaN	NaN	NaN	NaN	NaN	NaN	NaN	NaN	NaN	NaN	NaN	NaN	NaN	NaN	NaN	NaN	NaN	NaN	NaN	NaN	NaN	NaN	NaN	NaN	NaN
314.823	NaN	NaN	NaN	NaN	NaN	NaN	NaN	NaN	NaN	NaN	NaN	NaN	NaN	NaN	NaN	NaN	NaN	NaN	NaN	NaN	NaN	NaN	NaN	NaN	NaN	NaN	NaN	NaN	NaN	NaN	NaN	NaN	NaN	NaN	NaN	NaN	NaN	NaN	NaN	NaN	NaN	NaN	NaN	NaN	NaN	NaN	NaN	NaN	NaN
315.965	NaN	NaN	NaN	NaN	NaN	NaN	NaN	NaN	NaN	NaN	NaN	NaN	NaN	NaN	NaN	NaN	NaN	NaN	NaN	NaN	NaN	NaN	NaN	NaN	NaN	NaN	NaN	NaN	NaN	NaN	NaN	NaN	NaN	NaN	NaN	NaN	NaN	NaN	NaN	NaN	NaN	NaN	NaN	NaN	NaN	NaN	NaN	NaN	NaN
317.108	NaN	NaN	NaN	NaN	NaN	NaN	NaN	NaN	NaN	NaN	NaN	NaN	NaN	NaN	NaN	NaN	NaN	NaN	NaN	NaN	NaN	NaN	NaN	NaN	NaN	NaN	NaN	NaN	NaN	NaN	NaN	NaN	NaN	NaN	NaN	NaN	NaN	NaN	NaN	NaN	NaN	NaN	NaN	NaN	NaN	NaN	NaN	NaN	NaN
318.25	NaN	NaN	NaN	NaN	NaN	NaN	NaN	NaN	NaN	NaN	NaN	NaN	NaN	NaN	NaN	NaN	NaN	NaN	NaN	NaN	NaN	NaN	NaN	NaN	NaN	NaN	NaN	NaN	NaN	NaN	NaN	NaN	NaN	NaN	NaN	NaN	NaN	NaN	NaN	NaN	NaN	NaN	NaN	NaN	NaN	NaN	NaN	NaN	NaN
319.393	NaN	NaN	NaN	NaN	NaN	NaN	NaN	NaN	NaN	NaN	NaN	NaN	NaN	NaN	NaN	NaN	NaN	NaN	NaN	NaN	NaN	NaN	NaN	NaN	NaN	NaN	NaN	NaN	NaN	NaN	NaN	NaN	NaN	NaN	NaN	NaN	NaN	NaN	NaN	NaN	NaN	NaN	NaN	NaN	NaN	NaN	NaN	NaN	NaN
320.536	NaN	NaN	NaN	NaN	NaN	NaN	NaN	NaN	NaN	NaN	NaN	NaN	NaN	NaN	NaN	NaN	NaN	NaN	NaN	NaN	NaN	NaN	NaN	NaN	NaN	NaN	NaN	NaN	NaN	NaN	NaN	NaN	NaN	NaN	NaN	NaN	NaN	NaN	NaN	NaN	NaN	NaN	NaN	NaN	NaN	NaN	NaN	NaN	NaN
321.679	NaN	NaN	NaN	NaN	NaN	NaN	NaN	NaN	NaN	NaN	NaN	NaN	NaN	NaN	NaN	NaN	NaN	NaN	NaN	NaN	NaN	NaN	NaN	NaN	NaN	NaN	NaN	NaN	NaN	NaN	NaN	NaN	NaN	NaN	NaN	NaN	NaN	NaN	NaN	NaN	NaN	NaN	NaN	NaN	NaN	NaN	NaN	NaN	NaN
322.823	NaN	NaN	NaN	NaN	NaN	NaN	NaN	NaN	NaN	NaN	NaN	NaN	NaN	NaN	NaN	NaN	NaN	NaN	NaN	NaN	NaN	NaN	NaN	NaN	NaN	NaN	NaN	NaN	NaN	NaN	NaN	NaN	NaN	NaN	NaN	NaN	NaN	NaN	NaN	NaN	NaN	NaN	NaN	NaN	NaN	NaN	NaN	NaN	NaN
323.966	NaN	NaN	NaN	NaN	NaN	NaN	NaN	NaN	NaN	NaN	NaN	NaN	NaN	NaN	NaN	NaN	NaN	NaN	NaN	NaN	NaN	NaN	NaN	NaN	NaN	NaN	NaN	NaN	NaN	NaN	NaN	NaN	NaN	NaN	NaN	NaN	NaN	NaN	NaN	NaN	NaN	NaN	NaN	NaN	NaN	NaN	NaN	NaN	NaN
325.11	NaN	NaN	NaN	NaN	NaN	NaN	NaN	NaN	NaN	NaN	NaN	NaN	NaN	NaN	NaN	NaN	NaN	NaN	NaN	NaN	NaN	NaN	NaN	NaN	NaN	NaN	NaN	NaN	NaN	NaN	NaN	NaN	NaN	NaN	NaN	NaN	NaN	NaN	NaN	NaN	NaN	NaN	NaN	NaN	NaN	NaN	NaN	NaN	NaN
326.253	NaN	NaN	NaN	NaN	NaN	NaN	NaN	NaN	NaN	NaN	NaN	NaN	NaN	NaN	NaN	NaN	NaN	NaN	NaN	NaN	NaN	NaN	NaN	NaN	NaN	NaN	NaN	NaN	NaN	NaN	NaN	NaN	NaN	NaN	NaN	NaN	NaN	NaN	NaN	NaN	NaN	NaN	NaN	NaN	NaN	NaN	NaN	NaN	NaN
327.397	NaN	NaN	NaN	NaN	NaN	NaN	NaN	NaN	NaN	NaN	NaN	NaN	NaN	NaN	NaN	NaN	NaN	NaN	NaN	NaN	NaN	NaN	NaN	NaN	NaN	NaN	NaN	NaN	NaN	NaN	NaN	NaN	NaN	NaN	NaN	NaN	NaN	NaN	NaN	NaN	NaN	NaN	NaN	NaN	NaN	NaN	NaN	NaN	NaN
328.541	NaN	NaN	NaN	NaN	NaN	NaN	NaN	NaN	NaN	NaN	NaN	NaN	NaN	NaN	NaN	NaN	NaN	NaN	NaN	NaN	NaN	NaN	NaN	NaN	NaN	NaN	NaN	NaN	NaN	NaN	NaN	NaN	NaN	NaN	NaN	NaN	NaN	NaN	NaN	NaN	NaN	NaN	NaN	NaN	NaN	NaN	NaN	NaN	NaN
329.686	NaN	NaN	NaN	NaN	NaN	NaN	NaN	NaN	NaN	NaN	NaN	NaN	NaN	NaN	NaN	NaN	NaN	NaN	NaN	NaN	NaN	NaN	NaN	NaN	NaN	NaN	NaN	NaN	NaN	NaN	NaN	NaN	NaN	NaN	NaN	NaN	NaN	NaN	NaN	NaN	NaN	NaN	NaN	NaN	NaN	NaN	NaN	NaN	NaN
330.83	NaN	NaN	NaN	NaN	NaN	NaN	NaN	NaN	NaN	NaN	NaN	NaN	NaN	NaN	NaN	NaN	NaN	NaN	NaN	NaN	NaN	NaN	NaN	NaN	NaN	NaN	NaN	NaN	NaN	NaN	NaN	NaN	NaN	NaN	NaN	NaN	NaN	NaN	NaN	NaN	NaN	NaN	NaN	NaN	NaN	NaN	NaN	NaN	NaN
331.975	NaN	NaN	NaN	NaN	NaN	NaN	NaN	NaN	NaN	NaN	NaN	NaN	NaN	NaN	NaN	NaN	NaN	NaN	NaN	NaN	NaN	NaN	NaN	NaN	NaN	NaN	NaN	NaN	NaN	NaN	NaN	NaN	NaN	NaN	NaN	NaN	NaN	NaN	NaN	NaN	NaN	NaN	NaN	NaN	NaN	NaN	NaN	NaN	NaN
333.119	NaN	NaN	NaN	NaN	NaN	NaN	NaN	NaN	NaN	NaN	NaN	NaN	NaN	NaN	NaN	NaN	NaN	NaN	NaN	NaN	NaN	NaN	NaN	NaN	NaN	NaN	NaN	NaN	NaN	NaN	NaN	NaN	NaN	NaN	NaN	NaN	NaN	NaN	NaN	NaN	NaN	NaN	NaN	NaN	NaN	NaN	NaN	NaN	NaN
334.264	NaN	NaN	NaN	NaN	NaN	NaN	NaN	NaN	NaN	NaN	NaN	NaN	NaN	NaN	NaN	NaN	NaN	NaN	NaN	NaN	NaN	NaN	NaN	NaN	NaN	NaN	NaN	NaN	NaN	NaN	NaN	NaN	NaN	NaN	NaN	NaN	NaN	NaN	NaN	NaN	NaN	NaN	NaN	NaN	NaN	NaN	NaN	NaN	NaN
335.409	NaN	NaN	NaN	NaN	NaN	NaN	NaN	NaN	NaN	NaN	NaN	NaN	NaN	NaN	NaN	NaN	NaN	NaN	NaN	NaN	NaN	NaN	NaN	NaN	NaN	NaN	NaN	NaN	NaN	NaN	NaN	NaN	NaN	NaN	NaN	NaN	NaN	NaN	NaN	NaN	NaN	NaN	NaN	NaN	NaN	NaN	NaN	NaN	NaN
336.554	NaN	NaN	NaN	NaN	NaN	NaN	NaN	NaN	NaN	NaN	NaN	NaN	NaN	NaN	NaN	NaN	NaN	NaN	NaN	NaN	NaN	NaN	NaN	NaN	NaN	NaN	NaN	NaN	NaN	NaN	NaN	NaN	NaN	NaN	NaN	NaN	NaN	NaN	NaN	NaN	NaN	NaN	NaN	NaN	NaN	NaN	NaN	NaN	NaN
337.7	NaN	NaN	NaN	NaN	NaN	NaN	NaN	NaN	NaN	NaN	NaN	NaN	NaN	NaN	NaN	NaN	NaN	NaN	NaN	NaN	NaN	NaN	NaN	NaN	NaN	NaN	NaN	NaN	NaN	NaN	NaN	NaN	NaN	NaN	NaN	NaN	NaN	NaN	NaN	NaN	NaN	NaN	NaN	NaN	NaN	NaN	NaN	NaN	NaN
338.845	NaN	NaN	NaN	NaN	NaN	NaN	NaN	NaN	NaN	NaN	NaN	NaN	NaN	NaN	NaN	NaN	NaN	NaN	NaN	NaN	NaN	NaN	NaN	NaN	NaN	NaN	NaN	NaN	NaN	NaN	NaN	NaN	NaN	NaN	NaN	NaN	NaN	NaN	NaN	NaN	NaN	NaN	NaN	NaN	NaN	NaN	NaN	NaN	NaN
339.991	NaN	NaN	NaN	NaN	NaN	NaN	NaN	NaN	NaN	NaN	NaN	NaN	NaN	NaN	NaN	NaN	NaN	NaN	NaN	NaN	NaN	NaN	NaN	NaN	NaN	NaN	NaN	NaN	NaN	NaN	NaN	NaN	NaN	NaN	NaN	NaN	NaN	NaN	NaN	NaN	NaN	NaN	NaN	NaN	NaN	NaN	NaN	NaN	NaN
341.136	NaN	NaN	NaN	NaN	NaN	NaN	NaN	NaN	NaN	NaN	NaN	NaN	NaN	NaN	NaN	NaN	NaN	NaN	NaN	NaN	NaN	NaN	NaN	NaN	NaN	NaN	NaN	NaN	NaN	NaN	NaN	NaN	NaN	NaN	NaN	NaN	NaN	NaN	NaN	NaN	NaN	NaN	NaN	NaN	NaN	NaN	NaN	NaN	NaN
342.282	NaN	NaN	NaN	NaN	NaN	NaN	NaN	NaN	NaN	NaN	NaN	NaN	NaN	NaN	NaN	NaN	NaN	NaN	NaN	NaN	NaN	NaN	NaN	NaN	NaN	NaN	NaN	NaN	NaN	NaN	NaN	NaN	NaN	NaN	NaN	NaN	NaN	NaN	NaN	NaN	NaN	NaN	NaN	NaN	NaN	NaN	NaN	NaN	NaN
343.428	NaN	NaN	NaN	NaN	NaN	NaN	NaN	NaN	NaN	NaN	NaN	NaN	NaN	NaN	NaN	NaN	NaN	NaN	NaN	NaN	NaN	NaN	NaN	NaN	NaN	NaN	NaN	NaN	NaN	NaN	NaN	NaN	NaN	NaN	NaN	NaN	NaN	NaN	NaN	NaN	NaN	NaN	NaN	NaN	NaN	NaN	NaN	NaN	NaN
344.575	NaN	NaN	NaN	NaN	NaN	NaN	NaN	NaN	NaN	NaN	NaN	NaN	NaN	NaN	NaN	NaN	NaN	NaN	NaN	NaN	NaN	NaN	NaN	NaN	NaN	NaN	NaN	NaN	NaN	NaN	NaN	NaN	NaN	NaN	NaN	NaN	NaN	NaN	NaN	NaN	NaN	NaN	NaN	NaN	NaN	NaN	NaN	NaN	NaN
345.721	NaN	NaN	NaN	NaN	NaN	NaN	NaN	NaN	NaN	NaN	NaN	NaN	NaN	NaN	NaN	NaN	NaN	NaN	NaN	NaN	NaN	NaN	NaN	NaN	NaN	NaN	NaN	NaN	NaN	NaN	NaN	NaN	NaN	NaN	NaN	NaN	NaN	NaN	NaN	NaN	NaN	NaN	NaN	NaN	NaN	NaN	NaN	NaN	NaN
346.868	NaN	NaN	NaN	NaN	NaN	NaN	NaN	NaN	NaN	NaN	NaN	NaN	NaN	NaN	NaN	NaN	NaN	NaN	NaN	NaN	NaN	NaN	NaN	NaN	NaN	NaN	NaN	NaN	NaN	NaN	NaN	NaN	NaN	NaN	NaN	NaN	NaN	NaN	NaN	NaN	NaN	NaN	NaN	NaN	NaN	NaN	NaN	NaN	NaN
348.014	NaN	NaN	NaN	NaN	NaN	NaN	NaN	NaN	NaN	NaN	NaN	NaN	NaN	NaN	NaN	NaN	NaN	NaN	NaN	NaN	NaN	NaN	NaN	NaN	NaN	NaN	NaN	NaN	NaN	NaN	NaN	NaN	NaN	NaN	NaN	NaN	NaN	NaN	NaN	NaN	NaN	NaN	NaN	NaN	NaN	NaN	NaN	NaN	NaN
349.161	NaN	NaN	NaN	NaN	NaN	NaN	NaN	NaN	NaN	NaN	NaN	NaN	NaN	NaN	NaN	NaN	NaN	NaN	NaN	NaN	NaN	NaN	NaN	NaN	NaN	NaN	NaN	NaN	NaN	NaN	NaN	NaN	NaN	NaN	NaN	NaN	NaN	NaN	NaN	NaN	NaN	NaN	NaN	NaN	NaN	NaN	NaN	NaN	NaN
350.308	NaN	NaN	NaN	NaN	NaN	NaN	NaN	NaN	NaN	NaN	NaN	NaN	NaN	NaN	NaN	NaN	NaN	NaN	NaN	NaN	NaN	NaN	NaN	NaN	NaN	NaN	NaN	NaN	NaN	NaN	NaN	NaN	NaN	NaN	NaN	NaN	NaN	NaN	NaN	NaN	NaN	NaN	NaN	NaN	NaN	NaN	NaN	NaN	NaN
351.455	NaN	NaN	NaN	NaN	NaN	NaN	NaN	NaN	NaN	NaN	NaN	NaN	NaN	NaN	NaN	NaN	NaN	NaN	NaN	NaN	NaN	NaN	NaN	NaN	NaN	NaN	NaN	NaN	NaN	NaN	NaN	NaN	NaN	NaN	NaN	NaN	NaN	NaN	NaN	NaN	NaN	NaN	NaN	NaN	NaN	NaN	NaN	NaN	NaN
352.603	NaN	NaN	NaN	NaN	NaN	NaN	NaN	NaN	NaN	NaN	NaN	NaN	NaN	NaN	NaN	NaN	NaN	NaN	NaN	NaN	NaN	NaN	NaN	NaN	NaN	NaN	NaN	NaN	NaN	NaN	NaN	NaN	NaN	NaN	NaN	NaN	NaN	NaN	NaN	NaN	NaN	NaN	NaN	NaN	NaN	NaN	NaN	NaN	NaN
353.75	NaN	NaN	NaN	NaN	NaN	NaN	NaN	NaN	NaN	NaN	NaN	NaN	NaN	NaN	NaN	NaN	NaN	NaN	NaN	NaN	NaN	NaN	NaN	NaN	NaN	NaN	NaN	NaN	NaN	NaN	NaN	NaN	NaN	NaN	NaN	NaN	NaN	NaN	NaN	NaN	NaN	NaN	NaN	NaN	NaN	NaN	NaN	NaN	NaN
354.898	NaN	NaN	NaN	NaN	NaN	NaN	NaN	NaN	NaN	NaN	NaN	NaN	NaN	NaN	NaN	NaN	NaN	NaN	NaN	NaN	NaN	NaN	NaN	NaN	NaN	NaN	NaN	NaN	NaN	NaN	NaN	NaN	NaN	NaN	NaN	NaN	NaN	NaN	NaN	NaN	NaN	NaN	NaN	NaN	NaN	NaN	NaN	NaN	NaN
356.045	NaN	NaN	NaN	NaN	NaN	NaN	NaN	NaN	NaN	NaN	NaN	NaN	NaN	NaN	NaN	NaN	NaN	NaN	NaN	NaN	NaN	NaN	NaN	NaN	NaN	NaN	NaN	NaN	NaN	NaN	NaN	NaN	NaN	NaN	NaN	NaN	NaN	NaN	NaN	NaN	NaN	NaN	NaN	NaN	NaN	NaN	NaN	NaN	NaN
357.193	NaN	NaN	NaN	NaN	NaN	NaN	NaN	NaN	NaN	NaN	NaN	NaN	NaN	NaN	NaN	NaN	NaN	NaN	NaN	NaN	NaN	NaN	NaN	NaN	NaN	NaN	NaN	NaN	NaN	NaN	NaN	NaN	NaN	NaN	NaN	NaN	NaN	NaN	NaN	NaN	NaN	NaN	NaN	NaN	NaN	NaN	NaN	NaN	NaN
358.341	NaN	NaN	NaN	NaN	NaN	NaN	NaN	NaN	NaN	NaN	NaN	NaN	NaN	NaN	NaN	NaN	NaN	NaN	NaN	NaN	NaN	NaN	NaN	NaN	NaN	NaN	NaN	NaN	NaN	NaN	NaN	NaN	NaN	NaN	NaN	NaN	NaN	NaN	NaN	NaN	NaN	NaN	NaN	NaN	NaN	NaN	NaN	NaN	NaN
359.49	NaN	NaN	NaN	NaN	NaN	NaN	NaN	NaN	NaN	NaN	NaN	NaN	NaN	NaN	NaN	NaN	NaN	NaN	NaN	NaN	NaN	NaN	NaN	NaN	NaN	NaN	NaN	NaN	NaN	NaN	NaN	NaN	NaN	NaN	NaN	NaN	NaN	NaN	NaN	NaN	NaN	NaN	NaN	NaN	NaN	NaN	NaN	NaN	NaN
360.638	NaN	NaN	NaN	NaN	NaN	NaN	NaN	NaN	NaN	NaN	NaN	NaN	NaN	NaN	NaN	NaN	NaN	NaN	NaN	NaN	NaN	NaN	NaN	NaN	NaN	NaN	NaN	NaN	NaN	NaN	NaN	NaN	NaN	NaN	NaN	NaN	NaN	NaN	NaN	NaN	NaN	NaN	NaN	NaN	NaN	NaN	NaN	NaN	NaN
361.787	NaN	NaN	NaN	NaN	NaN	NaN	NaN	NaN	NaN	NaN	NaN	NaN	NaN	NaN	NaN	NaN	NaN	NaN	NaN	NaN	NaN	NaN	NaN	NaN	NaN	NaN	NaN	NaN	NaN	NaN	NaN	NaN	NaN	NaN	NaN	NaN	NaN	NaN	NaN	NaN	NaN	NaN	NaN	NaN	NaN	NaN	NaN	NaN	NaN
362.935	NaN	NaN	NaN	NaN	NaN	NaN	NaN	NaN	NaN	NaN	NaN	NaN	NaN	NaN	NaN	NaN	NaN	NaN	NaN	NaN	NaN	NaN	NaN	NaN	NaN	NaN	NaN	NaN	NaN	NaN	NaN	NaN	NaN	NaN	NaN	NaN	NaN	NaN	NaN	NaN	NaN	NaN	NaN	NaN	NaN	NaN	NaN	NaN	NaN
364.084	NaN	NaN	NaN	NaN	NaN	NaN	NaN	NaN	NaN	NaN	NaN	NaN	NaN	NaN	NaN	NaN	NaN	NaN	NaN	NaN	NaN	NaN	NaN	NaN	NaN	NaN	NaN	NaN	NaN	NaN	NaN	NaN	NaN	NaN	NaN	NaN	NaN	NaN	NaN	NaN	NaN	NaN	NaN	NaN	NaN	NaN	NaN	NaN	NaN
365.233	NaN	NaN	NaN	NaN	NaN	NaN	NaN	NaN	NaN	NaN	NaN	NaN	NaN	NaN	NaN	NaN	NaN	NaN	NaN	NaN	NaN	NaN	NaN	NaN	NaN	NaN	NaN	NaN	NaN	NaN	NaN	NaN	NaN	NaN	NaN	NaN	NaN	NaN	NaN	NaN	NaN	NaN	NaN	NaN	NaN	NaN	NaN	NaN	NaN
366.383	NaN	NaN	NaN	NaN	NaN	NaN	NaN	NaN	NaN	NaN	NaN	NaN	NaN	NaN	NaN	NaN	NaN	NaN	NaN	NaN	NaN	NaN	NaN	NaN	NaN	NaN	NaN	NaN	NaN	NaN	NaN	NaN	NaN	NaN	NaN	NaN	NaN	NaN	NaN	NaN	NaN	NaN	NaN	NaN	NaN	NaN	NaN	NaN	NaN
367.532	NaN	NaN	NaN	NaN	NaN	NaN	NaN	NaN	NaN	NaN	NaN	NaN	NaN	NaN	NaN	NaN	NaN	NaN	NaN	NaN	NaN	NaN	NaN	NaN	NaN	NaN	NaN	NaN	NaN	NaN	NaN	NaN	NaN	NaN	NaN	NaN	NaN	NaN	NaN	NaN	NaN	NaN	NaN	NaN	NaN	NaN	NaN	NaN	NaN
368.681	NaN	NaN	NaN	NaN	NaN	NaN	NaN	NaN	NaN	NaN	NaN	NaN	NaN	NaN	NaN	NaN	NaN	NaN	NaN	NaN	NaN	NaN	NaN	NaN	NaN	NaN	NaN	NaN	NaN	NaN	NaN	NaN	NaN	NaN	NaN	NaN	NaN	NaN	NaN	NaN	NaN	NaN	NaN	NaN	NaN	NaN	NaN	NaN	NaN
369.831	NaN	NaN	NaN	NaN	NaN	NaN	NaN	NaN	NaN	NaN	NaN	NaN	NaN	NaN	NaN	NaN	NaN	NaN	NaN	NaN	NaN	NaN	NaN	NaN	NaN	NaN	NaN	NaN	NaN	NaN	NaN	NaN	NaN	NaN	NaN	NaN	NaN	NaN	NaN	NaN	NaN	NaN	NaN	NaN	NaN	NaN	NaN	NaN	NaN
370.981	NaN	NaN	NaN	NaN	NaN	NaN	NaN	NaN	NaN	NaN	NaN	NaN	NaN	NaN	NaN	NaN	NaN	NaN	NaN	NaN	NaN	NaN	NaN	NaN	NaN	NaN	NaN	NaN	NaN	NaN	NaN	NaN	NaN	NaN	NaN	NaN	NaN	NaN	NaN	NaN	NaN	NaN	NaN	NaN	NaN	NaN	NaN	NaN	NaN
372.131	NaN	NaN	NaN	NaN	NaN	NaN	NaN	NaN	NaN	NaN	NaN	NaN	NaN	NaN	NaN	NaN	NaN	NaN	NaN	NaN	NaN	NaN	NaN	NaN	NaN	NaN	NaN	NaN	NaN	NaN	NaN	NaN	NaN	NaN	NaN	NaN	NaN	NaN	NaN	NaN	NaN	NaN	NaN	NaN	NaN	NaN	NaN	NaN	NaN
373.281	NaN	NaN	NaN	NaN	NaN	NaN	NaN	NaN	NaN	NaN	NaN	NaN	NaN	NaN	NaN	NaN	NaN	NaN	NaN	NaN	NaN	NaN	NaN	NaN	NaN	NaN	NaN	NaN	NaN	NaN	NaN	NaN	NaN	NaN	NaN	NaN	NaN	NaN	NaN	NaN	NaN	NaN	NaN	NaN	NaN	NaN	NaN	NaN	NaN
374.431	NaN	NaN	NaN	NaN	NaN	NaN	NaN	NaN	NaN	NaN	NaN	NaN	NaN	NaN	NaN	NaN	NaN	NaN	NaN	NaN	NaN	NaN	NaN	NaN	NaN	NaN	NaN	NaN	NaN	NaN	NaN	NaN	NaN	NaN	NaN	NaN	NaN	NaN	NaN	NaN	NaN	NaN	NaN	NaN	NaN	NaN	NaN	NaN	NaN
375.582	NaN	NaN	NaN	NaN	NaN	NaN	NaN	NaN	NaN	NaN	NaN	NaN	NaN	NaN	NaN	NaN	NaN	NaN	NaN	NaN	NaN	NaN	NaN	NaN	NaN	NaN	NaN	NaN	NaN	NaN	NaN	NaN	NaN	NaN	NaN	NaN	NaN	NaN	NaN	NaN	NaN	NaN	NaN	NaN	NaN	NaN	NaN	NaN	NaN
376.732	NaN	NaN	NaN	NaN	NaN	NaN	NaN	NaN	NaN	NaN	NaN	NaN	NaN	NaN	NaN	NaN	NaN	NaN	NaN	NaN	NaN	NaN	NaN	NaN	NaN	NaN	NaN	NaN	NaN	NaN	NaN	NaN	NaN	NaN	NaN	NaN	NaN	NaN	NaN	NaN	NaN	NaN	NaN	NaN	NaN	NaN	NaN	NaN	NaN
377.883	NaN	NaN	NaN	NaN	NaN	NaN	NaN	NaN	NaN	NaN	NaN	NaN	NaN	NaN	NaN	NaN	NaN	NaN	NaN	NaN	NaN	NaN	NaN	NaN	NaN	NaN	NaN	NaN	NaN	NaN	NaN	NaN	NaN	NaN	NaN	NaN	NaN	NaN	NaN	NaN	NaN	NaN	NaN	NaN	NaN	NaN	NaN	NaN	NaN
379.034	NaN	NaN	NaN	NaN	NaN	NaN	NaN	NaN	NaN	NaN	NaN	NaN	NaN	NaN	NaN	NaN	NaN	NaN	NaN	NaN	NaN	NaN	NaN	NaN	NaN	NaN	NaN	NaN	NaN	NaN	NaN	NaN	NaN	NaN	NaN	NaN	NaN	NaN	NaN	NaN	NaN	NaN	NaN	NaN	NaN	NaN	NaN	NaN	NaN
380.185	NaN	NaN	NaN	NaN	NaN	NaN	NaN	NaN	NaN	NaN	NaN	NaN	NaN	NaN	NaN	NaN	NaN	NaN	NaN	NaN	NaN	NaN	NaN	NaN	NaN	NaN	NaN	NaN	NaN	NaN	NaN	NaN	NaN	NaN	NaN	NaN	NaN	NaN	NaN	NaN	NaN	NaN	NaN	NaN	NaN	NaN	NaN	NaN	NaN
381.336	NaN	NaN	NaN	NaN	NaN	NaN	NaN	NaN	NaN	NaN	NaN	NaN	NaN	NaN	NaN	NaN	NaN	NaN	NaN	NaN	NaN	NaN	NaN	NaN	NaN	NaN	NaN	NaN	NaN	NaN	NaN	NaN	NaN	NaN	NaN	NaN	NaN	NaN	NaN	NaN	NaN	NaN	NaN	NaN	NaN	NaN	NaN	NaN	NaN
382.487	NaN	NaN	NaN	NaN	NaN	NaN	NaN	NaN	NaN	NaN	NaN	NaN	NaN	NaN	NaN	NaN	NaN	NaN	NaN	NaN	NaN	NaN	NaN	NaN	NaN	NaN	NaN	NaN	NaN	NaN	NaN	NaN	NaN	NaN	NaN	NaN	NaN	NaN	NaN	NaN	NaN	NaN	NaN	NaN	NaN	NaN	NaN	NaN	NaN
383.639	NaN	NaN	NaN	NaN	NaN	NaN	NaN	NaN	NaN	NaN	NaN	NaN	NaN	NaN	NaN	NaN	NaN	NaN	NaN	NaN	NaN	NaN	NaN	NaN	NaN	NaN	NaN	NaN	NaN	NaN	NaN	NaN	NaN	NaN	NaN	NaN	NaN	NaN	NaN	NaN	NaN	NaN	NaN	NaN	NaN	NaN	NaN	NaN	NaN
384.79	NaN	NaN	NaN	NaN	NaN	NaN	NaN	NaN	NaN	NaN	NaN	NaN	NaN	NaN	NaN	NaN	NaN	NaN	NaN	NaN	NaN	NaN	NaN	NaN	NaN	NaN	NaN	NaN	NaN	NaN	NaN	NaN	NaN	NaN	NaN	NaN	NaN	NaN	NaN	NaN	NaN	NaN	NaN	NaN	NaN	NaN	NaN	NaN	NaN
385.942	NaN	NaN	NaN	NaN	NaN	NaN	NaN	NaN	NaN	NaN	NaN	NaN	NaN	NaN	NaN	NaN	NaN	NaN	NaN	NaN	NaN	NaN	NaN	NaN	NaN	NaN	NaN	NaN	NaN	NaN	NaN	NaN	NaN	NaN	NaN	NaN	NaN	NaN	NaN	NaN	NaN	NaN	NaN	NaN	NaN	NaN	NaN	NaN	NaN
387.094	NaN	NaN	NaN	NaN	NaN	NaN	NaN	NaN	NaN	NaN	NaN	NaN	NaN	NaN	NaN	NaN	NaN	NaN	NaN	NaN	NaN	NaN	NaN	NaN	NaN	NaN	NaN	NaN	NaN	NaN	NaN	NaN	NaN	NaN	NaN	NaN	NaN	NaN	NaN	NaN	NaN	NaN	NaN	NaN	NaN	NaN	NaN	NaN	NaN
388.246	NaN	NaN	NaN	NaN	NaN	NaN	NaN	NaN	NaN	NaN	NaN	NaN	NaN	NaN	NaN	NaN	NaN	NaN	NaN	NaN	NaN	NaN	NaN	NaN	NaN	NaN	NaN	NaN	NaN	NaN	NaN	NaN	NaN	NaN	NaN	NaN	NaN	NaN	NaN	NaN	NaN	NaN	NaN	NaN	NaN	NaN	NaN	NaN	NaN
389.399	NaN	NaN	NaN	NaN	NaN	NaN	NaN	NaN	NaN	NaN	NaN	NaN	NaN	NaN	NaN	NaN	NaN	NaN	NaN	NaN	NaN	NaN	NaN	NaN	NaN	NaN	NaN	NaN	NaN	NaN	NaN	NaN	NaN	NaN	NaN	NaN	NaN	NaN	NaN	NaN	NaN	NaN	NaN	NaN	NaN	NaN	NaN	NaN	NaN
390.551	NaN	NaN	NaN	NaN	NaN	NaN	NaN	NaN	NaN	NaN	NaN	NaN	NaN	NaN	NaN	NaN	NaN	NaN	NaN	NaN	NaN	NaN	NaN	NaN	NaN	NaN	NaN	NaN	NaN	NaN	NaN	NaN	NaN	NaN	NaN	NaN	NaN	NaN	NaN	NaN	NaN	NaN	NaN	NaN	NaN	NaN	NaN	NaN	NaN
391.704	NaN	NaN	NaN	NaN	NaN	NaN	NaN	NaN	NaN	NaN	NaN	NaN	NaN	NaN	NaN	NaN	NaN	NaN	NaN	NaN	NaN	NaN	NaN	NaN	NaN	NaN	NaN	NaN	NaN	NaN	NaN	NaN	NaN	NaN	NaN	NaN	NaN	NaN	NaN	NaN	NaN	NaN	NaN	NaN	NaN	NaN	NaN	NaN	NaN
392.856	NaN	NaN	NaN	NaN	NaN	NaN	NaN	NaN	NaN	NaN	NaN	NaN	NaN	NaN	NaN	NaN	NaN	NaN	NaN	NaN	NaN	NaN	NaN	NaN	NaN	NaN	NaN	NaN	NaN	NaN	NaN	NaN	NaN	NaN	NaN	NaN	NaN	NaN	NaN	NaN	NaN	NaN	NaN	NaN	NaN	NaN	NaN	NaN	NaN
394.009	NaN	NaN	NaN	NaN	NaN	NaN	NaN	NaN	NaN	NaN	NaN	NaN	NaN	NaN	NaN	NaN	NaN	NaN	NaN	NaN	NaN	NaN	NaN	NaN	NaN	NaN	NaN	NaN	NaN	NaN	NaN	NaN	NaN	NaN	NaN	NaN	NaN	NaN	NaN	NaN	NaN	NaN	NaN	NaN	NaN	NaN	NaN	NaN	NaN
395.162	NaN	NaN	NaN	NaN	NaN	NaN	NaN	NaN	NaN	NaN	NaN	NaN	NaN	NaN	NaN	NaN	NaN	NaN	NaN	NaN	NaN	NaN	NaN	NaN	NaN	NaN	NaN	NaN	NaN	NaN	NaN	NaN	NaN	NaN	NaN	NaN	NaN	NaN	NaN	NaN	NaN	NaN	NaN	NaN	NaN	NaN	NaN	NaN	NaN
396.316	NaN	NaN	NaN	NaN	NaN	NaN	NaN	NaN	NaN	NaN	NaN	NaN	NaN	NaN	NaN	NaN	NaN	NaN	NaN	NaN	NaN	NaN	NaN	NaN	NaN	NaN	NaN	NaN	NaN	NaN	NaN	NaN	NaN	NaN	NaN	NaN	NaN	NaN	NaN	NaN	NaN	NaN	NaN	NaN	NaN	NaN	NaN	NaN	NaN
397.469	NaN	NaN	NaN	NaN	NaN	NaN	NaN	NaN	NaN	NaN	NaN	NaN	NaN	NaN	NaN	NaN	NaN	NaN	NaN	NaN	NaN	NaN	NaN	NaN	NaN	NaN	NaN	NaN	NaN	NaN	NaN	NaN	NaN	NaN	NaN	NaN	NaN	NaN	NaN	NaN	NaN	NaN	NaN	NaN	NaN	NaN	NaN	NaN	NaN
398.623	NaN	NaN	NaN	NaN	NaN	NaN	NaN	NaN	NaN	NaN	NaN	NaN	NaN	NaN	NaN	NaN	NaN	NaN	NaN	NaN	NaN	NaN	NaN	NaN	NaN	NaN	NaN	NaN	NaN	NaN	NaN	NaN	NaN	NaN	NaN	NaN	NaN	NaN	NaN	NaN	NaN	NaN	NaN	NaN	NaN	NaN	NaN	NaN	NaN
399.776	NaN	NaN	NaN	NaN	NaN	NaN	NaN	NaN	NaN	NaN	NaN	NaN	NaN	NaN	NaN	NaN	NaN	NaN	NaN	NaN	NaN	NaN	NaN	NaN	NaN	NaN	NaN	NaN	NaN	NaN	NaN	NaN	NaN	NaN	NaN	NaN	NaN	NaN	NaN	NaN	NaN	NaN	NaN	NaN	NaN	NaN	NaN	NaN	NaN
400.93	NaN	NaN	NaN	NaN	NaN	NaN	NaN	NaN	NaN	NaN	NaN	NaN	NaN	NaN	NaN	NaN	NaN	NaN	NaN	NaN	NaN	NaN	NaN	NaN	NaN	NaN	NaN	NaN	NaN	NaN	NaN	NaN	NaN	NaN	NaN	NaN	NaN	NaN	NaN	NaN	NaN	NaN	NaN	NaN	NaN	NaN	NaN	NaN	NaN
402.084	NaN	NaN	NaN	NaN	NaN	NaN	NaN	NaN	NaN	NaN	NaN	NaN	NaN	NaN	NaN	NaN	NaN	NaN	NaN	NaN	NaN	NaN	NaN	NaN	NaN	NaN	NaN	NaN	NaN	NaN	NaN	NaN	NaN	NaN	NaN	NaN	NaN	NaN	NaN	NaN	NaN	NaN	NaN	NaN	NaN	NaN	NaN	NaN	NaN
403.238	NaN	NaN	NaN	NaN	NaN	NaN	NaN	NaN	NaN	NaN	NaN	NaN	NaN	NaN	NaN	NaN	NaN	NaN	NaN	NaN	NaN	NaN	NaN	NaN	NaN	NaN	NaN	NaN	NaN	NaN	NaN	NaN	NaN	NaN	NaN	NaN	NaN	NaN	NaN	NaN	NaN	NaN	NaN	NaN	NaN	NaN	NaN	NaN	NaN
404.392	NaN	NaN	NaN	NaN	NaN	NaN	NaN	NaN	NaN	NaN	NaN	NaN	NaN	NaN	NaN	NaN	NaN	NaN	NaN	NaN	NaN	NaN	NaN	NaN	NaN	NaN	NaN	NaN	NaN	NaN	NaN	NaN	NaN	NaN	NaN	NaN	NaN	NaN	NaN	NaN	NaN	NaN	NaN	NaN	NaN	NaN	NaN	NaN	NaN
405.547	NaN	NaN	NaN	NaN	NaN	NaN	NaN	NaN	NaN	NaN	NaN	NaN	NaN	NaN	NaN	NaN	NaN	NaN	NaN	NaN	NaN	NaN	NaN	NaN	NaN	NaN	NaN	NaN	NaN	NaN	NaN	NaN	NaN	NaN	NaN	NaN	NaN	NaN	NaN	NaN	NaN	NaN	NaN	NaN	NaN	NaN	NaN	NaN	NaN
406.702	NaN	NaN	NaN	NaN	NaN	NaN	NaN	NaN	NaN	NaN	NaN	NaN	NaN	NaN	NaN	NaN	NaN	NaN	NaN	NaN	NaN	NaN	NaN	NaN	NaN	NaN	NaN	NaN	NaN	NaN	NaN	NaN	NaN	NaN	NaN	NaN	NaN	NaN	NaN	NaN	NaN	NaN	NaN	NaN	NaN	NaN	NaN	NaN	NaN
407.856	NaN	NaN	NaN	NaN	NaN	NaN	NaN	NaN	NaN	NaN	NaN	NaN	NaN	NaN	NaN	NaN	NaN	NaN	NaN	NaN	NaN	NaN	NaN	NaN	NaN	NaN	NaN	NaN	NaN	NaN	NaN	NaN	NaN	NaN	NaN	NaN	NaN	NaN	NaN	NaN	NaN	NaN	NaN	NaN	NaN	NaN	NaN	NaN	NaN
409.011	NaN	NaN	NaN	NaN	NaN	NaN	NaN	NaN	NaN	NaN	NaN	NaN	NaN	NaN	NaN	NaN	NaN	NaN	NaN	NaN	NaN	NaN	NaN	NaN	NaN	NaN	NaN	NaN	NaN	NaN	NaN	NaN	NaN	NaN	NaN	NaN	NaN	NaN	NaN	NaN	NaN	NaN	NaN	NaN	NaN	NaN	NaN	NaN	NaN
410.166	NaN	NaN	NaN	NaN	NaN	NaN	NaN	NaN	NaN	NaN	NaN	NaN	NaN	NaN	NaN	NaN	NaN	NaN	NaN	NaN	NaN	NaN	NaN	NaN	NaN	NaN	NaN	NaN	NaN	NaN	NaN	NaN	NaN	NaN	NaN	NaN	NaN	NaN	NaN	NaN	NaN	NaN	NaN	NaN	NaN	NaN	NaN	NaN	NaN
411.322	NaN	NaN	NaN	NaN	NaN	NaN	NaN	NaN	NaN	NaN	NaN	NaN	NaN	NaN	NaN	NaN	NaN	NaN	NaN	NaN	NaN	NaN	NaN	NaN	NaN	NaN	NaN	NaN	NaN	NaN	NaN	NaN	NaN	NaN	NaN	NaN	NaN	NaN	NaN	NaN	NaN	NaN	NaN	NaN	NaN	NaN	NaN	NaN	NaN
412.477	NaN	NaN	NaN	NaN	NaN	NaN	NaN	NaN	NaN	NaN	NaN	NaN	NaN	NaN	NaN	NaN	NaN	NaN	NaN	NaN	NaN	NaN	NaN	NaN	NaN	NaN	NaN	NaN	NaN	NaN	NaN	NaN	NaN	NaN	NaN	NaN	NaN	NaN	NaN	NaN	NaN	NaN	NaN	NaN	NaN	NaN	NaN	NaN	NaN
413.632	NaN	NaN	NaN	NaN	NaN	NaN	NaN	NaN	NaN	NaN	NaN	NaN	NaN	NaN	NaN	NaN	NaN	NaN	NaN	NaN	NaN	NaN	NaN	NaN	NaN	NaN	NaN	NaN	NaN	NaN	NaN	NaN	NaN	NaN	NaN	NaN	NaN	NaN	NaN	NaN	NaN	NaN	NaN	NaN	NaN	NaN	NaN	NaN	NaN
414.788	NaN	NaN	NaN	NaN	NaN	NaN	NaN	NaN	NaN	NaN	NaN	NaN	NaN	NaN	NaN	NaN	NaN	NaN	NaN	NaN	NaN	NaN	NaN	NaN	NaN	NaN	NaN	NaN	NaN	NaN	NaN	NaN	NaN	NaN	NaN	NaN	NaN	NaN	NaN	NaN	NaN	NaN	NaN	NaN	NaN	NaN	NaN	NaN	NaN
415.944	NaN	NaN	NaN	NaN	NaN	NaN	NaN	NaN	NaN	NaN	NaN	NaN	NaN	NaN	NaN	NaN	NaN	NaN	NaN	NaN	NaN	NaN	NaN	NaN	NaN	NaN	NaN	NaN	NaN	NaN	NaN	NaN	NaN	NaN	NaN	NaN	NaN	NaN	NaN	NaN	NaN	NaN	NaN	NaN	NaN	NaN	NaN	NaN	NaN
417.1	NaN	NaN	NaN	NaN	NaN	NaN	NaN	NaN	NaN	NaN	NaN	NaN	NaN	NaN	NaN	NaN	NaN	NaN	NaN	NaN	NaN	NaN	NaN	NaN	NaN	NaN	NaN	NaN	NaN	NaN	NaN	NaN	NaN	NaN	NaN	NaN	NaN	NaN	NaN	NaN	NaN	NaN	NaN	NaN	NaN	NaN	NaN	NaN	NaN
418.256	NaN	NaN	NaN	NaN	NaN	NaN	NaN	NaN	NaN	NaN	NaN	NaN	NaN	NaN	NaN	NaN	NaN	NaN	NaN	NaN	NaN	NaN	NaN	NaN	NaN	NaN	NaN	NaN	NaN	NaN	NaN	NaN	NaN	NaN	NaN	NaN	NaN	NaN	NaN	NaN	NaN	NaN	NaN	NaN	NaN	NaN	NaN	NaN	NaN
419.412	NaN	NaN	NaN	NaN	NaN	NaN	NaN	NaN	NaN	NaN	NaN	NaN	NaN	NaN	NaN	NaN	NaN	NaN	NaN	NaN	NaN	NaN	NaN	NaN	NaN	NaN	NaN	NaN	NaN	NaN	NaN	NaN	NaN	NaN	NaN	NaN	NaN	NaN	NaN	NaN	NaN	NaN	NaN	NaN	NaN	NaN	NaN	NaN	NaN
420.569	NaN	NaN	NaN	NaN	NaN	NaN	NaN	NaN	NaN	NaN	NaN	NaN	NaN	NaN	NaN	NaN	NaN	NaN	NaN	NaN	NaN	NaN	NaN	NaN	NaN	NaN	NaN	NaN	NaN	NaN	NaN	NaN	NaN	NaN	NaN	NaN	NaN	NaN	NaN	NaN	NaN	NaN	NaN	NaN	NaN	NaN	NaN	NaN	NaN
421.726	NaN	NaN	NaN	NaN	NaN	NaN	NaN	NaN	NaN	NaN	NaN	NaN	NaN	NaN	NaN	NaN	NaN	NaN	NaN	NaN	NaN	NaN	NaN	NaN	NaN	NaN	NaN	NaN	NaN	NaN	NaN	NaN	NaN	NaN	NaN	NaN	NaN	NaN	NaN	NaN	NaN	NaN	NaN	NaN	NaN	NaN	NaN	NaN	NaN
422.882	NaN	NaN	NaN	NaN	NaN	NaN	NaN	NaN	NaN	NaN	NaN	NaN	NaN	NaN	NaN	NaN	NaN	NaN	NaN	NaN	NaN	NaN	NaN	NaN	NaN	NaN	NaN	NaN	NaN	NaN	NaN	NaN	NaN	NaN	NaN	NaN	NaN	NaN	NaN	NaN	NaN	NaN	NaN	NaN	NaN	NaN	NaN	NaN	NaN
424.039	NaN	NaN	NaN	NaN	NaN	NaN	NaN	NaN	NaN	NaN	NaN	NaN	NaN	NaN	NaN	NaN	NaN	NaN	NaN	NaN	NaN	NaN	NaN	NaN	NaN	NaN	NaN	NaN	NaN	NaN	NaN	NaN	NaN	NaN	NaN	NaN	NaN	NaN	NaN	NaN	NaN	NaN	NaN	NaN	NaN	NaN	NaN	NaN	NaN
425.196	NaN	NaN	NaN	NaN	NaN	NaN	NaN	NaN	NaN	NaN	NaN	NaN	NaN	NaN	NaN	NaN	NaN	NaN	NaN	NaN	NaN	NaN	NaN	NaN	NaN	NaN	NaN	NaN	NaN	NaN	NaN	NaN	NaN	NaN	NaN	NaN	NaN	NaN	NaN	NaN	NaN	NaN	NaN	NaN	NaN	NaN	NaN	NaN	NaN
426.354	NaN	NaN	NaN	NaN	NaN	NaN	NaN	NaN	NaN	NaN	NaN	NaN	NaN	NaN	NaN	NaN	NaN	NaN	NaN	NaN	NaN	NaN	NaN	NaN	NaN	NaN	NaN	NaN	NaN	NaN	NaN	NaN	NaN	NaN	NaN	NaN	NaN	NaN	NaN	NaN	NaN	NaN	NaN	NaN	NaN	NaN	NaN	NaN	NaN
427.511	NaN	NaN	NaN	NaN	NaN	NaN	NaN	NaN	NaN	NaN	NaN	NaN	NaN	NaN	NaN	NaN	NaN	NaN	NaN	NaN	NaN	NaN	NaN	NaN	NaN	NaN	NaN	NaN	NaN	NaN	NaN	NaN	NaN	NaN	NaN	NaN	NaN	NaN	NaN	NaN	NaN	NaN	NaN	NaN	NaN	NaN	NaN	NaN	NaN
428.669	NaN	NaN	NaN	NaN	NaN	NaN	NaN	NaN	NaN	NaN	NaN	NaN	NaN	NaN	NaN	NaN	NaN	NaN	NaN	NaN	NaN	NaN	NaN	NaN	NaN	NaN	NaN	NaN	NaN	NaN	NaN	NaN	NaN	NaN	NaN	NaN	NaN	NaN	NaN	NaN	NaN	NaN	NaN	NaN	NaN	NaN	NaN	NaN	NaN
429.826	NaN	NaN	NaN	NaN	NaN	NaN	NaN	NaN	NaN	NaN	NaN	NaN	NaN	NaN	NaN	NaN	NaN	NaN	NaN	NaN	NaN	NaN	NaN	NaN	NaN	NaN	NaN	NaN	NaN	NaN	NaN	NaN	NaN	NaN	NaN	NaN	NaN	NaN	NaN	NaN	NaN	NaN	NaN	NaN	NaN	NaN	NaN	NaN	NaN
430.984	NaN	NaN	NaN	NaN	NaN	NaN	NaN	NaN	NaN	NaN	NaN	NaN	NaN	NaN	NaN	NaN	NaN	NaN	NaN	NaN	NaN	NaN	NaN	NaN	NaN	NaN	NaN	NaN	NaN	NaN	NaN	NaN	NaN	NaN	NaN	NaN	NaN	NaN	NaN	NaN	NaN	NaN	NaN	NaN	NaN	NaN	NaN	NaN	NaN
432.142	NaN	NaN	NaN	NaN	NaN	NaN	NaN	NaN	NaN	NaN	NaN	NaN	NaN	NaN	NaN	NaN	NaN	NaN	NaN	NaN	NaN	NaN	NaN	NaN	NaN	NaN	NaN	NaN	NaN	NaN	NaN	NaN	NaN	NaN	NaN	NaN	NaN	NaN	NaN	NaN	NaN	NaN	NaN	NaN	NaN	NaN	NaN	NaN	NaN
433.3	NaN	NaN	NaN	NaN	NaN	NaN	NaN	NaN	NaN	NaN	NaN	NaN	NaN	NaN	NaN	NaN	NaN	NaN	NaN	NaN	NaN	NaN	NaN	NaN	NaN	NaN	NaN	NaN	NaN	NaN	NaN	NaN	NaN	NaN	NaN	NaN	NaN	NaN	NaN	NaN	NaN	NaN	NaN	NaN	NaN	NaN	NaN	NaN	NaN
434.459	NaN	NaN	NaN	NaN	NaN	NaN	NaN	NaN	NaN	NaN	NaN	NaN	NaN	NaN	NaN	NaN	NaN	NaN	NaN	NaN	NaN	NaN	NaN	NaN	NaN	NaN	NaN	NaN	NaN	NaN	NaN	NaN	NaN	NaN	NaN	NaN	NaN	NaN	NaN	NaN	NaN	NaN	NaN	NaN	NaN	NaN	NaN	NaN	NaN
435.617	NaN	NaN	NaN	NaN	NaN	NaN	NaN	NaN	NaN	NaN	NaN	NaN	NaN	NaN	NaN	NaN	NaN	NaN	NaN	NaN	NaN	NaN	NaN	NaN	NaN	NaN	NaN	NaN	NaN	NaN	NaN	NaN	NaN	NaN	NaN	NaN	NaN	NaN	NaN	NaN	NaN	NaN	NaN	NaN	NaN	NaN	NaN	NaN	NaN
436.776	NaN	NaN	NaN	NaN	NaN	NaN	NaN	NaN	NaN	NaN	NaN	NaN	NaN	NaN	NaN	NaN	NaN	NaN	NaN	NaN	NaN	NaN	NaN	NaN	NaN	NaN	NaN	NaN	NaN	NaN	NaN	NaN	NaN	NaN	NaN	NaN	NaN	NaN	NaN	NaN	NaN	NaN	NaN	NaN	NaN	NaN	NaN	NaN	NaN
437.935	NaN	NaN	NaN	NaN	NaN	NaN	NaN	NaN	NaN	NaN	NaN	NaN	NaN	NaN	NaN	NaN	NaN	NaN	NaN	NaN	NaN	NaN	NaN	NaN	NaN	NaN	NaN	NaN	NaN	NaN	NaN	NaN	NaN	NaN	NaN	NaN	NaN	NaN	NaN	NaN	NaN	NaN	NaN	NaN	NaN	NaN	NaN	NaN	NaN
439.094	NaN	NaN	NaN	NaN	NaN	NaN	NaN	NaN	NaN	NaN	NaN	NaN	NaN	NaN	NaN	NaN	NaN	NaN	NaN	NaN	NaN	NaN	NaN	NaN	NaN	NaN	NaN	NaN	NaN	NaN	NaN	NaN	NaN	NaN	NaN	NaN	NaN	NaN	NaN	NaN	NaN	NaN	NaN	NaN	NaN	NaN	NaN	NaN	NaN
440.253	NaN	NaN	NaN	NaN	NaN	NaN	NaN	NaN	NaN	NaN	NaN	NaN	NaN	NaN	NaN	NaN	NaN	NaN	NaN	NaN	NaN	NaN	NaN	NaN	NaN	NaN	NaN	NaN	NaN	NaN	NaN	NaN	NaN	NaN	NaN	NaN	NaN	NaN	NaN	NaN	NaN	NaN	NaN	NaN	NaN	NaN	NaN	NaN	NaN
441.412	NaN	NaN	NaN	NaN	NaN	NaN	NaN	NaN	NaN	NaN	NaN	NaN	NaN	NaN	NaN	NaN	NaN	NaN	NaN	NaN	NaN	NaN	NaN	NaN	NaN	NaN	NaN	NaN	NaN	NaN	NaN	NaN	NaN	NaN	NaN	NaN	NaN	NaN	NaN	NaN	NaN	NaN	NaN	NaN	NaN	NaN	NaN	NaN	NaN
442.571	NaN	NaN	NaN	NaN	NaN	NaN	NaN	NaN	NaN	NaN	NaN	NaN	NaN	NaN	NaN	NaN	NaN	NaN	NaN	NaN	NaN	NaN	NaN	NaN	NaN	NaN	NaN	NaN	NaN	NaN	NaN	NaN	NaN	NaN	NaN	NaN	NaN	NaN	NaN	NaN	NaN	NaN	NaN	NaN	NaN	NaN	NaN	NaN	NaN
443.731	NaN	NaN	NaN	NaN	NaN	NaN	NaN	NaN	NaN	NaN	NaN	NaN	NaN	NaN	NaN	NaN	NaN	NaN	NaN	NaN	NaN	NaN	NaN	NaN	NaN	NaN	NaN	NaN	NaN	NaN	NaN	NaN	NaN	NaN	NaN	NaN	NaN	NaN	NaN	NaN	NaN	NaN	NaN	NaN	NaN	NaN	NaN	NaN	NaN
444.891	NaN	NaN	NaN	NaN	NaN	NaN	NaN	NaN	NaN	NaN	NaN	NaN	NaN	NaN	NaN	NaN	NaN	NaN	NaN	NaN	NaN	NaN	NaN	NaN	NaN	NaN	NaN	NaN	NaN	NaN	NaN	NaN	NaN	NaN	NaN	NaN	NaN	NaN	NaN	NaN	NaN	NaN	NaN	NaN	NaN	NaN	NaN	NaN	NaN
446.051	NaN	NaN	NaN	NaN	NaN	NaN	NaN	NaN	NaN	NaN	NaN	NaN	NaN	NaN	NaN	NaN	NaN	NaN	NaN	NaN	NaN	NaN	NaN	NaN	NaN	NaN	NaN	NaN	NaN	NaN	NaN	NaN	NaN	NaN	NaN	NaN	NaN	NaN	NaN	NaN	NaN	NaN	NaN	NaN	NaN	NaN	NaN	NaN	NaN
447.211	NaN	NaN	NaN	NaN	NaN	NaN	NaN	NaN	NaN	NaN	NaN	NaN	NaN	NaN	NaN	NaN	NaN	NaN	NaN	NaN	NaN	NaN	NaN	NaN	NaN	NaN	NaN	NaN	NaN	NaN	NaN	NaN	NaN	NaN	NaN	NaN	NaN	NaN	NaN	NaN	NaN	NaN	NaN	NaN	NaN	NaN	NaN	NaN	NaN
448.371	NaN	NaN	NaN	NaN	NaN	NaN	NaN	NaN	NaN	NaN	NaN	NaN	NaN	NaN	NaN	NaN	NaN	NaN	NaN	NaN	NaN	NaN	NaN	NaN	NaN	NaN	NaN	NaN	NaN	NaN	NaN	NaN	NaN	NaN	NaN	NaN	NaN	NaN	NaN	NaN	NaN	NaN	NaN	NaN	NaN	NaN	NaN	NaN	NaN
449.531	NaN	NaN	NaN	NaN	NaN	NaN	NaN	NaN	NaN	NaN	NaN	NaN	NaN	NaN	NaN	NaN	NaN	NaN	NaN	NaN	NaN	NaN	NaN	NaN	NaN	NaN	NaN	NaN	NaN	NaN	NaN	NaN	NaN	NaN	NaN	NaN	NaN	NaN	NaN	NaN	NaN	NaN	NaN	NaN	NaN	NaN	NaN	NaN	NaN
450.692	NaN	NaN	NaN	NaN	NaN	NaN	NaN	NaN	NaN	NaN	NaN	NaN	NaN	NaN	NaN	NaN	NaN	NaN	NaN	NaN	NaN	NaN	NaN	NaN	NaN	NaN	NaN	NaN	NaN	NaN	NaN	NaN	NaN	NaN	NaN	NaN	NaN	NaN	NaN	NaN	NaN	NaN	NaN	NaN	NaN	NaN	NaN	NaN	NaN
451.852	NaN	NaN	NaN	NaN	NaN	NaN	NaN	NaN	-0.0192	NaN	NaN	-0.02261	NaN	NaN	-0.02007	-0.01494	-0.00521	-0.00724	-0.01357	-0.02137	-0.01461	-0.01318	-0.01156	-0.01004	-0.00839	-0.00677	-0.00503	-0.00837	-0.00866	-0.00949	-0.01027	-0.01114	-0.01192	-0.01283	-0.01366	-0.01459	-0.0155	NaN	NaN	NaN	NaN	NaN	NaN	NaN	NaN	NaN	NaN	NaN	NaN
453.013	NaN	NaN	NaN	NaN	NaN	NaN	-0.00389	-0.01867	NaN	NaN	NaN	NaN	-0.00935	-0.00767	-0.01008	-0.01026	-0.00916	NaN	NaN	NaN	NaN	NaN	NaN	NaN	NaN	NaN	NaN	-0.00556	-0.0068	-0.0081	-0.00934	-0.01071	-0.01195	-0.01339	-0.01469	-0.01615	-0.01729	-0.01708	-0.0168	-0.0165	-0.01619	-0.01589	-0.01554	-0.01524	-0.0149	-0.01439	-0.01334	-0.01226	-0.01122
454.174	NaN	NaN	NaN	NaN	NaN	NaN	NaN	-0.01558	-0.01196	-0.01194	-0.01512	-0.0184	NaN	NaN	-0.01141	-0.00995	-0.00682	-0.00977	-0.00924	-0.01135	-0.01346	-0.01421	-0.01507	-0.01853	-0.01984	NaN	NaN	NaN	NaN	NaN	NaN	NaN	NaN	NaN	NaN	NaN	NaN	NaN	NaN	NaN	NaN	NaN	NaN	NaN	NaN	NaN	NaN	NaN	NaN
455.335	NaN	NaN	NaN	NaN	NaN	NaN	-0.00788	-0.00887	-0.01864	-0.01798	-0.01851	-0.01813	-0.01132	-0.00771	-0.01496	-0.01435	-0.01284	-0.00587	-0.00745	-0.00664	-0.01238	-0.013	-0.01369	-0.01435	-0.015	-0.01516	-0.01533	-0.0155	-0.01567	-0.01585	-0.01602	-0.01621	-0.01638	-0.01658	-0.01673	-0.01598	-0.01489	-0.01379	-0.0162	-0.01499	-0.01372	-0.01251	-0.01112	-0.00671	-0.0052	-0.00379	-0.00224	-0.000627	-0.00241
456.497	NaN	NaN	NaN	NaN	NaN	NaN	-0.00573	-0.0154	-0.01468	-0.01104	-0.0131	-0.01248	-0.00935	-0.00623	-0.01438	-0.01719	-0.00761	-0.00277	-0.00554	-0.00921	-0.00517	-0.00473	-0.00422	-0.00381	-0.00365	-0.00664	-0.00698	-0.00732	-0.00767	-0.00803	-0.00837	-0.00875	-0.0091	-0.00935	-0.0096	-0.00995	-0.01029	-0.01064	-0.01098	-0.00844	-0.0096	-0.01071	-0.01193	-0.01127	-0.01005	-0.00893	-0.01047	-0.00967	-0.0089
457.658	NaN	NaN	NaN	NaN	NaN	NaN	-0.0017	-0.01636	-0.01168	-0.01247	-0.01065	-0.00665	-0.00646	-0.00627	-0.00846	-0.01149	-0.01676	-0.0089	-0.00509	-0.00539	-0.00978	-0.01035	-0.01005	-0.00963	-0.00918	-0.00873	-0.00826	-0.00779	-0.00731	-0.00681	-0.00633	-0.0058	-0.00532	-0.00467	-0.00389	-0.003	-0.00214	-0.00126	-0.000386	0.000535	-0.00307	-0.00235	-0.00275	-0.00409	-0.0056	-0.00699	-0.00852	-0.0101	-0.01161
458.82	NaN	NaN	NaN	NaN	NaN	NaN	-0.00199	-0.00953	-0.000328	-0.00386	-0.0098	-0.01307	-0.01262	-0.01218	-0.00619	-0.01129	-0.00366	-0.00335	-0.00429	-0.00271	-0.00536	-0.00558	-0.00545	-0.00534	-0.00521	-0.00508	-0.00495	-0.00482	-0.00468	-0.00454	-0.00189	-0.00259	-0.00233	-0.0016	-0.000935	-0.000191	0.000541	0.00128	0.00202	0.0028	0.00361	0.00365	0.00216	0.000848	-0.000632	-0.002	-0.0035	-0.0071	-0.00861
459.981	NaN	NaN	NaN	NaN	NaN	0.00266	-0.01044	-0.00293	-0.00293	-0.00727	-0.00648	-0.01759	-0.00903	-0.01141	-0.00319	-0.00466	-0.01034	-0.000569	-0.0039	-0.00188	-0.00384	-0.0048	-0.00589	-0.00691	-0.00802	-0.00911	-0.01028	-0.01143	-0.0126	-0.01384	-0.01501	-0.01462	-0.01354	-0.01229	-0.01115	-0.00987	-0.00862	-0.00734	-0.00609	-0.00475	-0.00367	-0.00371	-0.0038	-0.00387	-0.00396	-0.00404	-0.00412	-0.00421	-0.00681
461.143	NaN	NaN	NaN	NaN	NaN	-0.00116	-0.00519	-0.00378	-0.000787	-0.00169	-0.00254	-0.00983	-0.00614	-0.01045	-0.00446	-0.00463	-0.00504	-0.00712	-0.0085	-0.00406	-0.00348	-0.00348	-0.00349	-0.0035	-0.00351	-0.00352	-0.00352	-0.00353	-0.00354	-0.00355	-0.00321	-0.00275	-0.00234	-0.00186	-0.00142	-0.000934	-0.000453	3.4e-05	0.000515	0.00101	-6.7e-05	-0.00147	-0.00308	-0.00448	-0.00607	-0.00753	-0.00914	-0.01081	-0.0115
462.305	NaN	NaN	NaN	NaN	NaN	0.00167	-0.00345	-0.00246	-0.00933	-0.00943	-0.00578	-0.00409	-0.00342	-0.00901	-0.0061	-0.0022	-0.0034	-0.00199	-0.00568	-0.00349	0.00139	0.000971	0.000495	4.7e-05	-0.000439	-0.000915	-0.00143	-0.00193	-0.00244	-0.00277	-0.00257	-0.00457	-0.00448	-0.00437	-0.00427	-0.00417	-0.00119	-0.000951	-0.000712	-0.000683	-0.000775	-0.000862	-0.000962	-0.00105	-0.00115	-0.00124	-0.00134	-0.00149	-0.00193
463.468	NaN	NaN	NaN	NaN	NaN	-0.00447	-0.00662	-0.00456	-0.00783	-0.00357	-0.000461	-0.002	-0.00187	-0.00642	-0.00138	-0.000601	-0.00355	-0.0031	-0.0051	-0.00643	-0.00274	-0.00293	-0.00314	-0.00334	-0.00355	-0.00377	-0.00399	-0.00422	-0.00421	-0.0042	-0.00419	-0.00418	-0.00418	-0.00417	-0.00416	-0.00415	-0.00414	-0.00413	-0.00441	-0.00453	-0.00465	-0.00477	-0.00491	-0.00502	-0.00516	-0.00528	-0.0053	-0.00426	-0.00333
464.63	NaN	NaN	NaN	NaN	NaN	-0.00273	-0.00455	-0.00358	-0.00142	-0.0021	-0.00416	-0.00234	-0.00347	-0.00781	-0.00613	-0.00421	-0.00492	-0.00305	-0.0064	-0.0057	-0.00196	-0.00271	-0.00356	-0.00435	-0.00521	-0.00606	-0.00697	-0.00781	-0.00754	-0.00719	-0.00687	-0.00651	-0.00618	-0.0058	-0.00546	-0.00508	-0.0047	-0.0043	-0.0045	-0.00482	-0.00515	-0.00547	-0.00584	-0.00616	-0.00652	-0.00685	-0.00676	-0.00618	-0.00562
465.792	NaN	NaN	NaN	NaN	NaN	0.000916	-0.00242	-0.000166	0.000503	-9e-05	-0.00437	-0.00374	-0.00327	-0.00343	-0.00216	-0.00673	-0.00717	-0.00554	-0.00426	-0.00217	-0.002	-0.00207	-0.00215	-0.00477	-0.00502	-0.00525	-0.00548	-0.00558	-0.00371	-0.00445	-0.00515	-0.00593	-0.00664	-0.00745	-0.00819	-0.00902	-0.00984	-0.00985	-0.0093	-0.00873	-0.00813	-0.00755	-0.00689	-0.00631	-0.00566	-0.00499	-0.00404	-0.00304	-0.0021
466.955	NaN	NaN	NaN	NaN	NaN	-0.000774	7.9e-05	-0.000843	-0.00313	-0.00242	-0.00571	-0.002	-0.00114	-0.00238	-0.00281	-0.00357	9.2e-05	-0.00344	-0.00582	-0.00496	-0.00857	-0.00911	-0.00972	-0.0103	-0.01092	-0.0115	-0.0105	-0.00916	-0.00779	-0.00635	-0.00498	-0.00346	-0.00209	-0.000501	0.000942	0.00256	0.00356	0.00378	0.004	0.00424	0.00448	0.00471	0.00498	0.00521	0.00548	0.00502	0.00435	0.00365	0.00299
468.118	NaN	NaN	NaN	NaN	NaN	-0.00212	0.00117	-0.00192	-0.00362	-0.003	-0.00469	-0.00382	-0.00165	-0.000721	-0.00079	-0.00265	-0.000285	-0.000988	-0.00319	-0.00425	-0.00431	-0.0043	-0.00429	-0.00428	-0.00427	-0.00417	-0.00385	-0.00354	-0.00323	-0.00289	-0.00258	-0.00223	-0.00191	-0.00154	-0.00121	-0.000824	-0.00107	-0.00134	-0.00161	-0.0019	-0.0022	-0.00249	-0.00282	-0.00311	-0.00339	-0.00368	-0.004	-0.00433	-0.00465
469.281	NaN	NaN	NaN	NaN	NaN	-2.3e-05	-0.00402	-0.000896	-0.000881	-0.00334	-0.00486	-0.00543	-0.000338	-0.00107	-0.0017	-0.00302	-0.00462	-0.00394	-0.000773	-0.00337	7.1e-05	0.000195	0.000336	0.000469	0.000302	-8.2e-05	-0.000495	-0.000902	-0.00132	-0.00175	-0.00216	-0.00262	-0.00304	-0.00352	-0.00395	-0.0036	-0.00301	-0.00241	-0.00181	-0.00118	-0.00052	0.000112	0.000835	0.00146	0.00182	0.00214	0.0025	0.00286	0.00322
470.444	NaN	NaN	NaN	NaN	NaN	-0.0026	0.00125	0.00328	-0.00171	-0.00607	-0.00565	-0.00197	-0.000648	-0.00518	-0.00176	-0.00352	-0.00393	-0.00159	-0.000437	-0.00339	-0.000667	-0.000358	-7e-06	0.000177	7e-05	-0.000103	0.00147	0.000826	0.000171	-0.000519	-0.00117	-0.0019	-0.00255	-0.00331	-0.00378	-0.00356	-0.00335	-0.00313	-0.00291	-0.00268	-0.00244	-0.00222	-0.00195	-0.00166	-0.00135	-0.00106	-0.000751	-0.000425	-0.000115
471.607	NaN	NaN	NaN	NaN	NaN	-0.00376	-0.00191	-0.00159	-0.00694	-0.00357	-0.00219	-0.002	-0.000928	-0.00436	-0.00605	-0.00155	-0.00217	-0.00173	-0.00574	-0.00123	-0.00073	-0.000766	-0.000742	-0.000789	-0.000867	-0.000943	-0.00103	-0.00111	-0.00119	-0.00128	-0.00136	-0.00145	-0.00153	-0.00166	-0.00164	-0.0016	-0.00157	-0.00153	-0.0015	-0.00146	-0.00143	-0.00139	-0.00136	-0.00143	-0.0015	-0.00157	-0.00164	-0.00172	-0.00179
472.771	NaN	NaN	NaN	NaN	NaN	-0.00424	-0.0019	-0.00377	-0.00492	-0.00215	-0.00265	-0.000685	-0.000835	-0.00352	-0.00522	-3e-05	-0.00133	-0.00325	-0.00248	-0.000184	-0.0026	-0.00322	-0.00294	-0.00259	-0.00221	-0.00183	-0.00143	-0.00104	-0.000634	-0.00021	0.000193	0.000638	0.00104	0.00121	0.00124	0.00126	0.00129	0.00132	0.00134	0.00137	0.0014	0.00143	0.00123	0.000995	0.000732	0.00049	0.000224	-5.2e-05	-0.000315
473.934	NaN	NaN	NaN	NaN	NaN	-0.00237	0.00048	-0.00116	-0.00412	-0.00178	-0.00089	-0.000627	-0.00132	-0.000109	-0.0019	-0.0021	-0.00371	-0.000413	-0.00309	-0.00329	-0.0035	-0.00373	-0.000731	-0.00096	-0.00121	-0.00145	-0.00171	-0.00197	-0.00223	-0.0025	-0.00277	-0.00306	-0.00319	-0.00277	-0.00239	-0.00196	-0.00154	-0.00111	-0.000694	-0.000249	0.000216	0.000662	0.000511	0.000334	0.000134	-5.2e-05	-0.000255	-0.000465	-0.000666
475.098	NaN	NaN	NaN	NaN	-0.00159	-0.000626	4.9e-05	-0.00239	0.000603	-0.00105	-0.00553	0.000349	-0.00168	-0.00205	0.000452	-0.000484	-0.00203	-0.0017	-0.00112	-0.000378	-0.00444	-0.0042	-0.00394	-0.00368	-0.00341	-0.00314	-0.00285	-0.00257	-0.00228	-0.00197	-0.00168	-0.00139	-0.00135	-0.00132	-0.00129	-0.00126	-0.00123	-0.00119	-0.00116	-0.00113	-0.00109	-0.0009	-0.000575	-0.000291	3e-05	0.000326	0.000651	0.000988	0.00131
476.262	NaN	NaN	NaN	NaN	0.00451	-0.00432	-0.00224	-0.00153	0.00142	-0.000118	-0.000795	-5.2e-05	-0.00294	-0.00345	-0.00175	0.000361	-0.00145	-0.00201	-0.000179	-0.00182	-0.00502	-0.0049	-0.00478	-0.00466	-0.00453	-0.00441	-0.00427	-0.00414	-0.00401	-0.00386	-0.00373	-0.0035	-0.00318	-0.00281	-0.00247	-0.00209	-0.00171	-0.00134	-0.000961	-0.000564	-0.000241	-0.000609	-0.00103	-0.0014	-0.00182	-0.0022	-0.00263	-0.00307	-0.00344
477.426	NaN	NaN	NaN	NaN	0.000821	-0.00113	-0.00081	0.000279	0.00103	-0.00243	-0.00447	-0.000893	-0.00124	-0.00118	-0.00192	-0.00153	-0.00407	0.000576	0.00113	-0.00132	-0.00268	-0.00281	-0.00294	-0.00307	-0.00321	-0.00335	-0.0035	-0.00364	-0.00379	-0.00395	-0.00407	-0.00398	-0.00391	-0.00382	-0.00374	-0.00365	-0.00357	-0.00348	-0.00339	-0.0033	-0.00316	-0.00308	-0.00298	-0.0029	-0.00281	-0.00272	-0.00263	-0.00253	-0.0024
478.59	NaN	NaN	NaN	NaN	-9e-05	0.000281	0.00199	0.00158	-0.000901	-0.0017	-0.00206	2.6e-05	-0.00169	-0.000523	-0.00021	-0.00337	-0.00374	0.000324	0.00137	-0.00033	-0.00176	-0.00141	-0.00102	-0.000652	-0.000252	0.000139	0.000562	0.000976	0.0014	0.00184	0.00162	0.00117	0.000762	0.000288	-0.000142	-0.000624	-0.0011	-0.00158	-0.00205	-0.0025	-0.00204	-0.00158	-0.00105	-0.000585	-6.3e-05	0.000418	0.000947	0.0015	0.00129
479.755	NaN	NaN	NaN	NaN	-0.00148	-0.000516	-0.00299	-0.00121	-9.5e-05	-0.000444	-0.00434	-0.00218	-0.000878	-0.000133	0.00017	-0.000575	-0.0034	-0.00277	-0.0019	-0.00301	-0.00461	-0.00428	-0.0039	-0.00355	-0.00317	-0.0028	-0.00239	-0.002	-0.0016	-0.00132	-0.00134	-0.00136	-0.00137	-0.00139	-0.00141	-0.00143	-0.00145	-0.00147	-0.00149	-0.00158	-0.00166	-0.00173	-0.00182	-0.00189	-0.00198	-0.00206	-0.00214	-0.00213	-0.00203
480.919	NaN	NaN	NaN	NaN	-0.00268	-0.000925	-0.000883	-0.000172	-0.00178	-0.00184	-0.00206	-0.000576	-0.00331	-0.00183	0.000801	5.4e-05	-0.00161	-0.00316	-0.00173	-0.00159	-0.00298	-0.00247	-0.00189	-0.00134	-0.000753	-0.000175	0.000448	0.00106	0.00164	0.00163	0.00157	0.0015	0.00144	0.00137	0.0013	0.00123	0.00116	0.00109	0.000993	0.000664	0.000314	-2.2e-05	-0.000406	-0.000741	-0.00112	-0.00147	-0.00185	-0.0019	-0.00174
482.084	NaN	NaN	NaN	NaN	-0.00085	-0.00153	-0.000264	-0.000372	-0.00196	-0.000923	-0.000546	0.00124	-0.000154	-0.00187	-0.000358	0.000297	0.00108	-0.000698	5.6e-05	0.000293	-0.00228	-0.00222	-0.00216	-0.0021	-0.00204	-0.00198	-0.00191	-0.00184	-0.0017	-0.00147	-0.00126	-0.00102	-0.000806	-0.000557	-0.000331	-7.8e-05	0.00017	0.000423	0.000429	0.000217	-4e-06	-0.000215	-0.000457	-0.000668	-0.000907	-0.00113	-0.00141	-0.00146	-0.00152
483.249	NaN	NaN	NaN	NaN	0.000564	-0.0018	-0.0015	0.000403	0.000657	-0.000861	-0.000487	-0.000564	-0.00123	-0.00165	-0.00331	-0.00338	-0.00215	0.000196	-0.000157	-9.6e-05	-0.00059	-0.000567	-0.00054	-0.000515	-0.000488	-0.000462	-0.000433	-0.000382	-0.000271	-0.000154	-4.4e-05	7.9e-05	0.00019	0.000319	0.000435	0.000566	0.000695	0.000795	0.000678	0.000549	0.000413	0.000284	0.000135	6e-06	-0.000141	-0.000276	-0.000265	-0.000165	-7e-05
484.414	NaN	NaN	NaN	NaN	0.00125	-0.000302	-0.00025	-0.000755	-0.0025	-0.00213	-0.00194	-0.00149	-0.0019	-0.00232	-0.00217	-0.000766	0.000639	-0.000464	-0.000436	-0.000439	0.000338	0.000565	0.000822	0.00106	0.00133	0.00158	0.00186	0.00188	0.00174	0.00159	0.00145	0.00129	0.00115	0.000989	0.000841	0.000675	0.000512	0.000371	0.000287	0.000197	0.000104	1.4e-05	-8.8e-05	-0.000178	-0.000279	-0.000373	-0.00048	-0.000655	-0.000821
485.579	NaN	NaN	NaN	NaN	-0.000707	-0.000212	0.000671	-0.000702	-0.000785	-0.000778	-0.00127	-0.000372	-0.000269	0.000783	0.00138	-0.000201	-0.00131	-0.00267	-0.0012	0.000213	-0.000652	-0.000619	-0.000582	-0.000547	-0.000509	-0.000471	-0.000406	-0.00035	-0.000293	-0.000233	-0.000176	-0.000113	-5.6e-05	1.1e-05	7.1e-05	0.000138	0.000187	2.1e-05	-0.000149	-0.000329	-0.000516	-0.000696	-0.000902	-0.00108	-0.00128	-0.0014	-0.00123	-0.00106	-0.000897
486.744	NaN	NaN	NaN	NaN	0.000243	0.000501	-0.000561	-0.000196	-0.00141	-0.00218	-0.000194	0.000631	-0.0012	-0.00146	-0.000973	-0.00142	-0.00273	-0.00386	-0.0007	0.000518	-0.00202	-0.0022	-0.00241	-0.00261	-0.00282	-0.00303	-0.00296	-0.00276	-0.00256	-0.00235	-0.00215	-0.00193	-0.00172	-0.00149	-0.00128	-0.00104	-0.00089	-0.000883	-0.000876	-0.000869	-0.000861	-0.000853	-0.000845	-0.000837	-0.000829	-0.000818	-0.000774	-0.000728	-0.000684
487.91	NaN	NaN	NaN	NaN	-8.1e-05	-0.000505	0.000813	0.000456	-0.00116	-0.00125	0.00031	0.000804	-0.000865	-0.0019	-0.00274	-0.00121	-0.00106	-0.00114	-0.00106	-0.00223	-0.00193	-0.00182	-0.0017	-0.00159	-0.00147	-0.00135	-0.00133	-0.00131	-0.00128	-0.00126	-0.00123	-0.0012	-0.00118	-0.00115	-0.00112	-0.00109	-0.00105	-0.000984	-0.000915	-0.00084	-0.000763	-0.000689	-0.000604	-0.00053	-0.000459	-0.000639	-0.000837	-0.00104	-0.00124
489.075	NaN	NaN	NaN	NaN	0.000163	-0.000454	0.000759	0.00115	0.000208	-0.00101	2e-06	1.6e-05	-0.00117	-0.000156	0.000472	0.000204	0.00067	0.000246	-0.0014	-0.000871	-0.00108	-0.00118	-0.00128	-0.00138	-0.00149	-0.00157	-0.00161	-0.00166	-0.00171	-0.00176	-0.00181	-0.00186	-0.00191	-0.00197	-0.00202	-0.00205	-0.00214	-0.00223	-0.00232	-0.00242	-0.00251	-0.00261	-0.00272	-0.00281	-0.0027	-0.0023	-0.00186	-0.0014	-0.000958
490.241	NaN	NaN	NaN	NaN	-0.00116	-0.000327	0.000379	-0.000919	0.000345	0.000191	-0.000282	0.000616	-0.000232	0.000139	4.7e-05	0.000674	0.000451	0.000372	-0.000668	-0.00202	0.000201	0.000477	0.000789	0.00108	0.00125	0.00111	0.000962	0.000818	0.00067	0.000515	0.000368	0.000205	5.8e-05	-0.000113	-0.000268	-0.000305	-0.000269	-0.000232	-0.000195	-0.000156	-0.000116	-7.7e-05	-3.3e-05	6e-06	2.8e-05	2.6e-05	2.5e-05	2.3e-05	2.1e-05
491.407	NaN	NaN	NaN	NaN	0.000223	-0.00189	-0.000672	-0.00129	0.000771	-0.000158	-0.00124	-0.000272	8.7e-05	-0.000682	-0.000551	5.2e-05	9e-05	0.000838	0.000714	0.000127	0.000737	0.000815	0.000903	0.000986	0.000965	0.000888	0.000805	0.000723	0.00064	0.000553	0.00047	0.000378	0.000295	0.000198	0.000114	0.000164	0.000213	0.000262	0.000311	0.000363	0.000417	0.000469	0.000529	0.000554	0.000416	0.000289	0.00015	5e-06	-0.000133
492.573	NaN	NaN	NaN	NaN	-0.000289	-0.000634	-0.0008	0.000931	0.0011	-0.00181	-0.00115	-9e-06	-0.000846	0.000313	-0.000755	-0.00218	-0.00205	0.000199	-0.00146	-0.000836	-0.000687	-0.000703	-0.000722	-0.000752	-0.000825	-0.000897	-0.000975	-0.00105	-0.00113	-0.00121	-0.00129	-0.00137	-0.00145	-0.00154	-0.00151	-0.00135	-0.00119	-0.00103	-0.000873	-0.000706	-0.000533	-0.000366	-0.000176	-9.7e-05	-0.000111	-0.000123	-0.000136	-0.00015	-0.000163
493.74	NaN	NaN	NaN	NaN	-0.000519	-0.00112	-0.000467	0.000455	-0.000802	-0.00198	0.000746	0.000595	-0.00127	-0.000111	-2.6e-05	-0.000452	-0.000551	-0.000473	-0.000423	-0.00219	-0.000457	-0.000273	-6.6e-05	-9.1e-05	-0.000173	-0.000254	-0.00034	-0.000426	-0.000512	-0.000604	-0.000691	-0.000787	-0.000873	-0.000988	-0.00106	-0.00112	-0.00118	-0.00125	-0.00131	-0.00138	-0.00145	-0.00151	-0.00159	-0.00146	-0.00131	-0.00118	-0.00102	-0.000867	-0.000717
494.906	NaN	NaN	NaN	NaN	-0.0011	-0.000803	0.000494	0.000668	-0.000329	-0.000975	0.00129	-0.000265	-0.000531	0.000265	-0.000747	-0.00064	4.6e-05	-0.00159	-0.00129	-0.00223	-0.00118	-0.00107	-0.000991	-0.000967	-0.00094	-0.000914	-0.000885	-0.000857	-0.000829	-0.000799	-0.000771	-0.00074	-0.000711	-0.000633	-0.000548	-0.000453	-0.000359	-0.000264	-0.00017	-7.1e-05	3.3e-05	0.000132	0.000216	0.000266	0.000322	0.000375	0.000432	0.000492	0.000548
496.072	NaN	NaN	NaN	NaN	-0.00152	-0.000349	-0.000577	-0.000871	-0.00065	-0.000309	0.000765	-0.000396	-0.000667	-0.000154	-0.0014	-0.000121	-0.000424	-0.000189	-0.000281	-0.00192	-0.000252	-0.000104	-0.000115	-0.00015	-0.000188	-0.000226	-0.000266	-0.000305	-0.000346	-0.000388	-0.000428	-0.000473	-0.000513	-0.000603	-0.000698	-0.000804	-0.000909	-0.00102	-0.00112	-0.00123	-0.00135	-0.00146	-0.00136	-0.00112	-0.00085	-0.000599	-0.000324	-3.8e-05	0.000234
497.239	NaN	NaN	NaN	NaN	8.4e-05	0.000664	-0.00106	-0.00019	-5.9e-05	7.9e-05	0.000306	0.00043	-0.00183	0.000373	-0.000524	-0.000941	-0.00102	-0.00121	0.000663	-0.00172	-0.00132	-0.00126	-0.0012	-0.00115	-0.00109	-0.00103	-0.000967	-0.000906	-0.000844	-0.000778	-0.000716	-0.000648	-0.000616	-0.000665	-0.00071	-0.00076	-0.000809	-0.000858	-0.000907	-0.000959	-0.00101	-0.00107	-0.000796	-0.000527	-0.000223	5.7e-05	0.000365	0.000684	0.000988
498.406	NaN	NaN	NaN	NaN	0.000359	0.00207	0.000146	-0.000162	0.000173	-0.00131	-0.000398	-0.000456	-0.000523	-0.00101	-0.00163	-0.000219	-0.000263	-0.000627	0.00159	-0.000797	0.000316	0.000333	0.000355	0.000377	0.0004	0.000423	0.000447	0.000472	0.000496	0.000522	0.000547	0.000574	0.000511	0.000382	0.000265	0.000135	6e-06	-0.000124	-0.000253	-0.00039	-0.000532	-0.000609	-0.000481	-0.00037	-0.000245	-0.000129	-1e-06	0.000131	0.000256
499.573	NaN	NaN	NaN	0.000218	-0.000116	0.000528	9e-06	0.000123	-0.000859	5.4e-05	0.00073	-4.8e-05	-0.00185	6.2e-05	0.000352	1.4e-05	-0.000334	-0.000101	-0.000117	-0.00107	0.000349	0.000272	0.000186	0.000104	1.6e-05	-7.1e-05	-0.000164	-0.000256	-0.000349	-0.000447	-0.000541	-0.000644	-0.000667	-0.000689	-0.000709	-0.000731	-0.000752	-0.000774	-0.000796	-0.000819	-0.000843	-0.000765	-0.000596	-0.000448	-0.000281	-0.000127	4.3e-05	0.000218	0.000386
500.74	NaN	NaN	NaN	0.000156	-0.000149	-0.000637	-0.000291	0.000311	0.00067	-0.000527	-0.00121	-0.000287	0.000264	0.00142	-0.000405	-1.7e-05	-0.00104	-0.000478	0.000602	-0.000537	0.000398	0.000369	0.000336	0.000306	0.000272	0.00024	0.000204	0.00017	0.000135	9.8e-05	6.3e-05	1e-05	-5.6e-05	-0.000133	-0.000202	-0.00028	-0.000357	-0.000435	-0.000511	-0.000593	-0.000677	-0.000651	-0.000605	-0.000565	-0.000519	-0.000477	-0.000431	-0.000383	-0.000338
501.908	NaN	NaN	NaN	0.000209	0.000808	0.000279	-0.00024	0.000311	-0.000475	-0.000224	-0.000745	-0.00114	-0.000609	0.000591	-0.000109	-0.000904	-0.000629	-0.00101	-0.000584	-0.000553	-0.00133	-0.00137	-0.00141	-0.00144	-0.00148	-0.00152	-0.00157	-0.00161	-0.00165	-0.0017	-0.00174	-0.00159	-0.0014	-0.00119	-0.001	-0.00079	-0.00058	-0.000367	-0.000157	6.6e-05	0.000256	0.000299	0.000348	0.00039	0.000438	0.000483	0.000531	0.000582	0.000536
503.075	NaN	NaN	NaN	-0.000415	0.000553	0.000558	0.000296	-0.000382	-0.000656	0.00035	-0.000582	-0.000966	-0.000558	0.000104	-0.000464	0.00031	0.00102	-0.000973	0.000145	-0.000536	-4.1e-05	-7.1e-05	-0.000104	-0.000136	-0.00017	-0.000204	-0.00024	-0.000275	-0.000311	-0.000349	-0.00038	-0.000255	-0.000141	-1e-05	0.00011	0.000244	0.000375	0.000509	0.000641	0.000781	0.000837	0.000773	0.000699	0.000634	0.000561	0.000494	0.00042	0.000343	0.00109
504.243	NaN	NaN	NaN	-0.000922	-0.000255	-0.000203	-1.4e-05	0.000241	-0.000198	-0.00133	-0.000526	-0.000625	-0.00107	-0.000508	-0.000851	-0.000193	-9.4e-05	0.000154	0.000234	0.000231	0.000632	0.000686	0.000746	0.000803	0.000865	0.000926	0.000991	0.00105	0.00112	0.00119	0.00116	0.00102	0.00089	0.000742	0.000609	0.000459	0.000312	0.000162	1.5e-05	-0.000142	-0.000222	-0.000274	-0.000333	-0.000386	-0.000445	-0.000499	-0.000559	-0.000621	0.000135
505.411	NaN	NaN	NaN	0.000334	0.00039	0.000833	-0.00039	-0.000716	-0.0011	-0.00169	-0.00126	-0.00128	0.000187	-6.9e-05	-0.000291	8.8e-05	0.000548	-0.00049	0.000409	0.000408	0.00019	0.000154	0.000115	7.7e-05	3.7e-05	-3e-06	-4.6e-05	-8.8e-05	-0.000131	-0.000176	-0.000108	-3.3e-05	3.4e-05	0.000112	0.000183	0.000262	0.000341	0.00042	0.000498	0.000567	0.000518	0.000471	0.000417	0.00037	0.000316	0.000267	0.000213	0.000157	0.000193
506.578	NaN	NaN	NaN	0.000918	0.00027	0.000224	0.000133	0.00103	-1.8e-05	-0.00121	0.000249	-0.000293	0.000145	0.000109	-0.000493	-0.000113	0.000966	0.000201	0.00038	-6e-05	-0.000484	-0.000391	-0.000286	-0.000187	-7.9e-05	2.6e-05	0.000139	0.000251	0.000364	0.000423	0.000326	0.000219	0.000122	9e-06	-9.4e-05	-0.000208	-0.000321	-0.000435	-0.000548	-0.000547	-0.000373	-0.000205	-1.3e-05	0.000154	0.000344	0.000519	0.00071	0.000709	0.000124
507.747	NaN	NaN	NaN	0.000252	-0.000792	1e-06	0.000724	-0.000605	-0.000865	-0.000832	-0.000274	-0.00102	-1.3e-05	-3.7e-05	-0.000609	-7.8e-05	0.000261	-4.8e-05	0.000282	-2.3e-05	0.000404	0.000394	0.000383	0.000372	0.00036	0.000349	0.000336	0.000324	0.000312	0.000313	0.00029	0.000265	0.000242	0.000215	0.000191	0.000164	0.000138	0.000111	8.4e-05	7.5e-05	9.5e-05	0.000115	0.000137	0.000156	0.000178	0.000198	0.00022	0.00042	0.0004
508.915	NaN	NaN	NaN	0.000125	-0.000607	-0.00038	0.000278	-0.000368	0.000194	-0.000798	-0.000899	-0.000922	-0.000384	-0.000499	-0.000834	-0.000138	-0.000272	-0.000315	-0.000523	-7.4e-05	0.000335	0.000315	0.000292	0.00027	0.000246	0.000223	0.000199	0.000174	0.000149	0.000123	0.000103	8.1e-05	6.1e-05	3.8e-05	1.7e-05	-7e-06	-3e-05	-5.3e-05	-7.1e-05	4.5e-05	0.000171	0.000292	0.000431	0.000551	0.000688	0.000814	0.000952	-7e-05	0.000486
510.083	NaN	NaN	NaN	0.000238	-0.000748	-0.000701	-0.000453	-0.000377	-0.00085	-0.000715	-0.000108	-0.000639	-0.000401	-0.00043	-0.000289	-0.000271	-0.000715	-0.00103	-0.000556	-0.000285	-0.000235	-0.000271	-0.000311	-0.000348	-0.000389	-0.000429	-0.000472	-0.000514	-0.00055	-0.000585	-0.000617	-0.000654	-0.000687	-0.000725	-0.000759	-0.000798	-0.000836	-0.000875	-0.000861	-0.000706	-0.000545	-0.00039	-0.000213	-5.8e-05	0.000116	0.000278	0.000455	0.000457	0.000377
511.252	NaN	NaN	NaN	0.000101	-0.000548	-0.000918	-0.000786	-0.000869	-0.00031	0.000684	0.000286	-0.000545	-2e-06	-0.000682	-0.000444	-0.000583	-0.000857	-0.000841	-0.00069	-0.000128	1.6e-05	-7e-06	-3.4e-05	-5.9e-05	-8.6e-05	-0.000112	-0.000141	-0.000169	-0.000163	-0.000127	-9.4e-05	-5.7e-05	-2.3e-05	1.6e-05	5.1e-05	9.1e-05	0.00013	0.00017	0.000187	0.000196	0.000204	0.000212	0.000222	0.00023	0.000239	0.000248	0.000316	0.000584	0.000111
512.421	NaN	NaN	NaN	0.000305	-0.000425	-0.00074	-0.00056	3.7e-05	-0.00059	-0.000667	0.000226	0.000359	0.00045	8.4e-05	-0.000326	7e-06	-0.000174	-0.000453	-0.00078	-0.000497	0.000507	0.000575	0.000653	0.000727	0.000806	0.000884	0.000968	0.00104	0.000899	0.000733	0.000576	0.000401	0.000244	6.1e-05	-0.000105	-0.000291	-0.000474	-0.00066	-0.000618	-0.000541	-0.000461	-0.000384	-0.000297	-0.00022	-0.000133	-5.4e-05	0.00074	0.000272	-0.00017
513.589	NaN	NaN	NaN	0.000249	0.000182	-4.7e-05	-0.000135	0.000109	-5.1e-05	0.00015	-0.000116	-0.00043	-0.000243	0.000246	-0.000111	-0.000344	-0.000107	-0.000424	-0.000638	-0.000388	0.000332	0.000333	0.000335	0.000336	0.000338	0.000339	0.000341	0.000325	0.000285	0.000243	0.000203	0.000159	0.000119	7.3e-05	3.1e-05	-1.6e-05	-6.2e-05	-9e-05	-2.6e-05	4.2e-05	0.000113	0.00018	0.000258	0.000326	0.000403	0.000474	-7.8e-05	0.000219	0.00092
514.758	NaN	NaN	NaN	-7.7e-05	1e-06	0.000427	4e-06	-0.00021	-2e-05	0.000316	0.000373	-5.9e-05	-0.000291	-3.9e-05	0.000171	5.5e-05	0.000231	6.1e-05	-1.1e-05	3e-06	0.00039	0.000419	0.000452	0.000484	0.000517	0.00055	0.000586	0.000563	0.000501	0.000435	0.000373	0.000304	0.000242	0.00017	0.000104	3.1e-05	-4.2e-05	-4.3e-05	5.8e-05	0.000165	0.000277	0.000384	0.000507	0.000614	0.000735	0.000847	0.000289	0.000955	0.000528
515.928	NaN	NaN	NaN	-4.4e-05	0.00029	0.000446	0.000311	0.000574	-2.4e-05	-7.1e-05	3e-05	-0.00027	-0.000365	-0.000542	-0.000355	0.00026	0.000412	0.000126	-0.000216	-0.000464	8.8e-05	0.000172	0.000268	0.000358	0.000456	0.000552	0.000652	0.000604	0.000543	0.000478	0.000416	0.000347	0.000286	0.000214	0.000149	7.6e-05	4e-06	-3e-06	2.5e-05	5.6e-05	8.7e-05	0.000117	0.000152	0.000182	0.000217	0.000416	-2e-05	0.000386	0.00136
517.097	NaN	NaN	NaN	-8.1e-05	-2e-05	7.8e-05	5e-06	-6.8e-05	0.000191	0.000144	-1.6e-05	-0.00021	0.000105	0.00019	-0.000196	-0.000146	-0.000305	-0.000386	-0.000132	0.000155	0.000209	0.000207	0.000204	0.000202	0.000199	0.000197	0.000197	0.000231	0.000265	0.000301	0.000335	0.000373	0.000407	0.000447	0.000483	0.000523	0.000564	0.000454	0.00033	0.000198	6.1e-05	-7.1e-05	-0.000222	-0.000354	-0.000503	0.00015	0.000387	0.000634	0.00144
518.267	NaN	NaN	NaN	-0.00019	0.000149	0.000439	4.5e-05	-0.000529	-0.00026	-0.000193	-0.000486	-0.000776	-0.00041	-0.00036	-0.000563	-2.7e-05	0.000111	-6e-06	-6.1e-05	5e-05	0.000173	0.00017	0.000166	0.000163	0.00016	0.000157	0.000167	0.000175	0.000183	0.000191	0.000199	0.000207	0.000215	0.000224	0.000232	0.000241	0.000242	0.000233	0.000224	0.000214	0.000203	0.000193	0.000182	0.000172	0.000161	0.000265	0.000345	0.000686	0.00114
519.436	NaN	NaN	NaN	0.00019	0.000194	0.000572	0.000574	0.000167	7.5e-05	0.00036	0.000139	-0.00017	-0.000323	-0.000595	-0.000193	-1e-06	-0.000326	-0.000172	-0.000204	0.000138	0.000286	0.000257	0.000224	0.000193	0.000159	0.000126	0.000126	0.000123	0.00012	0.000116	0.000113	0.00011	0.000107	0.000103	0.0001	9.6e-05	7.6e-05	5.8e-05	3.9e-05	1.9e-05	-1e-06	-2.1e-05	-4.3e-05	-6.3e-05	-8.5e-05	0.000132	0.00083	0.000697	0.00127
520.606	NaN	NaN	NaN	-0.000378	-6.7e-05	-0.000203	-8.2e-05	0.00029	-0.000307	-0.000114	0.000279	-0.000251	0.00015	0.000156	-5e-05	-0.000183	-0.000354	-0.000421	-0.000594	-0.000279	-9.8e-05	-0.000109	-0.000121	-0.000132	-0.000144	-0.000145	-0.000132	-0.00012	-0.000107	-9.3e-05	-8.1e-05	-6.6e-05	-5.4e-05	-3.9e-05	-2.5e-05	-1e-05	-1.3e-05	-2.3e-05	-3.3e-05	-4.4e-05	-5.4e-05	-6.5e-05	-7.7e-05	-8.7e-05	-2.9e-05	0.000952	0.000273	0.000744	0.0019
521.776	NaN	NaN	NaN	-0.000136	-4.4e-05	0.000134	2.7e-05	2.9e-05	-0.000408	0.000154	6e-06	0.000305	0.000555	0.000115	6.2e-05	0.00028	6.1e-05	-0.000222	-0.000401	0.000108	0.000239	0.000213	0.000185	0.000158	0.000129	7.2e-05	5e-06	-6.2e-05	-0.000129	-0.0002	-0.000267	-0.000342	-0.000409	-0.000487	-0.000558	-0.000629	-0.00056	-0.000488	-0.000417	-0.000342	-0.000264	-0.000189	-0.000103	-2.7e-05	5.4e-05	-9.8e-05	0.000459	0.0013	0.00214
522.946	NaN	NaN	NaN	-0.0001	0.000197	0.000549	0.00043	-5.4e-05	-7.1e-05	0.000432	-7e-05	-0.000382	0.000315	-3.2e-05	3.2e-05	0.000376	0.000177	0.00044	0.000389	-7e-06	8.6e-05	0.00011	0.000138	0.000164	0.000193	0.000141	7e-05	1e-06	-7e-05	-0.000145	-0.000216	-0.000295	-0.000366	-0.000448	-0.000523	-0.000568	-0.00048	-0.00039	-0.000302	-0.000209	-0.000111	-1.7e-05	9e-05	0.000183	0.000284	3.5e-05	-7.9e-05	0.000611	0.00187
524.116	NaN	NaN	NaN	7.6e-05	-9.4e-05	-0.000168	-0.000132	-0.000241	-0.000334	-0.000106	-0.000261	-0.000156	0.000262	0.000112	-0.000358	-0.000186	0.000232	0.000405	3.4e-05	-8e-06	0.000138	0.000147	0.000157	0.000167	0.000174	0.000173	0.000172	0.000172	0.000171	0.000171	0.00017	0.00017	0.000169	0.000168	0.000168	0.000151	0.000122	9.2e-05	6.3e-05	3.2e-05	-1e-06	-3.2e-05	-6.8e-05	-9.9e-05	0.000471	-1.2e-05	0.000173	0.00106	0.00172
525.287	NaN	NaN	NaN	-9.6e-05	-0.000303	-0.000165	-0.000222	-8.5e-05	0.00013	4e-05	-0.000215	3.1e-05	0.00033	-1e-05	0.000174	0.000397	0.000171	0.000389	7.6e-05	-0.00039	0.000109	0.000174	0.000248	0.000318	0.000375	0.000398	0.000423	0.000448	0.000473	0.000499	0.000525	0.000552	0.000577	0.000606	0.000633	0.000633	0.000629	0.000624	0.00062	0.000616	0.000611	0.000607	0.000602	0.000598	-0.000151	0.000277	0.000196	0.00122	0.002
526.457	NaN	NaN	NaN	-0.00025	-0.000221	-0.000335	-0.000525	-0.000264	-0.000438	9.6e-05	9.1e-05	-5e-05	0.000244	-0.00049	-9.7e-05	0.000434	0.000324	0.000126	-0.000233	0.000308	6.9e-05	2.1e-05	-3.3e-05	-8.5e-05	-0.00012	-0.000147	-0.000176	-0.000205	-0.000234	-0.000265	-0.000294	-0.000326	-0.000355	-0.000389	-0.000418	-0.00036	-0.0003	-0.000238	-0.000178	-0.000114	-4.7e-05	1.7e-05	9.1e-05	0.000313	1.8e-05	6e-06	0.000132	0.00142	0.00213
527.628	NaN	NaN	NaN	1.7e-05	6e-06	0.000213	-0.000323	-1.1e-05	7.1e-05	-0.000142	-0.000494	-0.000298	-1.4e-05	9e-06	0.000655	0.000553	0.000654	0.000198	-0.000237	-0.000372	-0.000203	-0.000184	-0.000162	-0.00014	-0.000104	-7e-05	-3.3e-05	3e-06	4e-05	7.8e-05	0.000115	0.000156	0.000193	0.000236	0.00026	0.000248	0.000236	0.000224	0.000213	0.0002	0.000188	0.000175	0.000161	0.000265	-0.000325	8.3e-05	0.0004	0.00133	0.00305
528.799	NaN	NaN	NaN	-0.000176	0.000349	0.000302	1.8e-05	3.1e-05	-2.7e-05	0.000287	-0.000182	3.1e-05	0.000601	4e-05	0.00037	0.000213	0.000696	0.000451	0.000391	0.000203	-0.000332	-0.000378	-0.00043	-0.00044	-0.000367	-0.000295	-0.000218	-0.000143	-6.6e-05	1.5e-05	9.2e-05	0.000177	0.000254	0.000344	0.000368	0.000326	0.000284	0.000242	0.0002	0.000156	0.00011	6.6e-05	1.6e-05	-0.000106	-9.1e-05	0.000332	0.000381	0.00156	0.00278
529.97	NaN	NaN	NaN	0.000274	0.00034	4.3e-05	-0.000455	-0.000353	-0.0006	-6.7e-05	-6.2e-05	-0.000146	0.000457	0.000149	0.000186	0.000358	7e-05	-0.000527	2.9e-05	4.5e-05	0.000238	0.000259	0.000282	0.000262	0.000212	0.000163	0.00011	5.8e-05	5e-06	-5.1e-05	-0.000104	-0.000163	-0.000216	-0.000277	-0.000279	-0.00026	-0.000241	-0.000222	-0.000203	-0.000183	-0.000162	-0.000141	-0.000118	0.000662	0.000478	-0.000257	0.000913	0.00197	0.00344
531.141	NaN	NaN	NaN	0.000111	-0.000414	-0.000134	-0.000304	-0.000133	8e-05	0.00011	-0.000227	-0.000508	0.000425	-0.000107	-6.7e-05	8e-06	-0.000144	-0.000648	-0.000419	-5.2e-05	0.000189	0.000206	0.000225	0.000227	0.000227	0.000226	0.000226	0.000225	0.000224	0.000224	0.000223	0.000223	0.000222	0.000223	0.000248	0.000275	0.000302	0.000329	0.000356	0.000384	0.000414	0.000442	0.000474	0.000576	0.000806	0.000499	0.000656	0.00216	0.00333
532.313	NaN	NaN	NaN	-0.000464	0.000131	0.000219	0.000145	-8e-05	-9.7e-05	-5.5e-05	0.000172	-0.00021	0.000224	0.000181	3.7e-05	0.000509	-0.000538	-0.000365	-0.000253	-0.000166	0.000247	0.000282	0.000329	0.00038	0.000436	0.000491	0.000549	0.000607	0.000666	0.000728	0.000787	0.000852	0.000911	0.000958	0.00093	0.000898	0.000867	0.000835	0.000804	0.000771	0.000736	0.000703	0.000472	-3.6e-05	0.000254	2.1e-05	0.00125	0.00198	0.00328
533.484	NaN	NaN	NaN	3.4e-05	0.000149	-0.000142	0.000147	0.000238	-8.2e-05	0.000135	3.7e-05	-0.000236	-0.000279	-0.000136	-7.4e-05	4.1e-05	-0.00018	-0.000125	2e-06	9.2e-05	0.000251	0.000264	0.000286	0.000308	0.000331	0.000354	0.000379	0.000403	0.000428	0.000454	0.000478	0.000506	0.000531	0.000522	0.000471	0.000413	0.000356	0.000299	0.000242	0.000182	0.000119	5.9e-05	0.000249	0.000222	-0.000162	0.000564	0.000778	0.00192	0.00347
534.656	NaN	NaN	NaN	0.000102	0.000361	0.00013	-0.000215	0.000108	-0.000389	0.000664	3.6e-05	0.000618	0.000199	3.8e-05	-0.000231	0.000476	0.000597	-0.000123	-9.9e-05	-4.1e-05	0.000133	0.000147	0.000173	0.0002	0.000229	0.000258	0.000289	0.000319	0.00035	0.000382	0.000413	0.000447	0.000478	0.000459	0.000419	0.000374	0.00033	0.000285	0.00024	0.000193	0.000144	9.7e-05	0.000145	4e-05	0.000308	0.00048	0.00112	0.00278	0.00417
535.828	NaN	NaN	NaN	0.000356	0.000372	-0.00033	-0.000161	0.000452	-0.000423	0.000156	0.000402	-0.000274	0.000472	-0.000325	1.9e-05	4.3e-05	0.000319	-0.00013	0.000232	0.000154	0.000236	0.000243	0.000271	0.000298	0.000328	0.000358	0.00039	0.000421	0.000452	0.000486	0.000517	0.000552	0.000584	0.000552	0.000512	0.000467	0.000423	0.000378	0.000334	0.000288	0.000239	0.000193	0.000433	-0.000168	-0.00012	0.000506	0.000931	0.00233	0.00398
537	NaN	NaN	NaN	0.000169	0.000373	0.000412	0.000316	0.000256	0.000134	-9.6e-05	-0.000129	5.6e-05	0.000266	-0.000216	0.000396	4.7e-05	0.000424	0.000462	0.000131	-0.000245	0.000289	0.000317	0.000313	0.000309	0.000305	0.000301	0.000296	0.000292	0.000287	0.000283	0.000278	0.000273	0.000271	0.000233	0.000199	0.00016	0.000122	8.3e-05	4.5e-05	5e-06	-3.7e-05	-7.7e-05	0.000343	-8.8e-05	3.2e-05	0.000744	0.000502	0.00238	0.00469
538.172	NaN	NaN	NaN	0.00018	0.000433	0.000207	0.000236	0.000253	-0.00016	0.00036	0.000141	8.4e-05	0.000338	4.4e-05	-3.5e-05	0.000443	0.00023	0.000563	-9.8e-05	0.000245	0.000403	0.000385	0.000347	0.000312	0.000275	0.000237	0.000197	0.000158	0.000118	7.6e-05	3.6e-05	-9e-06	-1.9e-05	3e-05	7.5e-05	0.000125	0.000174	0.000224	0.000273	0.000325	0.00038	0.00041	0.000455	0.0001	7.6e-05	0.000528	0.000819	0.00241	0.0049
539.344	NaN	NaN	2.5e-05	0.00017	0.000304	8.6e-05	-0.000187	-0.000385	7.8e-05	0.000375	0.000376	-0.000284	7.5e-05	-3.2e-05	1.8e-05	0.00014	0.000844	0.00011	-6.3e-05	-0.000324	0.000241	0.000257	0.000267	0.000276	0.000285	0.000295	0.000305	0.000315	0.000325	0.000336	0.000346	0.000357	0.000355	0.00035	0.000345	0.00034	0.000335	0.00033	0.000325	0.000319	0.000314	0.000266	6.2e-05	0.000205	0.000332	0.000467	0.000945	0.00263	0.00482
540.517	NaN	NaN	0.000411	0.000617	6.4e-05	-0.000116	0.000256	0.000225	8.5e-05	0.000495	-0.000226	-0.000156	0.000231	-0.000532	0.00023	1.5e-05	8e-06	0.000224	0.000237	-8.9e-05	-0.000256	-0.000218	-0.000175	-0.000135	-9.2e-05	-4.9e-05	-3e-06	4.2e-05	8.8e-05	0.000136	0.000182	0.000233	0.000215	0.00018	0.000148	0.000112	7.7e-05	4.1e-05	6e-06	-3.2e-05	-7.1e-05	0.000314	-0.000194	-0.000195	0.000196	0.000573	0.00131	0.00288	0.00511
541.689	NaN	NaN	4.1e-05	0.000367	0.000276	-0.000151	2.3e-05	-0.000563	-6.7e-05	0.000717	0.000457	-3.7e-05	0.000199	0.000113	0.000274	-0.000362	-0.000349	0.000406	6.3e-05	-6.4e-05	9e-06	3.8e-05	7.2e-05	0.000103	0.000138	0.000171	0.000207	0.000243	0.000279	0.000317	0.000353	0.000392	0.000395	0.000396	0.000398	0.000399	0.000401	0.000403	0.000405	0.000406	0.000408	0.000502	6.9e-05	-7e-06	0.000262	0.000259	0.00108	0.00271	0.00521
542.862	NaN	NaN	1.9e-05	0.000131	5.3e-05	0.000326	0.000149	0.000132	-0.000139	0.00027	-4e-06	-2e-05	0.000522	-0.000103	0.000371	0.0002	-0.000344	-0.000251	0.000171	0.000148	0.000332	0.000319	0.000305	0.000291	0.000276	0.000261	0.000246	0.00023	0.000214	0.000198	0.000182	0.000179	0.000227	0.000283	0.000333	0.000389	0.000445	0.000501	0.000557	0.000616	0.000677	0.000409	0.000349	0.000465	6.2e-05	0.000541	0.00116	0.00299	0.00544
544.035	NaN	NaN	0.00016	-0.000322	0.000103	0.000313	0.000149	-0.000113	0.000423	0.000449	-4.1e-05	-0.000221	0.000103	0.000559	0.000121	-1.1e-05	4.2e-05	0.000203	-0.000136	9.8e-05	0.000307	0.000339	0.000374	0.000407	0.000443	0.000479	0.000517	0.000554	0.000592	0.000632	0.00067	0.000674	0.000633	0.000584	0.000541	0.000492	0.000443	0.000395	0.000346	0.000295	0.000242	0.000104	4.5e-05	-0.000154	0.000263	0.00056	0.00137	0.00279	0.00467
545.208	NaN	NaN	1e-06	-0.000247	0.000203	0.000358	0.000513	-0.000122	-0.000127	-0.000126	-6.3e-05	-0.000165	0.000512	-0.000115	0.000223	0.000475	0.000354	-0.000106	0.000235	0.000465	0.000333	0.000323	0.000312	0.000301	0.000289	0.000278	0.000266	0.000253	0.000241	0.000228	0.000216	0.000214	0.00022	0.000228	0.000234	0.000242	0.000249	0.000256	0.000264	0.000271	0.000241	0.000198	-6.4e-05	-6e-05	0.000147	0.000533	0.00144	0.00285	0.00506
546.381	NaN	NaN	0.000359	-6.1e-05	0.000428	0.000515	9e-06	-0.000103	-1.8e-05	0.000263	-0.00036	8.8e-05	0.000619	9.8e-05	0.00018	0.00022	0.000244	0.000136	0.000273	0.000303	0.000481	0.000492	0.000505	0.000517	0.000529	0.000542	0.000555	0.000569	0.000582	0.000597	0.00061	0.000566	0.000517	0.000459	0.000407	0.000348	0.000291	0.000232	0.000174	0.000113	0.000111	5.7e-05	0.00014	-0.00016	-0.000131	0.000413	0.00115	0.0029	0.00562
547.555	NaN	NaN	-9.3e-05	8.2e-05	0.000235	0.000128	8e-05	-0.000374	-0.000192	0.000235	2.2e-05	0.000287	0.000281	0.000116	-4e-05	0.000475	0.000307	-7.8e-05	0.000146	0.000333	0.000264	0.000283	0.000304	0.000323	0.000344	0.000365	0.000387	0.000409	0.000432	0.000455	0.000478	0.00044	0.000401	0.000357	0.000317	0.000272	0.000228	0.000183	0.000139	9.2e-05	9e-05	1.8e-05	0.000303	0.000176	0.000194	0.000371	0.000964	0.00326	0.00539
548.728	NaN	NaN	5.8e-05	-7.6e-05	0.000205	5.9e-05	5e-05	-0.000299	-0.000192	0.000358	0.000297	-0.000129	7.6e-05	-6.9e-05	0.000242	0.000157	0.000364	0.000425	2.4e-05	0.000187	0.000412	0.000392	0.000369	0.000348	0.000325	0.000303	0.000278	0.000255	0.00023	0.000205	0.000194	0.000245	0.00029	0.000343	0.000391	0.000445	0.000498	0.000551	0.000604	0.00066	0.000209	-0.000126	0.000156	0.000543	0.000355	0.000387	0.00141	0.00333	0.00552
549.902	NaN	NaN	0.000597	9.3e-05	0.000155	-0.000146	0.000197	0.000178	-5.4e-05	-9.1e-05	-5.7e-05	0.000158	0.000329	6.1e-05	-2.8e-05	0.000368	-0.000119	-0.000192	-5.6e-05	-4.2e-05	-0.000306	-0.000291	-0.000274	-0.000258	-0.000241	-0.000224	-0.000206	-0.000188	-0.00017	-0.00015	-0.00013	-0.000107	-8.7e-05	-6.3e-05	-4.1e-05	-1.6e-05	8e-06	3.2e-05	5.6e-05	8.2e-05	0.000285	3.8e-05	0.000221	0.000175	0.000454	0.000524	0.0015	0.00338	0.00597
551.076	NaN	NaN	0.000351	0.0002	0.000409	0.000168	0.000428	4.1e-05	-0.000134	0.000109	0.000116	0.000166	6.1e-05	0.000401	0.000299	0.000327	0.000117	3.8e-05	0.000145	0.000273	9e-05	8.3e-05	7.5e-05	6.7e-05	5.9e-05	5e-05	4.1e-05	3.3e-05	2.4e-05	1.5e-05	4.4e-05	9.8e-05	0.000147	0.000205	0.000257	0.000315	0.000372	0.00043	0.000487	0.000548	0.000213	0.000461	6.6e-05	0.000175	0.000106	0.000716	0.00144	0.00318	0.00598
552.25	NaN	NaN	0.000275	6.9e-05	0.000429	0.00056	0.000221	0.000369	7.5e-05	0.000307	7.4e-05	5e-06	8.6e-05	-0.000106	0.000212	0.000402	4.2e-05	0.000156	0.000312	0.000414	0.000291	0.000287	0.000283	0.000279	0.000275	0.000271	0.000267	0.000262	0.000258	0.000253	0.000266	0.000284	0.000301	0.000321	0.000339	0.000359	0.000379	0.000399	0.000418	0.000422	0.000147	0.000206	8e-06	0.00012	0.000215	0.000849	0.00125	0.00295	0.0059
553.424	NaN	NaN	-0.000101	-0.000115	4e-06	7.2e-05	0.000105	0.000164	-0.000124	0.000359	0.000365	0.000149	0.000249	-0.000242	3.9e-05	-3.1e-05	-9.1e-05	0.000206	1e-05	0.000252	0.000357	0.000363	0.000371	0.000378	0.000385	0.000393	0.000401	0.000408	0.000416	0.000425	0.00042	0.000414	0.000408	0.000401	0.000395	0.000388	0.000381	0.000375	0.000368	0.000456	0.000221	0.000315	0.000242	0.000462	0.000465	0.000468	0.00108	0.00317	0.00567
554.598	NaN	NaN	0.000548	0.000245	0.000269	1.9e-05	-0.000115	-0.000197	-1.7e-05	0.000406	-9.7e-05	-0.000383	-0.000218	-9.7e-05	0.000339	0.000354	1.7e-05	0.000244	0.000196	0.000329	0.000159	0.000151	0.000141	0.000132	0.000123	0.000113	0.000103	9.3e-05	8.3e-05	7.2e-05	7.6e-05	8.1e-05	8.5e-05	9e-05	9.4e-05	9.9e-05	0.000104	0.000108	0.000113	0.00021	0.000207	2.2e-05	0.000123	-3.9e-05	0.000315	0.000507	0.00164	0.0031	0.00553
555.773	NaN	NaN	0.000318	0.000444	0.000244	0.000311	8.9e-05	0.000189	-2.8e-05	0.000567	0.000202	3.8e-05	7.5e-05	5.4e-05	0.000126	0.000566	0.000336	0.000123	-4.8e-05	8.8e-05	8.1e-05	8.4e-05	8.8e-05	9.2e-05	9.5e-05	9.9e-05	0.000103	0.000107	0.000111	0.000131	0.000166	0.000205	0.00024	0.00028	0.000317	0.000358	0.000399	0.00044	0.000481	0.000762	-7.5e-05	3.6e-05	0.000398	0.000345	0.000803	0.000576	0.00148	0.00333	0.00577
556.947	NaN	NaN	0.000145	0.000216	0.000389	0.000173	7.1e-05	0.000234	3.6e-05	0.000371	0.00028	0.000328	0.000224	-6.9e-05	-0.000115	0.000488	0.000176	0.000394	0.000251	0.000247	0.000313	0.00029	0.000265	0.000241	0.000215	0.000189	0.000162	0.000135	0.000108	0.000101	0.000112	0.000125	0.000136	0.000149	0.00016	0.000174	0.000187	0.0002	0.000213	0.00011	8.7e-05	0.000305	0.000121	0.00011	0.000262	0.00071	0.00154	0.00311	0.00604
558.122	NaN	NaN	4.6e-05	0.000196	0.000367	0.000277	0.000148	0.00017	0.000157	0.000366	0.000321	-6.9e-05	-6.7e-05	-7.1e-05	0.000137	0.000159	0.000262	0.000454	0.000338	0.000334	0.000501	0.000482	0.000461	0.000441	0.000419	0.000398	0.000375	0.000352	0.000329	0.00034	0.000362	0.000388	0.00041	0.000437	0.000461	0.000487	0.000514	0.000541	0.000567	0.00059	0.00051	0.000231	0.0003	0.000546	0.000354	0.000696	0.00149	0.00311	0.00593
559.297	NaN	NaN	0.000231	5.7e-05	1.5e-05	9.9e-05	0.000161	0.000273	0.000197	0.000358	2e-06	0.000146	0.00028	6.4e-05	7.9e-05	0.000384	0.000299	-5.4e-05	-5e-05	0.000324	0.000328	0.000307	0.000284	0.000262	0.000238	0.000215	0.00019	0.000166	0.000141	0.000168	0.0002	0.000236	0.000268	0.000305	0.000339	0.000377	0.000414	0.000452	0.000474	0.000228	0.000153	0.000227	0.000345	0.000408	0.000326	0.000513	0.00158	0.00331	0.0059
560.472	NaN	NaN	0.000192	0.000336	0.0002	0.00035	0.000166	-3e-06	6e-05	0.000219	-0.000146	0.000169	0.000554	9.9e-05	0.000164	3.7e-05	0.000319	0.000186	-0.000171	8.5e-05	0.000103	0.000133	0.000166	0.000198	0.000232	0.000265	0.000302	0.000337	0.000371	0.000388	0.000404	0.000422	0.000438	0.000457	0.000474	0.000493	0.000511	0.00053	0.000434	0.000228	0.00049	3.6e-05	5e-05	9.6e-05	0.00038	0.000586	0.0011	0.00326	0.00639
561.647	NaN	NaN	0.000179	0.000176	7.8e-05	-2.2e-05	7.7e-05	9.7e-05	0.00013	0.000316	0.000323	0.000232	0.000487	0.000299	0.000224	0.000133	0.000351	0.000423	0.000211	2.1e-05	0.000122	0.000125	0.000127	0.00013	0.000133	0.000135	0.000138	0.000141	0.000147	0.000162	0.000176	0.000191	0.000205	0.000221	0.000236	0.000252	0.000268	0.000285	0.000312	0.000285	0.000289	0.000137	0.000219	0.000137	0.000294	0.000494	0.00139	0.00328	0.00654
562.823	NaN	NaN	0.000225	0.000223	0.000297	0.000298	0.000142	-3e-06	0.000278	2.6e-05	-6.4e-05	0.000284	0.000423	0.000188	0.000178	0.000186	0.000154	0.000121	-4e-05	2.3e-05	0.000274	0.000253	0.000228	0.000205	0.00018	0.000155	0.000129	0.000103	0.000106	0.00014	0.000173	0.00021	0.000243	0.000281	0.000316	0.000355	0.000393	0.000432	0.000429	0.000333	0.00027	0.000319	2.9e-05	0.000335	0.000346	0.000676	0.00134	0.00326	0.00617
563.998	NaN	NaN	0.00025	0.000319	0.000244	6.6e-05	8.9e-05	0.000314	0.000288	0.000334	0.000354	0.000219	4.2e-05	0.000101	0.00017	0.000244	0.000204	1e-06	0.00018	2e-06	0.000292	0.000323	0.000358	0.000391	0.000427	0.000462	0.0005	0.000537	0.000538	0.00052	0.000504	0.000485	0.000468	0.000449	0.000431	0.000411	0.000392	0.000372	0.000349	0.000222	0.000256	0.000305	-1.8e-05	0.000214	0.000296	0.000642	0.00129	0.00314	0.00662
565.174	NaN	NaN	0.000213	0.000344	0.00042	0.000215	0.000153	0.000159	3e-06	2.3e-05	0.00021	0.000115	0.000189	7.9e-05	0.000113	0.000167	-4e-06	-0.000211	-7.3e-05	-7.4e-05	3.3e-05	2.8e-05	2.1e-05	1.5e-05	9e-06	2e-06	-5e-06	-1.1e-05	2e-05	6.3e-05	0.000103	0.000147	0.000188	0.000234	0.000277	0.000324	0.000371	0.000418	0.000243	5.8e-05	0.000201	7.6e-05	0.000286	0.000487	9.8e-05	0.000488	0.00142	0.00294	0.00594
566.35	NaN	NaN	0.000241	0.000289	0.000206	0.000129	0.000283	-7.7e-05	-0.000276	4.1e-05	0.000185	0.00028	0.000287	0.000203	0.000288	0.000243	0.000167	9.2e-05	0.000289	0.000211	9.6e-05	9e-05	8.2e-05	7.5e-05	6.7e-05	6e-05	5.2e-05	4.4e-05	5.9e-05	7.6e-05	9.3e-05	0.000111	0.000128	0.000147	0.000165	0.000185	0.000204	0.000224	0.000139	0.000104	0.000288	4e-05	0.000124	-0.000194	0.000426	0.000713	0.00156	0.00295	0.00614
567.526	NaN	NaN	0.000147	0.000286	0.00042	0.000202	-3.5e-05	-0.000165	8.2e-05	0.000372	0.000163	9e-05	0.000105	-0.00011	5.1e-05	0.000313	0.000222	0.000167	4.5e-05	0.000122	0.000185	0.000205	0.000227	0.000247	0.00027	0.000292	0.000315	0.000336	0.000338	0.00034	0.000341	0.000343	0.000345	0.000347	0.000349	0.000351	0.000353	0.000344	0.000462	0.000544	0.000312	0.00025	-6.3e-05	0.000181	0.000288	0.000823	0.00144	0.00364	0.00628
568.702	NaN	NaN	9.2e-05	0.000186	0.00033	0.000295	0.000275	0.000206	0.000202	0.000177	-1.2e-05	0.000145	0.000298	0.000237	0.000228	0.000263	0.000304	5e-05	-2.1e-05	0.000237	0.000135	0.000135	0.000135	0.000136	0.000136	0.000136	0.000136	0.000147	0.000181	0.000217	0.000251	0.000289	0.000323	0.000363	0.000399	0.000439	0.000479	0.000492	8.1e-05	0.000432	0.000156	0.000158	0.000227	0.000164	0.000281	0.000625	0.00154	0.00327	0.00639
569.878	NaN	NaN	0.000156	0.000135	0.000157	0.00014	0.000213	0.000384	0.000334	0.000221	9.7e-05	0.000194	0.000282	0.000261	0.00031	2.3e-05	0.000209	0.000313	0.000189	0.000149	0.000168	0.00018	0.000195	0.000209	0.000223	0.000238	0.000253	0.000281	0.000323	0.000367	0.000408	0.000454	0.000496	0.000545	0.000589	0.000638	0.000686	0.0006	0.000229	0.000174	0.000228	0.000154	0.000362	0.00034	0.000353	0.00047	0.00147	0.00348	0.00641
571.055	NaN	NaN	8.8e-05	0.000195	0.000354	0.000133	0.00022	0.00021	0.00018	0.000236	9.2e-05	0.000224	0.000424	0.000429	0.000528	0.000491	0.000223	0.000104	0.000176	0.000187	0.000326	0.000358	0.000393	0.000426	0.000463	0.000498	0.000536	0.000535	0.000513	0.00049	0.000467	0.000443	0.000421	0.000395	0.000371	0.000345	0.000319	0.000392	5.9e-05	6.8e-05	0.000139	0.000553	0.000386	0.000271	-0.000118	0.00078	0.00154	0.00357	0.00644
572.232	NaN	NaN	0.000218	0.000264	4.9e-05	2e-05	0.000319	0.000283	0.000114	0.000187	0.000107	-8.7e-05	-8.8e-05	8e-06	0.000296	0.000398	0.000368	0.000339	-5e-06	3.8e-05	0.000117	9.1e-05	6.3e-05	3.5e-05	6e-06	-2.3e-05	-5.4e-05	-4.1e-05	-2e-05	2e-06	2.3e-05	4.7e-05	6.8e-05	9.3e-05	0.000115	0.00014	0.000165	1.9e-05	0.000439	0.000112	0.000205	0.000532	0.00037	0.000323	8.5e-05	0.000682	0.00143	0.00337	0.00649
573.408	NaN	NaN	0.000154	9.8e-05	0.000138	8.8e-05	4.8e-05	2.4e-05	0.000175	0.000309	0.000196	0.000212	0.000284	-1.1e-05	-0.000109	2.2e-05	0.000188	0.000179	7.9e-05	-1.7e-05	0.000113	0.000156	0.000204	0.00025	0.000299	0.000347	0.000399	0.000368	0.000335	0.0003	0.000267	0.00023	0.000196	0.000158	0.000123	8.3e-05	4.5e-05	0.000237	0.000134	0.000237	0.000198	0.000141	0.00029	0.00012	0.000242	0.000736	0.00159	0.00355	0.00646
574.585	NaN	NaN	4.7e-05	0.000166	0.000275	0.000112	4.8e-05	5.9e-05	2.2e-05	4.4e-05	0.000132	0.000249	0.000284	9.4e-05	-1.7e-05	5.6e-05	4.3e-05	0.0001	0.000335	0.0004	0.000432	0.000444	0.000458	0.000471	0.000484	0.000498	0.000509	0.000501	0.000492	0.000483	0.000474	0.000465	0.000456	0.000446	0.000437	0.000427	0.000417	0.000196	0.000141	0.000198	0.000367	0.000244	0.00017	5e-06	0.000339	0.000727	0.00155	0.00347	0.00623
575.762	NaN	NaN	0.000266	0.000194	9.5e-05	-5.3e-05	0.000106	0.000357	0.000234	-4.4e-05	4.9e-05	0.000177	1.6e-05	-2.1e-05	0.000187	2e-05	-0.000111	0.000314	0.000431	0.000261	0.000232	0.000233	0.000235	0.000236	0.000238	0.00024	0.000244	0.000256	0.000269	0.000283	0.000296	0.00031	0.000323	0.000338	0.000351	0.000366	0.000401	0.000296	0.000148	9.7e-05	0.000174	9.3e-05	0.000265	0.000369	0.000415	0.00055	0.00165	0.00353	0.00621
576.94	NaN	NaN	0.000334	0.000347	0.000414	0.000241	5.9e-05	0.000106	0.000327	0.000178	-1e-06	0.000128	0.000298	0.000184	8.3e-05	0.000331	0.000323	0.00015	0.000311	0.000335	0.000349	0.000367	0.000386	0.000405	0.000425	0.000444	0.000448	0.000434	0.000419	0.000403	0.000388	0.000371	0.000356	0.000339	0.000323	0.000305	0.000199	0.000103	0.00034	0.000202	0.000517	2.1e-05	0.000242	-1.3e-05	0.000246	0.000585	0.00136	0.00324	0.00601
578.117	NaN	NaN	0.000172	0.000155	0.000236	0.000329	0.000318	0.000186	0.000237	0.000341	0.000215	0.000113	0.000123	-5.2e-05	9.2e-05	0.000187	0.000277	0.000204	-2.3e-05	1.6e-05	0.000171	0.000184	0.0002	0.000214	0.00023	0.000245	0.000246	0.000237	0.000227	0.000216	0.000207	0.000196	0.000186	0.000174	0.000164	0.000152	0.000216	0.000291	0.000361	0.000204	0.000335	4e-05	0.000293	0.000144	7.9e-05	0.00053	0.00148	0.00364	0.00642
579.295	NaN	NaN	6.1e-05	0.00011	0.000199	0.000327	0.000317	0.000184	2.4e-05	3.8e-05	-1e-05	0.000158	0.000155	0.000172	0.000174	8e-06	0.000146	0.000196	2.5e-05	0.000108	0.000254	0.000257	0.000261	0.000265	0.000269	0.000274	0.00028	0.000286	0.000293	0.0003	0.000307	0.000314	0.000321	0.000329	0.000336	0.000344	0.000173	0.000141	0.000258	6.9e-05	-0.000173	0.000109	0.000358	0.000377	0.000363	0.000767	0.00142	0.00346	0.00627
580.472	NaN	NaN	3.8e-05	0.000117	9e-05	7.3e-05	0.000144	9.7e-05	0.000232	0.000248	0.000152	0.000231	9.5e-05	1.1e-05	0.000137	0.000162	0.000239	0.000279	0.000189	8e-05	0.000118	0.000128	0.00014	0.000151	0.000162	0.000174	0.000186	0.000198	0.000211	0.000223	0.000236	0.000249	0.000261	0.000275	0.000288	0.000302	0.00029	0.000118	0.00012	0.000332	0.000176	0.000243	0.00012	5.5e-05	0.000407	0.000591	0.00171	0.00342	0.00632
581.65	NaN	NaN	0.000115	0.000204	4.5e-05	-7.3e-05	1.2e-05	1.1e-05	8.4e-05	0.00025	0.000171	0.000152	0.000158	0.000305	0.000201	0.000179	0.000147	9.6e-05	0.000266	0.000144	0.000106	0.00012	0.000137	0.000152	0.000169	0.000185	0.000177	0.000169	0.00016	0.000152	0.000143	0.000134	0.000126	0.000116	0.000107	9.8e-05	0.000295	0.000203	0.000223	0.000329	0.000406	1.3e-05	0.000253	0.000312	0.000397	0.000684	0.00159	0.00361	0.00663
582.828	NaN	NaN	7.3e-05	2.2e-05	0.000348	0.000233	0.00018	0.000171	0.000266	0.00029	9e-05	-1.3e-05	4.5e-05	5e-05	0.000234	0.00036	0.000151	-4.2e-05	-6.4e-05	0.000101	0.000295	0.000307	0.00032	0.000332	0.000346	0.00035	0.00032	0.000289	0.000258	0.000226	0.000195	0.000161	0.00013	9.5e-05	6.2e-05	2.6e-05	0.000204	5.3e-05	-0.000258	0.000328	0.000168	0.000164	1.8e-05	-0.000224	0.000328	0.000548	0.00161	0.00395	0.00667
584.006	NaN	NaN	0.000283	0.000266	0.000287	0.000158	7.7e-05	8.3e-05	0.000182	0.000136	9.8e-05	8e-05	1.4e-05	6e-06	1e-05	8.2e-05	0.000336	0.000233	1e-06	0.000184	0.000363	0.000368	0.000373	0.000378	0.000384	0.000378	0.000346	0.000315	0.000283	0.00025	0.000218	0.000183	0.000151	0.000114	8e-05	4.3e-05	0.000263	0.000209	-6.5e-05	0.000213	-3e-06	8.8e-05	0.000124	0.00032	0.000414	0.000519	0.00158	0.0038	0.0062
585.185	NaN	NaN	8e-05	0.000147	0.000218	0.000119	2.9e-05	-0.000208	0.000105	0.000256	9e-05	4.1e-05	-4e-05	0.000147	-4.5e-05	-0.000115	2.3e-05	0.000148	0.000264	0.000187	0.00026	0.000276	0.000294	0.000312	0.00033	0.000339	0.000338	0.000337	0.000336	0.000334	0.000333	0.000332	0.000331	0.000329	0.000328	0.000317	0.000249	0.000344	0.000365	4.8e-05	0.000164	1.1e-05	0.000149	0.000199	0.000145	0.000259	0.0015	0.00379	0.00643
586.363	NaN	NaN	0.000286	1.5e-05	8.6e-05	-9e-06	-1.8e-05	-3.8e-05	-1.2e-05	0.000156	0.000186	0.000255	0.000278	0.000154	1.7e-05	0.000128	0.000209	-1e-06	7.1e-05	5e-05	0.000201	0.000226	0.000254	0.000281	0.000309	0.000313	0.000301	0.00029	0.000278	0.000266	0.000254	0.000242	0.00023	0.000217	0.000204	0.000256	0.000259	7e-06	0.000113	0.000192	0.000152	3e-06	3.8e-05	0.000106	0.000231	0.000486	0.00163	0.00392	0.00614
587.542	NaN	NaN	0.000202	0.000273	2.5e-05	5.2e-05	7.6e-05	-4e-06	0.000188	0.000163	0.000305	0.000143	4.2e-05	3.7e-05	5.8e-05	-7.8e-05	0.000181	0.000142	0.00014	2.8e-05	4.6e-05	5.8e-05	7.1e-05	8.3e-05	9.7e-05	0.0001	0.000104	0.000107	0.000111	0.000114	0.000118	0.000122	0.000125	0.000129	0.000133	0.000234	0.000159	-0.000178	0.000104	2.5e-05	0.000395	0.000178	8.4e-05	6.8e-05	9.3e-05	0.00064	0.00182	0.00386	0.00605
588.721	NaN	NaN	4.2e-05	0.000111	-9.1e-05	7.6e-05	-6e-06	-0.000208	1.2e-05	0	7.6e-05	0.000273	0.000186	0.000224	0.000166	4.6e-05	7e-05	0.000172	0.000135	0.000206	0.000275	0.000277	0.000279	0.000281	0.000284	0.000265	0.000243	0.000222	0.0002	0.000177	0.000155	0.00013	0.000108	8.3e-05	6e-05	0.000181	0.000308	0.000119	0.000164	-4.4e-05	-5.5e-05	0.000206	0.000288	0.000274	0.000178	0.000341	0.0017	0.00367	0.00609
589.9	NaN	NaN	-1.6e-05	2.8e-05	-1.5e-05	6.3e-05	0.00024	0.000168	2.8e-05	-1e-05	0.000132	0.000136	0.000181	0.000225	0.000161	2.8e-05	0.000128	6.3e-05	-4.9e-05	5.1e-05	0.00027	0.000287	0.000307	0.000326	0.000341	0.000331	0.000321	0.000312	0.000302	0.000292	0.000282	0.000271	0.000261	0.000249	0.000239	0.000208	0.000159	0.000109	0.000152	0.000205	-5e-05	0.000294	7.3e-05	0.000414	0.000596	0.000371	0.00183	0.00374	0.00598
591.079	NaN	NaN	6.3e-05	4.6e-05	0.000137	1.8e-05	7.4e-05	0.00011	0.00016	0.000133	0.00018	0.000117	-4.3e-05	7.4e-05	0.000355	0.000197	0.000261	0.000139	0.000166	0.00026	0.000105	8.6e-05	6.5e-05	4.5e-05	3.8e-05	6.8e-05	0.000101	0.000133	0.000166	0.0002	0.000233	0.000269	0.000302	0.000339	0.000374	0.000284	1e-06	-1.7e-05	8.5e-05	0.000439	0.00012	0.000237	0.000197	0.000242	5.6e-05	0.000397	0.00163	0.00373	0.00608
592.258	NaN	NaN	1.5e-05	0.000256	0.000428	0.000112	9e-06	-2e-05	5e-06	0.000315	0.000119	0.000127	5.6e-05	0.000187	0.000195	0.000323	0.000396	3.5e-05	-0.000119	0.000199	0.000184	0.000169	0.000152	0.000136	0.000132	0.000148	0.000165	0.000182	0.000199	0.000217	0.000234	0.000253	0.00027	0.00029	0.000307	2.1e-05	0.000125	-5.6e-05	0.000232	0.000514	6.9e-05	0.000169	2.8e-05	0.000253	0.000198	0.00055	0.00146	0.00385	0.00617
593.438	NaN	NaN	0.000136	0.000148	0.000237	0.000177	0.000109	2.7e-05	6.6e-05	3.1e-05	2e-05	0.00011	1.2e-05	4.9e-05	0.000109	2.4e-05	0.000207	7.6e-05	-1.7e-05	0.000142	0.000336	0.00035	0.000365	0.00038	0.000377	0.00036	0.000341	0.000322	0.000303	0.000283	0.000264	0.000242	0.000223	0.000201	0.000181	0.000142	0.000206	5.7e-05	-0.000181	8.8e-05	0.000184	0.000126	-0.000104	-2.8e-05	0.000157	0.000876	0.00156	0.00373	0.00635
594.617	NaN	NaN	2.8e-05	8.2e-05	0.000226	0.000257	0.000124	0.000129	0.000182	8.6e-05	0.000236	0.000225	1.4e-05	-3.3e-05	-3e-06	0.000176	0.000246	0.000216	0.000232	5.6e-05	0.000169	0.000187	0.000208	0.000228	0.000236	0.000237	0.000238	0.000239	0.00024	0.000241	0.000241	0.000242	0.000243	0.000244	0.000243	0.000182	6e-06	-4.3e-05	0.000102	3e-06	0.000179	3.4e-05	5.3e-05	0.00013	0.000103	0.000415	0.0018	0.0039	0.00623
595.797	NaN	NaN	4e-05	7.9e-05	0.000156	0.00029	0.000264	7e-05	5e-05	2e-05	0.000164	0.000176	0.000253	0.000187	0.000356	0.000161	-3.6e-05	0.000152	4.1e-05	0.000144	0.00018	0.000178	0.000176	0.000174	0.000173	0.000173	0.000173	0.000174	0.000174	0.000174	0.000174	0.000175	0.000175	0.000175	0.000187	0.00021	9.2e-05	0.000194	0.00027	8.7e-05	0.000302	0.000326	6.1e-05	0.000138	0.000219	0.000546	0.00196	0.00374	0.00626
596.977	NaN	NaN	0.000185	0.000234	0.000317	0.000208	0.000278	-3.4e-05	0.000388	0.000197	-0.000125	0.000153	0.000163	2.7e-05	2.6e-05	-7e-06	-8.4e-05	0.000126	-9.2e-05	6.4e-05	0.00028	0.000293	0.000308	0.000323	0.000323	0.000321	0.000319	0.000317	0.000315	0.000313	0.000311	0.000308	0.000306	0.000304	0.000279	9.6e-05	0.000168	6.3e-05	0.000195	3.7e-05	0.000412	0.000122	6.3e-05	-5e-05	0.000155	0.000723	0.00177	0.00367	0.00639
598.157	NaN	NaN	0.000316	0.000214	7.6e-05	-0.000124	7.7e-05	-8.8e-05	-2e-05	-1.9e-05	-5.3e-05	0.000106	0.000215	0.000171	8.6e-05	0.000174	0.000165	6e-06	0.000183	0.000371	0.000171	0.000148	0.000122	0.000101	0.000121	0.000141	0.000162	0.000182	0.000203	0.000225	0.000246	0.00027	0.000291	0.000315	0.000313	7.3e-05	-0.000126	0.000185	4.6e-05	1.5e-05	0.000115	0.000125	0.000404	-9e-06	7.5e-05	0.000738	0.00164	0.00357	0.00632
599.337	NaN	NaN	0.000328	0.00018	5e-05	0.000181	0.000102	5.7e-05	2.1e-05	6.7e-05	-4.6e-05	0.00018	0.000244	1.4e-05	0.000105	-4.8e-05	5e-06	-8.2e-05	0.00023	0.000166	3.2e-05	2.4e-05	1.4e-05	1.5e-05	5.3e-05	9.1e-05	0.000132	0.000172	0.000213	0.000256	0.000296	0.000341	0.000382	0.00043	0.000457	0.000434	7.2e-05	0.000127	0.000302	9e-05	8.6e-05	0.000213	0.000163	0.000177	0.00027	0.000766	0.00174	0.00358	0.00617
600.517	NaN	NaN	0.000244	0.000343	0.000134	0.000159	0.000191	-1.6e-05	-2.9e-05	0.000237	0.000316	0.000308	0.000117	-0.000228	-9.2e-05	0.000173	6.5e-05	-6e-06	0.000218	-3.2e-05	0.000243	0.000276	0.000314	0.000337	0.00034	0.000342	0.000345	0.000348	0.00035	0.000353	0.000356	0.000359	0.000361	0.000364	0.000195	0.000238	2.1e-05	0.000162	0.000191	1.6e-05	6.5e-05	-8e-05	0.000155	0.000182	0.000341	0.000674	0.0017	0.00341	0.00611
601.698	NaN	NaN	0.00026	0.000136	0.000235	4e-06	9.8e-05	-6.1e-05	-8.8e-05	8.4e-05	0.000287	0.000169	1.8e-05	5.3e-05	0.000193	4.3e-05	-4.8e-05	0.000184	1.3e-05	4.7e-05	-5.7e-05	-6.9e-05	-8.2e-05	-7.1e-05	-3.6e-05	-2e-06	3.5e-05	7.1e-05	0.000107	0.000146	0.000183	0.000223	0.00026	0.000303	0.000375	-0.000149	-1.4e-05	9.1e-05	0.000156	4.7e-05	0.00029	0.000193	0.000226	9.3e-05	0.000318	0.0005	0.00183	0.00328	0.00585
602.879	NaN	NaN	0.000361	0.000177	-1.3e-05	1.4e-05	-9.1e-05	0.000196	0.000116	2.2e-05	7.2e-05	0.000157	9e-06	-5.4e-05	-2.4e-05	4.1e-05	-0.000138	-0.000137	-0.000224	0.000148	0.000206	0.000204	0.0002	0.000188	0.000171	0.000153	0.000134	0.000116	9.7e-05	7.7e-05	5.8e-05	3.7e-05	1.8e-05	-4e-06	0.000427	7.6e-05	-7.7e-05	0.000212	0.000182	1.9e-05	5.2e-05	0.000129	0.000334	0.000169	0.000148	0.000798	0.00185	0.00343	0.00593
604.06	NaN	NaN	0.000199	7.9e-05	0.000297	0.000269	0.000142	-0.000129	-7.3e-05	0.000103	-4.5e-05	3e-05	-0.000112	0.000191	0.000169	9.6e-05	0.000302	-6e-06	-2.7e-05	0.00043	0.000336	0.00032	0.000301	0.000305	0.000314	0.000324	0.000335	0.000345	0.000356	0.000367	0.000377	0.000389	0.000399	0.000411	0.000246	9.8e-05	1.8e-05	-0.000187	0.000148	-0.000113	7.7e-05	2.1e-05	4e-05	-3e-05	0.000131	0.000603	0.00195	0.00308	0.00553
605.24	NaN	NaN	0.000211	0.000196	0.000125	7e-06	6.4e-05	-0.00013	0.000258	0.000138	4.9e-05	0.000217	-2.3e-05	0.000116	0.000169	5.6e-05	0.000295	4e-05	-0.000149	-5.7e-05	0.000353	0.000387	0.000427	0.00043	0.00043	0.00043	0.000429	0.000429	0.000429	0.000429	0.000429	0.000429	0.000429	0.000411	7.1e-05	2.5e-05	6.6e-05	3.7e-05	0.000149	-0.000145	0.000293	1.4e-05	5.7e-05	0.000182	0.000347	0.000661	0.00184	0.00313	0.00535
606.422	NaN	NaN	0.000143	8.1e-05	0.000186	4.3e-05	0.000152	0.000105	8.6e-05	9.3e-05	-5.4e-05	0.000307	0.000218	0.000143	0.000182	0.000306	0.000265	0.000198	0.000357	0.000345	0.000129	0.000111	9.3e-05	9.9e-05	0.000107	0.000114	0.000121	0.000129	0.000137	0.000145	0.000152	0.000161	0.000169	0.00017	0.000198	0.000214	-2.6e-05	3e-05	3.8e-05	0.000122	-0.000106	0.000189	8.9e-05	8.7e-05	0.000242	0.000478	0.00151	0.00314	0.00522
607.603	NaN	NaN	0.000232	0.000101	-4.7e-05	8.2e-05	0.000154	-3.4e-05	0.000372	-3.3e-05	-0.000186	0.000152	0.000117	0.000471	0.000198	2.2e-05	0.000154	0.000271	6.9e-05	0.000336	0.000204	0.000188	0.000178	0.000208	0.000241	0.000273	0.000308	0.000342	0.000376	0.000413	0.000447	0.000485	0.00052	0.000487	0.000299	0.000201	0.000165	0.000213	0.000145	0.000378	9.6e-05	1.2e-05	0.000149	-9e-06	0.000187	0.000346	0.00154	0.00321	0.00513
608.784	NaN	NaN	0.000124	-7e-06	0.000228	-0.000126	-8.7e-05	-7.4e-05	0.000286	0.000132	8.8e-05	0.000431	0.000192	0.000408	0.000116	9.8e-05	0.000143	0.000232	2.6e-05	0.00022	0.000194	0.000189	0.000191	0.000211	0.000232	0.000253	0.000275	0.000297	0.000319	0.000343	0.000365	0.000389	0.000412	0.000343	0.000337	0.000314	2e-05	0.000277	6.6e-05	0.000183	1.9e-05	8.1e-05	0.000121	4.5e-05	0.000303	0.000591	0.00153	0.00296	0.00496
609.966	NaN	NaN	0.000144	0.000219	0.000277	1.6e-05	0.000166	4.5e-05	6e-06	2.5e-05	2e-06	0.000158	8.3e-05	0.000163	0.000272	0.000101	8.5e-05	0.000157	-2.4e-05	4.3e-05	-1.4e-05	-2e-05	-1.2e-05	1.5e-05	4.4e-05	7.3e-05	0.000103	0.000134	0.000164	0.000197	0.000227	0.000261	0.000292	0.000117	0.000143	0.000384	0.00016	0.000223	0.000253	0.000314	9.8e-05	0.000109	0.00018	0.000222	0.000272	0.00043	0.0015	0.00276	0.00493
611.148	NaN	NaN	0.000168	0.000303	0.00043	5.4e-05	0.000255	-1.6e-05	0.000314	-0.000296	0.000399	4.3e-05	0.00011	0.000166	-0.000167	2e-06	-5.4e-05	-1.7e-05	0.000231	-3.5e-05	0.000145	0.000163	0.000184	0.000205	0.000228	0.00025	0.000275	0.000298	0.000323	0.000348	0.000372	0.000399	0.000423	0.000174	0.000393	0.000126	8.7e-05	0.000226	0.000238	0.000134	0.000181	0.000128	-1.6e-05	0.000212	0.000326	0.000604	0.0011	0.00269	0.00443
612.33	NaN	NaN	9e-05	5.9e-05	0.00025	-2.5e-05	2e-06	-8.5e-05	0.000132	6.1e-05	-0.000179	0.000154	1.7e-05	3.5e-05	-0.000212	2.3e-05	-4.5e-05	2.1e-05	0.000211	0.000269	-2e-05	-4.5e-05	-3.4e-05	-4e-06	2.7e-05	5.9e-05	9.2e-05	0.000125	0.000159	0.000194	0.000228	0.000265	0.000299	0.000147	0.000264	7.3e-05	8e-06	0.000171	8.7e-05	0.000267	0.000118	0.000108	8.3e-05	0.000372	0.000193	0.000627	0.0013	0.00269	0.00445
613.512	NaN	NaN	0.00013	0.000279	0.000205	-9.8e-05	4.5e-05	4.2e-05	7.1e-05	-6.7e-05	6.7e-05	-9.5e-05	0.000111	0.000282	0.000411	-9e-06	7.2e-05	4.9e-05	-4.5e-05	-6e-06	0.000151	0.000164	0.00018	0.000195	0.000212	0.000228	0.000246	0.000263	0.00028	0.000299	0.000316	0.000335	0.000353	0.000136	0.000221	3.5e-05	2e-05	0.000161	0.000351	0.000333	0.000244	0.000209	0.000213	0.000271	8.9e-05	0.000433	0.00108	0.00273	0.00377
614.694	NaN	NaN	0.000149	0	0.000178	0.000191	0.000229	2.3e-05	3.1e-05	0.000142	-0.000215	0.0002	0.00026	0.000207	0.000142	-3.9e-05	0.000181	0.00017	0.000371	0.000112	0.000264	0.000278	0.00031	0.000342	0.000377	0.000411	0.000448	0.000484	0.000521	0.00056	0.000597	0.000637	0.000674	6.8e-05	2.9e-05	1e-05	0.000108	0.000348	5.6e-05	0.000182	0.000217	0.000345	0.000333	-0.000141	5e-05	0.000392	0.00111	0.00248	0.00369
615.876	NaN	NaN	0.000111	-2.2e-05	-5.2e-05	-0.000122	0.00035	-8.3e-05	0.000184	-6.4e-05	7.2e-05	7.5e-05	-9e-05	0.000155	-7.1e-05	9.4e-05	0.000234	-1.8e-05	-0.00023	0.000243	0.000289	0.000289	0.00028	0.000273	0.000264	0.000256	0.000247	0.000239	0.00023	0.00022	0.000212	0.000202	0.000193	4.4e-05	4.4e-05	-2.5e-05	0.00027	0.000103	0.000224	0.00016	4.9e-05	0.000224	1.4e-05	6.4e-05	0.000319	0.000438	0.000984	0.00229	0.00349
617.059	NaN	NaN	3.3e-05	0.000245	0.000141	-5.2e-05	-0.000481	-0.000255	0.000147	-0.000165	-9e-05	0.000217	2.5e-05	0.000184	0.000154	6e-05	0.000106	0.000214	0.000291	0.000417	0.00019	0.000175	0.000165	0.000156	0.000147	0.000138	0.000127	0.000118	0.000107	9.7e-05	8.7e-05	7.6e-05	6.6e-05	0.000235	0.000195	-0.000134	0.000528	0.000256	0.000325	0.000153	-9e-06	0.000134	0.00011	0.000155	0.000278	0.000437	0.00094	0.00226	0.00311
618.242	NaN	NaN	0.000174	0.000122	0.000124	6.6e-05	-0.000122	-0.000167	0.000203	0.000232	-0.00013	0.000445	-9.2e-05	3.5e-05	0.00013	6.1e-05	-6.2e-05	0.000163	8.9e-05	0.000295	0.00014	0.000136	0.000159	0.00018	0.000204	0.000226	0.000251	0.000275	0.0003	0.000326	0.000351	0.000378	0.000374	0.000163	9.9e-05	-7.1e-05	0.000131	0.000209	0.000188	4.9e-05	7.2e-05	0.000262	4.2e-05	3.5e-05	-3.9e-05	0.00037	0.000968	0.00187	0.00266
619.424	NaN	NaN	0.000187	0.000147	-7.6e-05	0.000112	6.9e-05	-8.3e-05	0.000161	4.4e-05	-1.5e-05	0.000221	0.000219	-9.8e-05	-7.4e-05	0.000227	0.000221	0.000167	-4.5e-05	3e-06	-8.9e-05	-8.4e-05	-5.7e-05	-3.1e-05	-3e-06	2.4e-05	5.4e-05	8.2e-05	0.000112	0.000143	0.000172	0.000205	0.000223	6e-05	3e-06	-0.00016	0.000204	0.000113	-2.2e-05	8.7e-05	0.000186	0.000244	-1.6e-05	-7.2e-05	6.4e-05	0.000336	0.000643	0.00148	0.00229
620.607	NaN	NaN	-5.8e-05	0.000224	0.000352	0.000307	0.000163	-0.000117	0.000177	0.000252	5.2e-05	-0.000237	-0.000179	0.000164	-5.8e-05	-7e-06	-0.000118	-9.6e-05	0.000165	-1.3e-05	7.8e-05	8.4e-05	9e-05	9.5e-05	0.000101	0.000107	0.000113	0.000119	0.000125	0.000131	0.000137	0.000144	0.000205	4.6e-05	0.000143	8.3e-05	0.000257	0.000206	0.000217	0.00017	1.1e-05	3.1e-05	9.9e-05	0.00011	0.000236	0.000515	0.000861	0.00148	0.00211
621.791	NaN	NaN	-3.3e-05	6e-05	0.000378	0.000263	-9.5e-05	-3.5e-05	0.000214	-0.000122	5.3e-05	-2.1e-05	6.5e-05	-0.000175	0.000378	-6.1e-05	0.000106	-0.000195	0.000297	5.9e-05	8.1e-05	9.6e-05	0.000119	0.00014	0.000164	0.000186	0.000211	0.000235	0.00026	0.000286	0.00031	0.000337	0.0002	-1.5e-05	0.000146	0.000104	0.000196	0.00018	4.4e-05	0.000295	-4.6e-05	-3.2e-05	-2.4e-05	0.00011	0.000104	0.000241	0.000733	0.00113	0.00156
622.974	NaN	NaN	0.000317	5.7e-05	0.000187	-3e-05	0.000221	2.9e-05	0.00016	0.000146	8.9e-05	3.4e-05	2.1e-05	0.000149	5.8e-05	7.5e-05	-1.1e-05	-0.000101	-2.2e-05	-0.000167	1e-05	2.5e-05	4.3e-05	6e-05	7.8e-05	9.6e-05	0.000115	0.000134	0.000153	0.000173	0.000192	0.000213	0.000225	0.000115	3e-05	-9e-05	-3.1e-05	4e-05	0.000361	1e-05	7.7e-05	2.7e-05	0.000204	5.9e-05	0.000205	0.000405	0.000545	0.000943	0.000914
624.157	NaN	0.000115	0.000119	-1.1e-05	0.000237	0	-1.1e-05	-0.000104	0.000345	8.1e-05	0.00039	0.000168	8e-05	-9.2e-05	0.00035	-1.3e-05	5.8e-05	-5.9e-05	6e-05	0.000118	5.9e-05	7.3e-05	9.1e-05	0.000107	0.000125	0.000143	0.000162	0.00018	0.000199	0.000219	0.000238	0.000259	0.000225	0.000122	-3.1e-05	0.000116	4e-05	-4.6e-05	9.2e-05	6.1e-05	-0.000258	-4e-05	-7.7e-05	0.000102	0.000154	0.000241	0.000323	0.000619	0.000631
625.341	NaN	0.000233	5.2e-05	0.000168	0.000169	7.7e-05	8.1e-05	-0.000117	0.000198	-9.7e-05	0.000234	-0.00018	-4e-05	-1.3e-05	-1.3e-05	0.000275	1e-06	0.00023	8.4e-05	-3.6e-05	3e-05	5.4e-05	8.2e-05	0.000108	0.000136	0.000164	0.000194	0.000223	0.000253	0.000285	0.000314	0.000348	0.000423	6.9e-05	2.6e-05	0.000142	0.000192	-0.000156	0.000148	0.000218	0.00017	0.000147	-0.000149	-3e-06	0.000238	0.000385	0.000561	0.000486	0.000235
626.525	NaN	0.000199	5e-06	-0.000204	-0.000112	5e-06	0.00018	1.5e-05	0.000477	-1.6e-05	0.000112	0.00033	0.000241	-0.000107	0.000101	0.000298	0.000104	4.4e-05	-3.6e-05	7.2e-05	0.000256	0.00026	0.000265	0.000269	0.000274	0.000278	0.000283	0.000288	0.000293	0.000298	0.000303	0.000309	5.1e-05	1.3e-05	1.3e-05	8.2e-05	-5.9e-05	-0.000221	0.000285	0.000108	-4.2e-05	0.000173	0.000213	0.000281	0.000146	5.8e-05	-5.9e-05	1.5e-05	-0.00019
627.709	NaN	0.000262	0.000248	7.2e-05	-4.9e-05	-0.00021	-3.3e-05	5e-05	4.2e-05	0.000317	0.000126	7e-06	-0.000244	3.5e-05	-0.000112	-0.000157	-2.1e-05	-0.000197	-2.4e-05	1.7e-05	8.3e-05	0.000122	0.000165	0.000206	0.000251	0.000294	0.000341	0.000387	0.000434	0.000483	0.00053	0.000582	-0.000136	0.000276	0.000114	0.000178	0.000152	-0.000213	-6.9e-05	-0.000208	0.000117	0.000104	0.000108	0.000194	4.8e-05	1.6e-05	-7e-06	-3e-06	-0.000676
628.893	NaN	0.000103	-3.5e-05	0.000101	-9.6e-05	0.000484	-5.9e-05	2.1e-05	-4.8e-05	-6e-06	-9.8e-05	0.000136	0.000125	-0.000156	-0.000249	0.000104	0.000102	0.000255	-0.000106	-0.000165	-1e-06	2.2e-05	4.7e-05	7.1e-05	9.7e-05	0.000122	0.00015	0.000177	0.000204	0.000233	0.00026	0.000286	8.7e-05	-0.000181	0.000188	-3.6e-05	-5.4e-05	3.7e-05	9.8e-05	4.2e-05	4.5e-05	5e-06	0.000111	3e-05	0.000167	0.000154	0.000134	-0.00053	-0.000982
630.077	NaN	-1.9e-05	0.000335	0.000135	9.4e-05	-0.000236	5e-05	-6.8e-05	6.6e-05	2.7e-05	-0.00019	0.000149	-0.00013	0.000157	2.7e-05	2.8e-05	4e-06	-4.8e-05	-2.1e-05	0.000403	5.5e-05	8e-05	0.000109	0.000136	0.000165	0.000194	0.000224	0.000255	0.000286	0.000318	0.000349	0.000334	-7.7e-05	-0.000276	-1.8e-05	0.000404	0.000141	-1.2e-05	0.000125	2e-06	0.000186	-2.5e-05	3.1e-05	4.9e-05	1.1e-05	-0.000292	-6.8e-05	-0.000352	-0.00143
631.261	NaN	9e-05	0.000242	-1.2e-05	0.000258	-8.2e-05	-0.000168	-2.1e-05	0.000157	-8e-06	4e-05	0.000259	4.5e-05	8.1e-05	0.00012	-0.000178	2.6e-05	8.3e-05	0.000204	0.000211	0.00039	0.000383	0.000374	0.000366	0.000358	0.000349	0.00034	0.000331	0.000322	0.000312	0.000303	0.000239	0.000167	0.000255	-0.000116	0.000144	0.000145	8.3e-05	-2.3e-05	-9.7e-05	0.00023	1.5e-05	7.8e-05	0.00023	0.000238	-2e-05	-0.000359	-0.000971	-0.00174
632.446	NaN	-4e-05	4.8e-05	0.000142	5.4e-05	0.000117	0	-0.000198	0.000162	-6.1e-05	-0.000261	1.5e-05	-0.000301	-0.000388	-6.8e-05	0.000199	0.000106	-6.2e-05	-0.000136	0.000203	0.000115	0.000118	0.000121	0.000124	0.000127	0.00013	0.000133	0.000137	0.00014	0.000143	0.000147	0.000167	8.1e-05	-0.000112	0.00017	4.7e-05	1e-05	-4e-06	0.000125	-2.5e-05	0.000153	0.000363	0.000167	0.000103	-0.000188	-0.000125	-0.000208	-0.00122	-0.00209
633.631	NaN	0.000119	0.000245	0.000197	0.000304	2e-05	0.000101	-0.000175	0.000129	-5.2e-05	0.000324	2.5e-05	-0.000159	0.000272	-0.000248	-5e-05	0.0004	-0.000152	7.6e-05	-1e-06	-6.2e-05	-5.4e-05	-4.5e-05	-3.6e-05	-2.7e-05	-1.8e-05	-8e-06	2e-06	1.2e-05	2.2e-05	3.2e-05	0.000113	0.000189	0	0.000288	7.3e-05	-8e-05	0.000161	0.000222	0.000152	-3.6e-05	0.000178	0.000268	0.000165	-9.6e-05	-0.000107	-0.000745	-0.00156	-0.00242
634.816	NaN	6e-05	-0.000288	0.000379	-4.2e-05	0.000158	0.000142	-8.9e-05	8.1e-05	-6.8e-05	1.6e-05	-0.00016	0.00011	0	1.3e-05	0.000154	0.000434	0.000119	3.1e-05	-3.7e-05	-0.000115	-6.9e-05	-1.8e-05	3.1e-05	8.4e-05	0.000135	0.000191	0.000246	0.000301	0.00036	0.000415	5.9e-05	-0.000139	-4e-06	1e-06	-7.4e-05	0.000101	-3.9e-05	6.5e-05	8.4e-05	0.000196	0.000185	0.000293	0.000292	-3e-05	-0.000186	-0.000633	-0.00167	-0.00281
636.001	NaN	0.000251	0.000333	0.000127	-5.3e-05	1.4e-05	4.1e-05	-0.000145	0.000273	0.000124	5.4e-05	-0.00011	-0.000147	6e-06	0.000164	-3e-05	0.000158	-3.9e-05	2e-05	6.8e-05	1.5e-05	2.8e-05	4.3e-05	5.7e-05	7.2e-05	8.7e-05	0.000103	0.000119	0.000135	0.000151	0.000167	0.000194	2.5e-05	-0.000113	0.000161	0.000147	0.000109	-0.000133	5.7e-05	-2.2e-05	0.000208	6.4e-05	3.4e-05	3.3e-05	0.000178	-0.000197	-0.000906	-0.00174	-0.00295
637.186	NaN	0.00019	-9.8e-05	0.00044	1e-05	-0.000165	-5.3e-05	-0.000409	-4.2e-05	8.8e-05	-0.000154	0.000144	0.000131	0.000176	-0.000244	4.6e-05	-0.000216	0.000201	0.000162	0.00026	0.000276	0.000287	0.000299	0.000311	0.000323	0.000335	0.000348	0.000361	0.000375	0.000389	0.000402	0.000125	0.000304	0.000109	4.8e-05	0.00023	0.000114	0.000563	-0.000142	3.8e-05	-9.6e-05	6.7e-05	5.9e-05	0.000208	-0.000203	-0.000247	-0.000804	-0.00206	-0.00343
638.371	NaN	0.000216	-0.000181	0.000363	-4.5e-05	4.1e-05	-0.000103	-5.7e-05	-0.000184	-5.6e-05	1.6e-05	7e-06	6.1e-05	9.3e-05	0.00016	-3.3e-05	0.000308	-6e-05	-4.1e-05	3e-06	0.00018	0.000184	0.000189	0.000193	0.000197	0.000202	0.000207	0.000212	0.000217	0.000222	0.000227	0.0003	0.000144	-2e-06	-2e-05	0.000275	-0.000196	0.000381	0.000156	4.3e-05	2.6e-05	-0.000155	-1.6e-05	9.4e-05	3e-06	-0.000312	-0.000909	-0.00212	-0.0036
639.557	NaN	9.2e-05	-7.2e-05	-0.000174	-8e-06	1.7e-05	7e-06	-0.000125	-2.7e-05	-0.00031	-6.8e-05	0.000232	0.00021	2.2e-05	-9.2e-05	-4.7e-05	0.000172	4.4e-05	0.00011	-0.000117	8.1e-05	9.1e-05	0.000103	0.000114	0.000126	0.000138	0.00015	0.000162	0.000175	0.000188	0.000201	0.000294	0.000199	0.000105	0.000158	0.000233	1.9e-05	0.000122	0.000151	9.5e-05	-2.2e-05	0.000259	-1.6e-05	5.4e-05	0.000226	1e-06	-0.000798	-0.00244	-0.00396
640.742	NaN	6.7e-05	0.000165	0.000246	0.000218	4.7e-05	0.00015	-0.000136	-0.000105	-6.1e-05	-2.1e-05	0.000174	0.00018	0.000136	-3.5e-05	-0.000322	0.000292	0.000151	-5e-05	-3.8e-05	-5.6e-05	-4.2e-05	-2.6e-05	-1.1e-05	6e-06	2.2e-05	3.9e-05	5.6e-05	7.4e-05	9.2e-05	0.000109	-0.000207	3.7e-05	0.000122	0.00017	0.000148	0.000237	0.000188	0.000118	4.3e-05	3e-06	-9.5e-05	7.8e-05	0.000149	-1.6e-05	-0.000467	-0.0011	-0.00265	-0.00419
641.928	NaN	0.000319	0.000271	0.000167	0.000156	0.000136	-0.000187	5.4e-05	0.000117	-3.3e-05	0.000324	0.000168	-0.000199	-0.00018	4e-06	1.3e-05	9.6e-05	7e-05	-0.000107	-5.6e-05	0.000108	9.8e-05	8.8e-05	7.8e-05	6.8e-05	5.8e-05	4.7e-05	3.6e-05	2.5e-05	1.3e-05	2e-06	0.000195	0.00016	-4.6e-05	-0.000177	0.000217	-2.5e-05	0.000146	5.9e-05	9.4e-05	3.4e-05	0.000211	0.000336	0.000398	9e-05	-0.000367	-0.00104	-0.00264	-0.00443
643.114	NaN	0.000281	0.00016	0.000304	0.000367	-0.000137	-0.000177	3.1e-05	2.1e-05	-6.8e-05	-6.4e-05	-2.9e-05	-3.1e-05	0.000184	-1e-05	-0.000233	-3.8e-05	5.2e-05	7.2e-05	0.000206	0.000311	0.000314	0.000317	0.00032	0.000323	0.000325	0.000329	0.000332	0.000335	0.000338	0.000339	0.000289	0.000147	-2.1e-05	-6.6e-05	0.000331	-0.000112	9.4e-05	0.000229	9.3e-05	0.000284	0.000166	7e-05	3.8e-05	-3.4e-05	-0.000376	-0.000842	-0.00246	-0.00471
644.3	NaN	0.000186	4.9e-05	0.000134	0.00025	0.000201	9.5e-05	-0.000108	-0.000149	-0.000118	-0.000137	0.000122	7e-06	3e-05	0.000162	0.000286	0.000158	2.8e-05	4.5e-05	0.000196	0.00027	0.000247	0.000221	0.000196	0.00017	0.000144	0.000116	8.8e-05	6e-05	3e-05	2.8e-05	0.000114	9e-06	-3.3e-05	0.000202	-6.2e-05	-3e-06	6e-06	-1.9e-05	7.4e-05	-5.7e-05	0.000182	3.2e-05	3.5e-05	-1.5e-05	-0.000409	-0.00114	-0.00264	-0.00457
645.486	NaN	0.000322	1.6e-05	7e-06	0.000159	6.1e-05	-6e-05	-0.000168	0.000175	0.000132	-8.7e-05	5.3e-05	-7.2e-05	7.3e-05	-3.5e-05	0.00015	0.000197	8.3e-05	-9.7e-05	0.000172	-0.000133	-0.000136	-0.000139	-0.000142	-0.000145	-0.000149	-0.000152	-0.000156	-0.000159	-0.000163	-1.7e-05	0.000282	0.000101	-5.6e-05	0.000142	0.000101	0.000207	-2e-06	-0.000198	8.2e-05	0.000292	0.000163	0.000185	0.000143	-0.000129	-0.000304	-0.00104	-0.00267	-0.00457
646.673	NaN	0.000294	0.000122	2e-06	9.3e-05	-3.7e-05	-0.000118	-9.4e-05	0.000149	-4e-06	7e-05	0.000139	0.000182	7.5e-05	-2.5e-05	-8.6e-05	9.7e-05	0.000268	-0.000134	7.4e-05	0.000187	0.00018	0.000172	0.000164	0.000156	0.000148	0.000139	0.000131	0.000122	0.000113	0.00012	7e-05	0.000149	-6e-05	0.000138	-6e-06	7.6e-05	8.6e-05	0.000278	8.2e-05	0.000239	0.000151	0.00013	6.6e-05	9.3e-05	-0.000217	-0.000847	-0.00298	-0.00459
647.859	NaN	0.000211	4.1e-05	6.6e-05	0.000225	0.000148	-3.2e-05	-6.5e-05	-2.2e-05	-0.000184	-7e-05	6.6e-05	-5e-06	0.000129	0.00016	-7.3e-05	0.000226	-2.9e-05	-0.000255	-0.000196	-2.7e-05	-2e-05	-1.1e-05	-3e-06	6e-06	1.5e-05	2.5e-05	3.4e-05	4.3e-05	5.3e-05	0.000163	0.000169	0.000232	9.7e-05	0.00019	1.8e-05	-3.9e-05	0.00013	7.8e-05	0.00012	0.000222	9.1e-05	0.000152	0.000132	1.7e-05	-0.000366	-0.000896	-0.00286	-0.00461
649.046	NaN	-8e-05	-4.8e-05	0.000246	-9.2e-05	-0.000142	0.000224	0.000184	0.000109	0.000136	-1.3e-05	-9e-06	-9.1e-05	5.5e-05	0.000315	0.000201	0.000265	0.000119	0.00013	0.000289	0.000187	0.000191	0.000195	0.000199	0.000203	0.000207	0.000211	0.000216	0.00022	0.000225	0.000153	2.3e-05	0.000178	-2.1e-05	6.8e-05	9.5e-05	-3.5e-05	0.000225	2.4e-05	0.000213	0.000332	0.000144	0.000107	5.4e-05	-5.7e-05	-0.000114	-0.000907	-0.00261	-0.00417
650.233	NaN	0.000285	0.000162	0.00025	0.000156	-6.9e-05	0.000144	-0.000108	0.000226	3.2e-05	7.8e-05	0.000142	-6.7e-05	2.3e-05	0	-3.3e-05	-0.000125	-0.00012	0.000159	0.000165	0.000114	0.000113	0.000113	0.000113	0.000113	0.000113	0.000112	0.000112	0.000112	0.000112	4.3e-05	0.000245	8e-05	-5.5e-05	0.000145	-4.4e-05	0.000173	0.000199	8.5e-05	-3.6e-05	0.000182	2.4e-05	3e-05	7.1e-05	-8e-06	-7.7e-05	-0.00102	-0.00282	-0.00447
651.42	NaN	0.000317	0.000307	3.1e-05	2.2e-05	1.3e-05	-0.000185	2e-05	0.000126	7.5e-05	1e-05	0.000141	5.9e-05	-4e-05	0.000158	-3.7e-05	3.4e-05	-0.000143	0.0002	0.000235	4.5e-05	8e-05	0.000121	0.000158	0.000199	0.00024	0.000283	0.000325	0.000369	0.000414	0.000238	0.000387	0.000108	0.000207	0.000225	0.000213	0.000225	-4.7e-05	8.3e-05	0.000183	1.3e-05	1.1e-05	0.000219	0.000155	0.000121	-0.000403	-0.00117	-0.00291	-0.00441
652.607	NaN	0.00022	1.7e-05	7.4e-05	7e-05	1.2e-05	-4.6e-05	0.000116	6.6e-05	-1.8e-05	0.000287	2.8e-05	-2.7e-05	0.00018	2.8e-05	5e-05	-4.9e-05	0.000159	-8.1e-05	0.000214	0.000301	0.000305	0.000308	0.000312	0.000316	0.000319	0.000323	0.000327	0.000331	0.000335	0.000256	0.000337	0.000262	3.5e-05	8e-05	0.000112	0.000267	0.000365	0.000292	0.000113	1e-05	3.9e-05	0.000126	0.000127	0.000164	3.7e-05	-0.000816	-0.00269	-0.00408
653.794	NaN	6.1e-05	3e-06	7.3e-05	1e-06	0.000167	3.6e-05	6.5e-05	0.000397	3.9e-05	0.000116	-1.1e-05	3.1e-05	0.000102	0.000139	0.000181	0.00014	7.9e-05	9.9e-05	0.000388	0.000307	0.000323	0.00034	0.000357	0.000375	0.000393	0.000412	0.00043	0.000449	0.00047	0.000103	0.000152	2.3e-05	0.00017	0.000447	0.000402	0.00011	0.000244	0.000223	0.000181	0.000117	0.000143	0.000419	-3e-05	0	4.5e-05	-0.00071	-0.00245	-0.00388
654.982	NaN	0.000201	1.8e-05	0.00024	0.000239	-4e-06	-0.000194	3.1e-05	0.000141	0.000137	0.00018	0.000324	0.000119	0.000202	0.000348	9.2e-05	9.8e-05	2e-06	5.7e-05	0.000284	0.000245	0.000253	0.000262	0.00027	0.000279	0.000288	0.000297	0.000306	0.000316	0.000326	0.000138	0.000204	-0.000139	-0.000102	0.000141	3.5e-05	0.000274	2.6e-05	-4.1e-05	-0.000109	1.8e-05	4.6e-05	7.1e-05	0.000113	0.000141	2.7e-05	-0.000621	-0.00229	-0.00346
656.17	NaN	0.000105	7.9e-05	7.6e-05	-2.2e-05	-1.4e-05	0.000124	-0.000103	0.000107	0.000206	0.000241	0.000239	0.000105	-7.9e-05	-3.7e-05	-0.000137	0.000129	-3e-05	-0.000192	-2.1e-05	0.000141	0.000157	0.000175	0.000192	0.000211	0.000229	0.000249	0.000268	0.000288	0.000309	0.000286	0.00018	2.4e-05	-3.9e-05	0.000148	0.000298	1.2e-05	0.000131	-4e-06	0.000127	0.000189	0.000189	8.5e-05	0.000192	8.8e-05	0.00013	-0.000671	-0.0019	-0.00307
657.357	NaN	0.000191	5.1e-05	0.000153	0.000138	7e-06	0.000182	0.000265	0.000232	-0.000147	0.000114	0.000309	0.000195	0.000148	0.000159	-9.7e-05	0.000308	0.000257	-5.3e-05	-0.000132	6.8e-05	6.9e-05	7.1e-05	7.3e-05	7.5e-05	7.6e-05	7.8e-05	8e-05	8.2e-05	8.5e-05	3.3e-05	2.9e-05	-0.000156	-4.9e-05	0.000311	-5.9e-05	0.000165	9.8e-05	0.000114	0.000186	0.000131	6e-05	0.000222	0.000321	0.000336	0.000204	-0.000503	-0.00179	-0.00285
658.545	NaN	0.000289	0.000405	0.000262	-8.1e-05	-5.8e-05	4.8e-05	1.8e-05	8.6e-05	0.000109	7.1e-05	2.4e-05	7.2e-05	0.000262	0.000196	0.000126	0.000157	8.8e-05	0.000262	4.2e-05	3.2e-05	5.6e-05	8.2e-05	0.000107	0.000134	0.000161	0.00019	0.000218	0.000246	0.000274	0.000172	3.4e-05	5.7e-05	0.000253	7.3e-05	0.000239	0.000152	0.000121	7.7e-05	0.000122	0.000191	0.000166	0.00017	0.000135	0.000302	0.000277	-0.00064	-0.00171	-0.00248
659.734	NaN	0.000166	0.000222	0.000287	0.000219	4.2e-05	1.8e-05	7.5e-05	0.000139	0.000175	0.000179	0.000114	0.000111	0.00032	5.1e-05	-7.9e-05	-2.5e-05	-0.000201	0.000123	5.2e-05	6.1e-05	9.8e-05	0.00014	0.000179	0.000221	0.000263	0.000308	0.000352	0.000397	0.000395	0.000109	3e-06	8e-06	9.1e-05	0.000223	4.9e-05	4.6e-05	0.000145	4.6e-05	9.3e-05	-1.4e-05	8.7e-05	1.2e-05	8.3e-05	0.000137	0.000103	-0.000578	-0.0015	-0.00224
660.922	NaN	9e-05	0.000114	-4.6e-05	0.000179	0.000305	0.000187	0.000253	0.000364	0.000211	8e-05	0.000176	1.7e-05	0.000209	8.1e-05	3.5e-05	0.000129	-8.7e-05	-0.00015	7.8e-05	9.1e-05	0.000107	0.000125	0.000141	0.000159	0.000177	0.000196	0.000215	0.000234	0.000238	0.000106	0.0002	0.000254	0.000136	0.000499	3.8e-05	0.000119	2.4e-05	-1.7e-05	0.000216	4e-06	0.000232	0.000178	0.000119	0.000108	0.000239	-0.000474	-0.00143	-0.00186
662.11	NaN	0.000165	0.000113	0.000198	0.000139	0.000185	-4e-06	3.1e-05	5.7e-05	9.6e-05	0.000184	6.8e-05	4.6e-05	0.000208	0.000246	0.000109	0.000349	0.000154	-3.8e-05	8.5e-05	0.00018	0.000187	0.000196	0.000203	0.000212	0.00022	0.000229	0.000238	0.000247	0.000258	0.000121	0.000146	0.000109	0.000326	-0.000335	0.000106	0.000429	0.000265	0.000129	0.000201	-0.000158	0.000179	0.000219	9.9e-05	-0.000133	3e-06	-0.000528	-0.000948	-0.00158
663.299	NaN	0.000186	0.000255	5.8e-05	0.000161	0.000169	-4.4e-05	7.3e-05	0.000141	-6e-06	0.000351	0.000256	0.000153	0.000107	2e-05	-2.1e-05	0.000185	0.000235	7.1e-05	5.2e-05	7.3e-05	6.1e-05	4.8e-05	3.5e-05	2.1e-05	7e-06	-7e-06	-2.2e-05	-3.6e-05	0.000107	0.000164	0.000118	7.9e-05	0.000239	0.000183	-0.000106	0.000264	0.00011	0.000199	9e-06	5.2e-05	0.000124	0.000266	0.000212	0.000137	0.000255	-0.000172	-0.000793	-0.00141
664.488	NaN	0.000136	0.000281	0.000308	-5e-05	0.00011	-4.2e-05	3e-06	0.000135	0.000193	0.000201	0.000322	0.000191	0.000112	0.000152	4.2e-05	0.000157	8e-05	0.000196	0.000149	0.000243	0.00025	0.000258	0.000266	0.000274	0.000282	0.000291	0.0003	0.000308	0.000261	2.7e-05	0.000245	-3e-05	4.1e-05	0.000181	0.00017	0.000159	0.000267	8e-05	1.5e-05	-6e-06	6.7e-05	0.000223	3.8e-05	0.000134	0.000315	-0.000142	-0.000688	-0.00086
665.677	NaN	0.000109	0.000249	0.000239	0.000149	0.000211	-1.8e-05	-0.000117	0.000255	0.000174	8.7e-05	0.000118	0.000263	0.000314	0.000185	-3.9e-05	6.3e-05	3e-05	8.7e-05	0.00019	0.000158	0.000158	0.000159	0.000159	0.000159	0.000159	0.00016	0.00016	0.00016	0.000297	0.000213	9.3e-05	0.000239	0.000345	1e-05	9.4e-05	4.8e-05	2e-05	0.000237	5.1e-05	2e-05	0.000139	0.000102	7.1e-05	0.000144	0.000352	-0.000119	-0.000436	-0.000457
666.866	NaN	0.000303	0.000281	0.000152	-8.6e-05	-7.2e-05	-2e-06	4e-06	0.000155	0.000238	4.2e-05	-3.8e-05	-5.2e-05	6.7e-05	5.2e-05	0.000193	4.5e-05	3.7e-05	0.000346	0.00035	0.000414	0.000414	0.000413	0.000412	0.000411	0.00041	0.000409	0.000408	0.000407	0.000349	8e-06	5.1e-05	0.000199	0.000106	-2.1e-05	2.3e-05	0.000237	0.000161	0.000218	0.000163	-0.000108	7e-05	0.000163	0.000227	0.000195	0.000239	-2e-06	-5e-05	7.3e-05
668.055	NaN	-7.7e-05	-9.4e-05	0.000138	0.000178	1.4e-05	0.0001	-2.3e-05	0.000126	7.1e-05	6.5e-05	0.000168	0.000258	4.2e-05	-0.000144	0.000212	0.000304	7.1e-05	0.000267	0.000217	0.000251	0.000247	0.000243	0.000239	0.000235	0.000231	0.000227	0.000223	0.000218	0.000435	-0.000111	1.2e-05	0.000146	0.000256	0.000217	0.000193	0.000197	0.000243	-0.000205	8.1e-05	0.000193	0.000262	0.000138	0.000102	6.8e-05	0.000562	0.000151	0.000192	0.000438
669.244	NaN	0.000202	-2.7e-05	5.8e-05	-0.000117	8.8e-05	3.6e-05	-0.00012	0.000198	1.3e-05	0.000195	0.000215	7.7e-05	0.000353	0.000157	0.00017	0.000194	0.000333	0.000315	0.000163	0.000212	0.000216	0.000221	0.000225	0.00023	0.000234	0.000239	0.000244	0.000249	0.0001	0.000242	-5e-06	-0.00016	0.000123	0.000163	0.000286	0.000317	0.000112	0.000106	0.0001	2e-06	0.000225	0.000141	0.000114	0.000297	0.000464	0.00034	0.000309	0.000706
670.434	NaN	0.000157	5.2e-05	0.000143	3.9e-05	0.00012	0.00012	0.000108	0.000238	0.000163	0.000176	0.000203	1.7e-05	-4.8e-05	-7.8e-05	7.6e-05	0.000107	0.000202	7.2e-05	0.000318	0.000204	0.000214	0.000225	0.000235	0.000246	0.000256	0.000268	0.000279	0.000291	-6.1e-05	2e-05	-2.2e-05	4.1e-05	0.00019	0.000193	0.0002	3.8e-05	0.000293	0.000364	0.000142	7.2e-05	0.000217	0.000148	0.000112	0.000241	7.6e-05	0.000425	0.000748	0.00105
671.623	NaN	0.000238	0.000196	-3.8e-05	4.6e-05	0.000106	3e-06	0.000175	0.000282	0.000185	3.7e-05	-8.1e-05	-0.000114	8.6e-05	0.000168	6.7e-05	2.1e-05	4.5e-05	5.6e-05	4.9e-05	0.000109	0.000108	0.000107	0.000105	0.000104	0.000103	0.000102	0.0001	9.9e-05	0.000212	0.00026	8.3e-05	0.000124	0.000115	-1.7e-05	0.000347	3.2e-05	0.000101	0.000111	7.4e-05	0.000195	6.4e-05	5.3e-05	0.000286	8.1e-05	0.000383	0.000402	0.000713	0.0015
672.813	NaN	0.000162	8.6e-05	-4.9e-05	0.000126	0.000128	-9.2e-05	0.000132	0.000211	8.4e-05	0.000101	8.9e-05	-7.9e-05	-4.1e-05	-4.6e-05	-1.4e-05	-0.000112	-2.3e-05	0.000175	0.000342	0.000221	0.000217	0.000213	0.000208	0.000203	0.000199	0.000194	0.000189	0.000184	0.000183	9.9e-05	7.7e-05	1.2e-05	0.000208	0.000163	0.000179	0.000234	0.000174	3.1e-05	1.2e-05	1.9e-05	0.000102	0.000225	0.000169	0.000186	0.000496	0.000734	0.00123	0.00216
674.003	NaN	0.00019	0.000297	0.000316	0.000249	0.000163	-3.1e-05	1.8e-05	0.000272	4e-05	0.000125	0.000136	-8.4e-05	9.7e-05	8.8e-05	7e-05	0.000144	-2.1e-05	-1.7e-05	0.000205	0.000184	0.000177	0.000169	0.000162	0.000154	0.000146	0.000138	0.00013	0.000121	0.000202	0.000238	0.000102	0.000258	2.7e-05	-0.000158	-2.4e-05	0.000278	9.3e-05	0.000218	0.000248	0.000128	0.000171	9.1e-05	0.000201	0.000311	0.000249	0.000655	0.00134	0.00242
675.193	NaN	0.000279	0.000343	0.000253	0.000138	5.2e-05	8.9e-05	-6.6e-05	7e-06	0.000168	0.000145	0.000196	-7e-06	5.8e-05	0.000276	5.9e-05	3.9e-05	6.4e-05	0.000225	0.000142	0.00016	0.000155	0.000149	0.000143	0.000137	0.00013	0.000124	0.000117	0.000127	0.000441	0.000248	8.2e-05	5.1e-05	0.000192	-7.7e-05	0.000101	-2.4e-05	-8.8e-05	0.000239	0.000191	0.000269	0.000135	0.000186	0.000362	0.00029	0.000278	0.000717	0.00149	0.00275
676.384	NaN	9.4e-05	0.000184	0.000315	0.000181	0.000253	0.000307	0.000376	0.000279	0.000117	3.3e-05	0.000128	9.1e-05	0.000174	0.000146	-1.4e-05	1.7e-05	7.5e-05	-2.4e-05	0.00012	0.000266	0.000252	0.000236	0.000221	0.000204	0.000188	0.000171	0.000154	0.000146	9.4e-05	1.5e-05	0.000222	0.000151	0.000149	-7.1e-05	0.000208	0.0001	4.6e-05	-1.4e-05	4.4e-05	0.000198	0.00015	1.1e-05	-0.000203	0.000251	0.000444	0.000914	0.00169	0.00306
677.574	NaN	0.000198	0.000259	0.000172	0.000134	4.3e-05	-1e-06	0.000317	0.000335	7.7e-05	-9.6e-05	-1.4e-05	0.000141	4.8e-05	1.5e-05	3.9e-05	0.000145	9.7e-05	0.00019	0.000237	0.000206	0.000206	0.000205	0.000205	0.000205	0.000204	0.000204	0.000204	0.00014	-3.4e-05	6.6e-05	9.1e-05	0.000351	0.000443	-2e-06	0.000183	0.000313	0.000159	-4.3e-05	-0.000136	6.1e-05	0.000151	0.000196	0.000161	0.000283	0.000501	0.000981	0.00168	0.00326
678.765	NaN	0.000265	8.3e-05	0.000188	0.000179	0.000139	7.6e-05	8.5e-05	5.1e-05	6.7e-05	0.000129	0.00015	0.000103	0.00013	0.000181	0.000169	3.7e-05	4.5e-05	1.3e-05	0.000242	0.000463	0.000448	0.000431	0.000416	0.000399	0.000382	0.000364	0.000346	0.000286	0.000158	0.000163	1.1e-05	5e-06	0.000192	0.000194	0.000321	0.00028	0.000208	0.000168	-0.000135	9.8e-05	5.2e-05	0.000177	0.000135	0.000204	0.000749	0.00117	0.00204	0.00368
679.955	NaN	0.000218	0.00018	0.000161	0.000196	0.000121	-2e-06	-1.9e-05	0.000156	0.000194	0.000296	0.000271	0.000193	0.000242	0.000252	0.000261	4.4e-05	7.2e-05	0.000153	0.000302	0.000349	0.000329	0.000306	0.000284	0.00026	0.000237	0.000212	0.000188	0.000168	0.000318	0.000207	0.000103	8.5e-05	0.000232	0.000233	0.000116	7e-05	1.3e-05	0.000266	0.000257	7.4e-05	-6.7e-05	0.000182	0.000221	0.000306	0.000549	0.000969	0.00216	0.00431
681.146	NaN	0.000265	0.000232	0.000233	0.000237	0.0001	6.5e-05	7e-05	0.000136	-7.9e-05	0.000163	0.00029	0.000122	-3.1e-05	0.000103	0.000204	0.00022	0.000147	0.00018	0.00018	0.000242	0.00025	0.000259	0.000268	0.000277	0.000287	0.000297	0.000306	0.000342	0.000219	0.000194	0.000158	0.000167	0.000188	5.7e-05	0.000181	0.000248	0.000214	0.000346	0.000302	8.7e-05	0.00027	0.000158	0.000153	0.000315	0.000692	0.00123	0.00239	0.00441
682.337	NaN	0.000155	0.000154	0.000255	0.000173	5e-05	0.000187	0.000174	0.000126	0.000119	7.2e-05	6.2e-05	5.1e-05	6.4e-05	0.00013	5.5e-05	0.000203	0.000194	0.000149	0.000304	0.000339	0.000317	0.000292	0.000269	0.000243	0.000218	0.000191	0.000165	0.000199	0.000181	6.9e-05	0.000191	0.000156	0.000153	0.00028	8.6e-05	0.000133	0.000128	0.00023	0.000231	0.000181	0.000246	0.000193	0.000202	0.00037	0.000683	0.00132	0.00244	0.0045
683.529	NaN	0.00027	5.8e-05	0.000161	0.000113	0.000147	4.6e-05	1.5e-05	2.9e-05	7.3e-05	0.00029	0.000132	9.7e-05	0.00026	0.000295	0.000192	0.000149	2.8e-05	4.8e-05	0.000265	0.000403	0.000392	0.000379	0.000366	0.000353	0.00034	0.000326	0.000312	0.000415	0.000198	0.00018	-8.1e-05	0.000169	7.4e-05	0.000142	0.000263	0.000242	0.000189	0.00021	-0.000128	0.000191	0.000201	0.000124	0.000161	0.000323	0.000423	0.00109	0.00255	0.00492
684.72	NaN	0.000182	0.00016	8.1e-05	0.00016	0.000174	0.000271	8.6e-05	7.1e-05	0.000168	0.000237	1.1e-05	1.6e-05	0.00017	0.000137	0.000185	0.000112	0.000171	0.000212	0.00015	0.000158	0.00016	0.000163	0.000165	0.000167	0.00017	0.000172	0.000175	0.000158	0.000205	8e-05	0.000172	0.000316	0.000155	0.000232	0.000307	0.00018	0.000245	0.000171	0.000227	0.000151	0.000312	0.000255	0.000193	0.00025	0.000659	0.0011	0.00251	0.00532
685.912	NaN	0.000262	4.9e-05	0.000201	0.00032	0.00017	5.5e-05	0.000118	0.000267	0	9.1e-05	0.000168	0.000167	0.000175	0.000197	0.000223	0.000235	0.000236	0.000219	0.000261	0.000368	0.000389	0.000412	0.000433	0.000457	0.00048	0.000505	0.000529	0.000268	0.00022	0.000192	0.000182	0.000184	0.0002	0.000163	0.000295	0.000435	0.000345	0.000234	0.000308	0.000138	0.000163	0.000109	0.000175	0.000165	0.000498	0.00118	0.00301	0.00532
687.103	NaN	0.000287	0.000145	0.000234	0.000197	0.000212	8.2e-05	1.4e-05	9.4e-05	0.00012	0.00026	0.000194	8.1e-05	2.5e-05	0.000155	0.000198	0.000213	0.000163	0.000177	0.000237	0.000346	0.000342	0.000337	0.000333	0.000329	0.000325	0.00032	0.000315	0.000211	0.000325	0.000212	0.000168	0.000218	0.000203	0.000136	0.000196	0.000292	0.00018	0.000135	7.2e-05	0.000156	0.000237	0.000139	0.000206	0.0003	0.000594	0.00127	0.00274	0.00557
688.295	NaN	0.000506	0.000471	0.00027	0.000107	5.1e-05	2.9e-05	0.000226	0.000155	0.000153	0.000186	0.000143	0.00011	0.000139	0.000115	0.000189	0.000327	0.000243	0.000201	0.00022	0.000186	0.000188	0.000189	0.000191	0.000192	0.000194	0.000196	0.000197	0.000477	0.000106	0.000178	0.000245	0.000267	0.000192	0.000263	0.000191	9.4e-05	0.000207	0.000205	0.000187	0.000179	0.000214	0.00013	0.000367	0.000339	0.000598	0.00147	0.00314	0.00587
689.487	NaN	0.000318	0.000171	0.000254	0.000203	0.000193	0.000148	0.000243	0.0003	0.000211	0.000254	0.000271	0.000165	0.000123	0.000125	8.6e-05	0.000152	0.000223	0.000222	0.000286	0.00032	0.000321	0.000323	0.000324	0.000326	0.000328	0.00033	0.000331	0.000448	7.8e-05	0.000161	0.000264	0.000327	0.000307	0.000264	0.000262	0.00018	0.000308	0.000199	0.000116	0.000143	0.000125	0.000247	0.000253	0.000484	0.000483	0.00145	0.00323	0.00622
690.679	NaN	0.000303	0.000173	0.000117	0.000167	0.00038	0.000311	8.2e-05	0.000151	0.000225	0.000295	0.000403	0.000316	0.000252	0.000267	0.000243	0.000201	0.000171	6e-05	0.000179	0.000305	0.000298	0.00029	0.000282	0.000274	0.000266	0.000257	0.000248	0.000319	0.000219	0.000206	0.000266	0.000298	0.000217	0.000346	0.000318	0.000111	0.000226	0.000343	9.4e-05	0.000267	0.000342	0.00022	0.000264	0.000365	0.00055	0.0015	0.00329	0.00636
691.872	NaN	0.000302	0.000101	0.000234	0.000185	0.000189	0.000141	0.000119	0.000223	0.000179	0.000272	0.00037	0.00031	0.000332	0.000333	0.000264	6.3e-05	7.6e-05	0.000176	0.000282	0.000176	0.000173	0.00017	0.000167	0.000163	0.00016	0.000156	0.000153	0.000322	0.000342	0.000264	0.000234	0.000245	0.00011	0.000251	0.000332	0.000172	0.000168	7.6e-05	0.00016	0.000223	0.000266	0.0003	0.000308	0.000414	0.000534	0.00165	0.00347	0.00668
693.064	NaN	0.000379	0.000357	0.000381	0.00021	0.000131	0.000139	0.000191	0.000333	0.000182	0.000236	0.00024	0.000251	0.000254	0.000217	0.000176	0.000197	0.000152	0.000294	0.000385	0.000347	0.000352	0.000358	0.000363	0.000369	0.000374	0.00038	0.000385	0.000347	0.000192	0.000259	0.000253	0.000167	1.4e-05	0.000218	0.00031	0.000118	0.000185	0.000206	0.000182	0.000295	0.000274	0.000349	0.000207	0.000262	0.000546	0.00168	0.00363	0.00672
694.257	NaN	0.0002	0.000224	0.000187	0.000125	0.000187	0.00023	0.000319	0.000314	0.000174	0.000197	0.00025	0.000207	0.00017	0.00015	0.000163	0.00019	0.000269	0.000336	0.000229	0.000324	0.000345	0.000369	0.000392	0.000417	0.000441	0.000467	0.00048	0.000318	0.000139	8.8e-05	0.000194	0.00033	0.000137	0.000314	0.000247	0.000285	0.000297	0.000226	0.000236	0.000222	0.000205	0.000309	0.000301	0.000301	0.0005	0.00153	0.00361	0.00688
695.449	NaN	0.000287	0.000177	0.000169	0.000242	0.000328	0.000277	0.000288	0.000386	0.000269	0.000241	0.000229	6.4e-05	0.000134	0.000288	0.000184	0.000212	0.000281	0.000228	0.00019	0.00033	0.000341	0.000354	0.000366	0.00038	0.000393	0.000407	0.000382	0.000169	0.000215	0.000141	0.00028	0.000281	0.000335	0.000289	0.000372	0.000118	0.000362	0.000231	0.000141	0.000335	0.000264	0.000443	0.000366	0.00041	0.000558	0.00155	0.00373	0.0071
696.642	NaN	0.000173	0.000229	0.000337	0.000307	0.000289	0.000256	0.000249	0.000276	0.000183	0.000164	0.000339	0.000257	0.000237	0.000248	7.7e-05	0.00019	0.00026	0.000269	0.000196	0.000217	0.000231	0.000248	0.000263	0.000279	0.000295	0.000313	0.000324	0.000277	0.000313	0.000233	0.000226	0.000276	0.000199	0.000383	0.000303	0.000259	0.000268	0.000234	0.000175	0.000218	0.000197	0.000425	0.000339	0.00048	0.000627	0.0017	0.00361	0.00702
697.835	NaN	0.000354	0.000347	0.00028	0.000159	0.000147	0.000139	0.000233	0.000308	0.000215	0.000196	0.000168	0.000177	0.000272	0.000324	0.000236	0.000271	0.000246	0.000187	0.000222	0.000233	0.000243	0.000254	0.000264	0.000275	0.000286	0.000297	0.000353	0.000385	0.000321	0.000284	0.000217	0.000239	0.000179	0.000362	0.000372	0.000345	0.000268	0.000176	0.000268	0.000326	0.000254	0.000382	0.000351	0.000407	0.000677	0.00158	0.00373	0.00721
699.029	NaN	0.000368	0.00042	0.00033	0.000231	0.000221	0.000308	0.000401	0.000268	0.000191	0.000199	0.000256	0.000264	0.000378	0.000377	0.000219	0.000268	0.000293	0.000275	0.000348	0.000459	0.000453	0.000446	0.000439	0.000432	0.000425	0.000417	0.00041	0.000314	0.000295	0.000277	0.000278	0.00021	0.000274	0.000241	0.000402	0.000285	0.000335	0.000357	0.000153	0.000307	0.000232	0.000347	0.000413	0.000348	0.000654	0.00151	0.00376	0.00712
700.222	NaN	0.000297	0.000231	0.000221	0.000307	0.000308	0.000171	0.000299	0.000318	0.000262	0.000322	0.000268	0.000301	0.000345	0.000371	0.000336	0.000294	0.000317	0.000298	0.000235	0.000358	0.000366	0.000375	0.000383	0.000392	0.000401	0.00041	0.000301	0.000248	0.000371	0.000213	0.00023	0.0004	0.00018	0.000284	0.000365	0.000388	0.000349	0.000267	0.000303	0.00039	0.000184	0.000213	0.000458	0.00044	0.000666	0.00161	0.00383	0.00725
701.416	NaN	0.000312	0.000257	0.000276	0.000303	0.000221	0.000229	0.000384	0.000348	0.000247	0.000283	0.00021	0.000168	0.000177	0.000304	0.000404	0.000406	0.000309	0.000219	0.000279	0.000312	0.000305	0.000297	0.000289	0.000281	0.000274	0.000265	0.00029	0.000281	0.00032	9.5e-05	0.000211	0.000351	0.000258	0.000328	0.000324	0.000362	0.000372	0.000209	0.000333	0.000228	0.00027	0.000211	0.000362	0.000442	0.000719	0.0015	0.00364	0.00725
702.609	NaN	0.000185	0.000274	0.000233	0.000124	0.000171	0.000235	0.000392	0.000398	0.000358	0.000308	0.000282	0.000249	0.000243	0.000236	0.000221	0.000239	0.000156	0.000239	0.000289	0.000399	0.000409	0.00042	0.000431	0.000443	0.000455	0.000467	0.000442	0.0003	0.000276	0.000201	0.000249	0.00025	0.000155	0.000259	0.000198	0.000247	0.000353	0.000351	0.000391	0.000368	0.000219	0.000199	0.000343	0.000365	0.000666	0.00172	0.00394	0.00758
703.803	NaN	0.000353	0.000335	0.000245	0.000211	0.000291	0.000247	0.00032	0.000319	0.000261	0.000361	0.000399	0.000346	0.000267	0.000296	0.000295	0.000278	0.000227	0.000287	0.000344	0.000411	0.000409	0.000408	0.000406	0.000405	0.000403	0.000402	0.000441	0.000248	0.000365	0.000372	0.000194	0.000202	0.00027	0.000346	0.000357	0.000282	0.000402	0.000233	0.000196	0.000279	0.000215	0.000265	0.000371	0.000436	0.000674	0.00171	0.00402	0.00775
704.997	NaN	0.000277	0.00025	0.000291	0.000282	0.000259	0.000266	0.000356	0.000293	0.00021	0.000215	0.00027	0.000337	0.000319	0.000228	0.000175	0.000275	0.000319	0.000333	0.000311	0.000331	0.000333	0.000334	0.000336	0.000338	0.00034	0.000342	0.00029	0.000293	0.000239	0.000331	0.000256	0.000194	0.000295	0.000239	0.000316	0.000173	0.000342	0.000283	0.000155	0.000378	0.000371	0.000319	0.000402	0.000418	0.000604	0.00167	0.00399	0.00792
706.191	NaN	0.000282	0.000276	0.000331	0.000231	0.000172	0.000255	0.000386	0.000367	0.000233	0.000288	0.000294	0.000322	0.000372	0.000263	0.000218	0.000319	0.00042	0.000351	0.000285	0.000363	0.000367	0.000372	0.000376	0.000381	0.000386	0.000391	0.000436	0.000244	0.000211	0.000405	0.000182	0.000248	0.000285	0.000287	0.000257	0.000263	0.000311	0.000241	0.000477	0.000228	0.000262	0.000359	0.000324	0.000393	0.000697	0.00168	0.0042	0.00816
707.386	NaN	0.000359	0.000359	0.000345	0.000278	0.000214	0.000185	0.000211	0.000348	0.000288	0.000185	0.00014	0.000136	0.000201	0.000243	0.000256	0.000236	0.000172	0.000193	0.000322	0.000356	0.000364	0.000373	0.000381	0.00039	0.000399	0.000408	0.000354	0.000206	0.000169	0.000247	0.00025	0.000254	0.000391	0.000311	0.00019	0.000216	0.000316	0.0003	0.000239	0.000397	0.000337	0.0002	0.000199	0.000264	0.000656	0.0017	0.00419	0.0083
708.58	NaN	0.000396	0.00025	0.000203	0.000315	0.000301	0.000177	0.000167	0.000297	0.000282	0.000188	0.000233	0.000222	0.00021	0.000235	0.00021	0.000184	0.000136	0.000234	0.000341	0.000319	0.000322	0.000326	0.00033	0.000334	0.000337	0.000342	0.000281	0.000256	0.000199	0.000395	0.000352	0.000261	0.000322	0.000323	0.000337	0.000236	0.000332	0.000102	0.000184	0.000288	0.00034	0.000262	0.000262	0.000415	0.000697	0.00174	0.00426	0.00839
709.775	NaN	0.000361	0.000289	0.000236	0.000258	0.000257	0.000255	0.000304	0.000292	0.000185	0.000223	0.000311	0.000262	0.000228	0.000212	0.000182	0.000166	0.000217	0.000352	0.000336	0.000304	0.000304	0.000305	0.000306	0.000306	0.000307	0.000308	0.000299	0.000324	0.000357	0.00023	0.000287	0.000262	0.000285	0.000294	0.000367	0.000233	0.000265	0.000113	0.000288	0.000363	0.000268	0.000248	0.000335	0.000385	0.000679	0.00182	0.00441	0.00846
710.97	NaN	0.000304	0.000314	0.000297	0.000279	0.000235	0.000211	0.000281	0.000213	9.7e-05	0.000162	0.000254	0.000207	0.000128	0.000205	0.00025	0.000219	0.000226	0.000294	0.000249	0.000264	0.000271	0.00028	0.000287	0.000296	0.000304	0.000313	0.0002	0.00025	0.000283	0.000259	0.000258	0.000208	0.000242	0.000273	0.000176	0.000123	0.0003	0.000308	0.000187	0.000276	0.000238	0.000176	0.000247	0.000236	0.000635	0.0019	0.00448	0.00871
712.165	NaN	0.000249	0.000191	0.000268	0.000262	0.000232	0.000144	0.00012	0.000233	0.000226	0.00027	0.000275	0.000218	0.000247	0.000254	0.000267	0.000212	0.000145	0.000221	0.00019	0.000156	0.000157	0.000158	0.000158	0.000159	0.000159	0.00016	0.000224	0.000241	0.000297	0.000272	0.000251	0.000221	0.000212	0.0003	0.000226	0.000183	0.00028	0.00024	0.000163	0.000233	0.000301	0.000339	0.000276	0.000342	0.000802	0.00191	0.00461	0.00876
713.36	NaN	0.000386	0.000301	0.000222	0.000224	0.000266	0.000269	0.000273	0.000339	0.000295	0.000258	0.000299	0.000239	0.000253	0.00025	0.000254	0.000303	0.000293	0.000326	0.000302	0.000294	0.000301	0.000309	0.000316	0.000324	0.000332	0.000338	0.000257	0.000363	0.000295	0.000272	0.00027	0.000268	0.000225	0.000216	0.000353	0.000156	0.000227	0.000216	0.000306	0.000327	0.00028	0.000309	0.00036	0.000481	0.000825	0.00192	0.00472	0.00925
714.555	NaN	0.000295	0.000182	0.000166	0.000223	0.000283	0.000257	0.000284	0.000304	0.000207	0.000263	0.000304	0.000189	0.000199	0.00019	0.000173	0.000238	0.000269	0.000287	0.000248	0.000273	0.000285	0.000298	0.000311	0.000324	0.000337	0.000351	0.000349	0.000362	0.000249	0.000255	0.000254	0.000265	0.000291	0.00022	0.000239	0.000334	0.000195	0.000218	0.000261	0.000228	0.000236	0.000273	0.000387	0.000524	0.000807	0.00209	0.00488	0.0092
715.75	NaN	0.000298	0.000315	0.000304	0.000262	0.000268	0.000281	0.000263	0.000281	0.000276	0.000259	0.000313	0.000344	0.000212	0.00017	0.000239	0.000263	0.000283	0.000306	0.000293	0.000316	0.000324	0.000332	0.00034	0.000349	0.000357	0.000342	0.000225	0.000312	0.000294	0.00029	0.000297	0.000233	0.000362	0.000265	0.000308	0.000206	0.000236	0.000296	0.000377	0.000356	0.000257	0.000179	0.000324	0.000364	0.000803	0.00205	0.00494	0.00941
716.946	NaN	0.000364	0.000305	0.000325	0.000328	0.000325	0.000271	0.000269	0.000319	0.000279	0.000246	0.000213	0.000218	0.000252	0.000328	0.000383	0.000326	0.000217	0.000248	0.00031	0.000288	0.000288	0.000288	0.000287	0.000287	0.000287	0.000275	0.000241	0.000292	0.000307	0.00039	0.000297	0.000192	0.000209	0.000348	0.000318	0.000284	0.000331	0.000285	0.000373	0.000363	0.000255	0.000313	0.000351	0.000537	0.000873	0.0022	0.00531	0.00971
718.142	NaN	0.000399	0.000371	0.000439	0.000385	0.000308	0.000229	0.000257	0.000331	0.000287	0.000354	0.000374	0.000321	0.000342	0.000338	0.000308	0.000336	0.00032	0.000338	0.000408	0.000418	0.000419	0.000419	0.00042	0.000421	0.000421	0.000396	0.000344	0.000342	0.000301	0.000304	0.00032	0.000252	0.000376	0.000368	0.000373	0.000311	0.000526	0.000367	0.000304	0.000324	0.000332	0.000394	0.000316	0.000633	0.000983	0.00226	0.00553	0.00996
719.338	NaN	0.000371	0.000271	0.000389	0.000361	0.000403	0.000407	0.000353	0.000396	0.000319	0.000263	0.000339	0.000422	0.000434	0.000347	0.000292	0.000369	0.000403	0.000415	0.000396	0.000377	0.00038	0.000384	0.000388	0.000392	0.000396	0.000361	0.000282	0.000369	0.000403	0.000345	0.000324	0.000359	0.000469	0.000274	0.000341	0.000334	0.000294	0.000386	0.000367	0.000365	0.000451	0.000376	0.000489	0.000527	0.00109	0.00243	0.0056	0.01008
720.534	NaN	0.000349	0.000386	0.000489	0.000489	0.000523	0.000519	0.000484	0.0004	0.000436	0.000456	0.000359	0.00046	0.000503	0.000369	0.000352	0.000413	0.000389	0.000352	0.00035	0.000461	0.000476	0.000494	0.00051	0.000528	0.000545	0.000504	0.000434	0.000366	0.000449	0.000545	0.000418	0.000349	0.00048	0.000361	0.00043	0.000527	0.000444	0.000428	0.00036	0.000492	0.000456	0.000368	0.000533	0.000649	0.00112	0.00262	0.00586	0.01044
721.73	NaN	0.000511	0.000541	0.000549	0.00055	0.000592	0.000542	0.000477	0.000469	0.000527	0.000533	0.00045	0.000475	0.000465	0.000415	0.000492	0.000552	0.000466	0.000438	0.000485	0.00052	0.000524	0.000528	0.000532	0.000536	0.00054	0.000545	0.000492	0.000374	0.000358	0.000631	0.000483	0.00031	0.000532	0.000529	0.000399	0.000456	0.000481	0.00052	0.000524	0.000526	0.000438	0.000395	0.000505	0.000613	0.00126	0.00257	0.00598	0.01066
722.926	NaN	0.000549	0.000657	0.000599	0.000481	0.000461	0.00047	0.000563	0.000639	0.000633	0.000579	0.000484	0.000451	0.000449	0.00047	0.000485	0.000457	0.000526	0.000547	0.000538	0.000615	0.000621	0.000628	0.000635	0.000643	0.00065	0.000595	0.000522	0.000526	0.000464	0.000554	0.000457	0.000351	0.000557	0.000516	0.000544	0.000472	0.000471	0.000566	0.000527	0.000553	0.00059	0.000459	0.000496	0.000694	0.00119	0.00263	0.00595	0.01071
724.123	NaN	0.000583	0.000633	0.00065	0.000576	0.000572	0.000589	0.000541	0.000572	0.00058	0.000522	0.000567	0.000589	0.000593	0.000568	0.000533	0.000594	0.000602	0.000477	0.000446	0.000558	0.000568	0.00058	0.000591	0.000603	0.000615	0.000662	0.000654	0.00048	0.000511	0.000578	0.000589	0.000475	0.00064	0.000571	0.000449	0.000587	0.000569	0.000588	0.000642	0.000632	0.000555	0.000646	0.000677	0.000697	0.00113	0.00251	0.00596	0.01076
725.319	NaN	0.000638	0.000612	0.00073	0.000659	0.000571	0.000545	0.000611	0.000631	0.000599	0.000586	0.00064	0.000668	0.000683	0.000598	0.000562	0.000591	0.000576	0.00054	0.000497	0.000571	0.000582	0.000595	0.000607	0.00062	0.000632	0.00066	0.000558	0.000543	0.000486	0.000632	0.000658	0.000565	0.000569	0.000609	0.000535	0.000503	0.000589	0.000522	0.000597	0.000613	0.000645	0.000624	0.000603	0.000804	0.00118	0.00252	0.00586	0.01067
726.516	NaN	0.000624	0.000634	0.000731	0.000646	0.000599	0.000641	0.000705	0.000696	0.000574	0.000657	0.000751	0.000625	0.000624	0.000682	0.000661	0.000554	0.000673	0.000798	0.00068	0.00065	0.000656	0.000662	0.000668	0.000675	0.000681	0.000587	0.00069	0.000747	0.000619	0.00071	0.000677	0.000544	0.000701	0.000608	0.000607	0.000672	0.000549	0.000605	0.000645	0.000608	0.00064	0.000621	0.0008	0.000862	0.00112	0.00251	0.00582	0.01058
727.713	NaN	0.000573	0.000641	0.000716	0.000729	0.00063	0.000674	0.000833	0.000712	0.000612	0.000673	0.0007	0.000802	0.000798	0.000684	0.000547	0.000523	0.000621	0.000564	0.000606	0.00064	0.000631	0.000622	0.000612	0.000603	0.000593	0.000849	0.000703	0.00088	0.000555	0.000642	0.000682	0.000626	0.000639	0.00064	0.000685	0.000701	0.000526	0.00069	0.000619	0.000788	0.000637	0.000612	0.000674	0.00069	0.00101	0.0024	0.00559	0.01043
728.91	NaN	0.0008	0.000835	0.000849	0.000749	0.00067	0.000618	0.00067	0.00063	0.000617	0.000783	0.000774	0.000758	0.000565	0.000566	0.00074	0.000698	0.000693	0.000758	0.000704	0.000783	0.000802	0.000824	0.000844	0.000865	0.000887	0.000731	0.000706	0.000712	0.00054	0.000717	0.000696	0.000589	0.0005	0.000671	0.000706	0.000705	0.000738	0.000635	0.000633	0.000513	0.000509	0.000671	0.000739	0.000615	0.000994	0.00215	0.00517	0.01012
730.107	NaN	0.000801	0.000806	0.000816	0.00082	0.000795	0.000658	0.00072	0.000747	0.000712	0.000735	0.000683	0.00071	0.000578	0.000502	0.00057	0.00066	0.000744	0.000702	0.000627	0.000614	0.000615	0.000616	0.000617	0.000618	0.000619	0.000599	0.000792	0.000574	0.0005	0.000704	0.000622	0.000641	0.000839	0.000813	0.000588	0.000523	0.000624	0.000572	0.000896	0.000764	0.000746	0.000871	0.000941	0.000839	0.00109	0.00208	0.00507	0.00983
731.305	NaN	0.000657	0.000686	0.000764	0.000759	0.000706	0.000639	0.000717	0.000764	0.000906	0.000969	0.000822	0.000813	0.000709	0.000732	0.000711	0.000647	0.000734	0.000914	0.000795	0.000614	0.000612	0.00061	0.000609	0.000607	0.000605	0.000484	0.000745	0.000831	0.000763	0.000701	0.000727	0.000805	0.000764	0.00065	0.000443	0.000504	0.000689	0.000896	0.000989	0.000575	0.000598	0.000635	0.000674	0.00064	0.000975	0.002	0.00498	0.00966
732.502	NaN	0.000865	0.000723	0.000609	0.000553	0.000527	0.000525	0.000687	0.000629	0.000628	0.000662	0.000573	0.000621	0.000661	0.000679	0.00063	0.000753	0.000708	0.000691	0.000769	0.000787	0.00079	0.000794	0.000797	0.000801	0.000805	0.000931	0.000579	0.000962	0.000683	0.000813	0.000644	0.000557	0.000662	0.000531	0.000567	0.000628	0.00048	0.000899	0.000818	0.000565	0.000681	0.000645	0.000656	0.000614	0.000981	0.00198	0.00468	0.00943
733.7	NaN	0.000863	0.000657	0.000722	0.00101	0.000861	0.000572	0.000683	0.000687	0.000559	0.000577	0.00076	0.000666	0.000702	0.000821	0.000724	0.000777	0.000655	0.000679	0.000795	0.000919	0.000936	0.000956	0.000975	0.000995	0.00102	0.000766	0.000553	0.0006	0.000409	0.000647	0.000513	0.000683	0.000986	0.000646	0.000622	0.000526	0.000342	0.000745	0.000897	0.0007	0.000761	0.000686	0.000652	0.000677	0.000841	0.00177	0.00471	0.00916
734.898	NaN	0.000966	0.000732	0.000757	0.000846	0.000765	0.000436	0.000423	0.000429	0.000431	0.000733	0.000662	0.000596	0.000728	0.000646	0.000389	0.000423	0.000649	0.000668	0.000783	0.000891	0.00089	0.000889	0.000888	0.000887	0.000886	0.00109	0.000749	0.000735	0.0006	0.000545	0.000555	0.000642	0.000872	0.000689	0.000442	0.000672	0.000653	0.000218	0.0008	0.000853	0.000526	0.000351	0.000373	0.000446	0.000646	0.00161	0.00405	0.00882
736.096	NaN	0.000796	0.000849	0.000833	0.000603	0.000876	0.000776	0.000678	0.00077	0.000628	0.000558	0.00088	0.000814	0.000756	0.000845	0.000845	0.000463	0.000497	0.000932	0.00112	0.000968	0.000945	0.000919	0.000894	0.000867	0.000841	0.000558	0.000864	0.000581	0.000582	0.000959	0.000764	0.000818	0.00102	0.000712	0.000414	0.000561	0.000689	0.000645	0.001	0.000558	0.00064	0.000854	0.000796	0.000799	0.000877	0.00162	0.00401	0.00844
737.294	NaN	0.000627	0.000635	0.000409	0.000346	0.000498	0.000417	0.000509	0.000624	1.9e-05	0.000234	0.000596	0.000647	0.000556	0.000601	0.000489	0.000366	0.000333	0.000325	0.000577	0.000685	0.000679	0.000671	0.000664	0.000656	0.000647	0.00055	0.000863	0.000898	0.000924	0.000791	0.000805	0.000809	0.000598	0.000484	0.000694	0.000462	0.000572	0.000392	0.000922	0.000524	0.000569	0.000961	0.000932	0.000883	0.0007	0.00145	0.00385	0.00817
738.493	NaN	0.0006	0.000639	0.000899	0.00073	0.000381	0.00017	0.000622	0.000837	0.000762	0.000752	0.000462	0.000631	0.000732	0.000555	0.000573	0.000536	0.000287	0.000683	0.000996	0.000974	0.000975	0.000977	0.000978	0.000979	0.000966	0.000717	0.000796	0.000899	0.0009	0.000975	0.000263	0.000504	0.000465	0.000411	0.0004	0.000644	0.000655	0.00066	0.000908	0.000913	0.000917	0.000909	0.000981	0.000676	0.000966	0.00143	0.00344	0.0078
739.691	NaN	0.000397	0.000643	0.00109	0.00104	0.000565	0.000412	0.000493	0.000621	0.000604	0.000687	0.000645	0.000468	0.000716	0.000739	0.000686	0.000596	0.000332	0.000416	0.000896	0.000919	0.000893	0.000864	0.000836	0.000806	0.000765	0.000631	0.00051	0.000633	0.00116	0.000919	0.000275	0.000384	0.000536	0.00028	0.000269	0.000398	0.000586	0.000709	0.000632	0.000471	0.000235	0.000265	0.000287	0.000483	0.000398	0.000709	0.00274	0.00733
740.89	NaN	0.000785	0.00084	0.000615	0.000932	0.001	7.1e-05	-0.000136	0.000617	0.000705	0.000457	0.00047	0.000609	0.000952	0.000262	-0.000134	0.000328	0.000594	0.000641	0.000667	0.00053	0.000512	0.000492	0.000473	0.000452	0.000401	0.000423	0.000872	0.000576	0.000732	0.00022	-1.3e-05	0.000453	0.00109	0.000365	0.000511	0.000419	0.000765	0.000361	0.000555	0.000275	0.000226	0.000643	0.000435	0.000885	0.000383	0.000356	0.00237	0.00709
742.089	NaN	0.000664	0.000325	0.000233	0.00073	0.000379	0.000204	-3e-06	-0.000504	-0.000163	0.000553	0.000652	0.000527	0.00075	0.000345	0.000196	0.000907	0.00111	0.00123	0.000587	0.000681	0.000756	0.00084	0.00092	0.00101	0.000867	0.000436	0.00086	0.000589	0.000886	0.00141	0.000786	0.00105	7.6e-05	0.000444	0.000915	0.000832	0.000741	0.00128	0.00133	0.000605	0.000685	0.00125	0.0014	0.000861	0.000946	0.000566	0.00231	0.00607
743.288	NaN	0.000591	0.000615	0.000389	0.000291	0.000264	0.000198	0.000461	0.000299	0.000351	0.00102	0.00046	0.000375	0.000699	0.000412	0.000692	0.00126	0.000667	0.000276	0.000813	0.000915	0.00089	0.000863	0.000836	0.000808	0.000587	0.000193	0.000927	0.00114	0.000962	0.000983	0.00059	0.000688	0.000118	0.00104	0.000199	8.6e-05	0.000669	0.00105	0.000766	0.000215	0.000667	0.000786	0.000685	0.000152	0.000879	0.000556	0.00182	0.00651
744.487	NaN	0.00043	0.000364	0.000286	0.00154	0.00137	0.00011	0.000434	-0.000182	-0.000518	0.00113	0.000913	-0.000276	-0.000206	-0.000192	-5e-06	0.000578	0.000154	6.3e-05	0.000138	0.000708	0.000787	0.000877	0.000961	0.00105	0.000852	-4.6e-05	-0.000206	-8.2e-05	0.00125	0.000857	-0.000343	0.00114	0.00124	0.000163	0.000376	0.000425	0.00116	0.00067	0.000346	0.00017	8e-06	0.000727	0.000581	-2.2e-05	-1.9e-05	0.000539	0.000683	0.00566
745.686	NaN	0.00081	0.000345	0.000197	0.000126	0.000451	-0.000188	0.000102	0.000215	-8.8e-05	0.00078	0.000226	-0.000541	0.000424	0.000958	0.000572	0.000289	0.000355	9e-06	-0.000126	0.000936	0.00105	0.00119	0.00132	0.00145	0.00126	0.000507	0.000676	0.00042	0.00111	0.00111	0.000222	0.000606	0.00144	0.00133	0.000804	0.000192	0.00081	0.001	0.000557	0.000591	9.8e-05	-0.000176	-3.1e-05	0.00116	0.00119	0.000946	0.00217	0.00641
[truncated: 137 more rows]
[truncated: 451 more columns]

[truncated: 1 more sheets: Fig. 6c]
